# Supplementary material for: Genetic Map of Mango: A Tool for Mango Breeding
Source: Front Plant Sci. 2017 Apr 20;8:577. doi: 10.3389/fpls.2017.00577 (PMC5397511; doi:10.3389/fpls.2017.00577)
Supplement: Supplementary file 2 [file Table2.CSV]

Supplemental Table S2 Mango map
Source sequence for SNP design, annotation of sequence, SNP, linkage group and map position
SNP	Linkage Group	cM	Contig Position	REF	ALT	TAIR Accession	TAIR Type	TAIR desc.	Sequence
Mi_0276	1	23.612	1925	G	C	AT1G67420.2	protein_coding	Zn-dependent exopeptidases superfamily protein	TCCTGTTTTTGACGGAGAAGATGGGTATGATGGGTGCTGTTCCACCCCCATATGGGTATTACATTCCAGATATTGTAGTTGCAGCAATTGTTGGAGTTGT[G/C]ACTGGTTGGTGTGTGGGCCCTCTTATACCAACTTGTGGCCACTGGCTAGCCAGGTCCTCAGTCTTGAAATTTTTGCTGCACCTTAGTGTTCTTTCCTTCG
Mi_0186	1	95.072	173	T	C	AT3G49720.2	protein_coding	Unknown	CTCAGGTTTTGAAGGCTCTAGATTGTTATTTAGCCATGTCAAGAAGGCCTGTAAATCCTGCTCGACGCCTTATTGATGGTGGAAGCATACCTTTTATAGG[C/T]GCAGCTCATTCCAAATCACGCTCACCACCCTTACTGCCTGTTATACTTTTAGCAGTGGGTGCAGTTCTTATCATTGGCTATTTGTATAGTGGGTCAGGTG
Mi_0520	1	111.24	1288	C	T	AT3G19540.1	protein_coding	Protein of unknown function (DUF620)	CAGAGATCATTCGACATGTGTTGTTCGGTTATTTCAGTCAAAAGACTGGACTTCTTGTTCACATGGAGGATTCCCATCTGACCCGCATCCAATTAAATGG[C/T]GGTGATGCAGTTTACTGGGAGACCACAATAAATTCATTCCTTGATGATTACAGACCAGTTGAAGGGATTATGATTGCACATTCTGGCCATTCTGTGGTGA
Mi_0304	1	18.203	2153	C	T	AT1G27320.1	protein_coding	histidine kinase 3	GAATGTTGGATATGCTTATGGACACAAATTTAGATGGAACTCAACAAGATTATGTCACAACTGCACAAGGCAGTGGAAGAACACTCGTTTCTCTTATAAA[C/T]GAGGTTTTAGATCAAGCAAAGGTTGAATCTGGTAAGCTGGAGCTTGAGGAAGTGAGTTTTGATCTGCGGGCAATTTTGGATGATGTTTTATCTCTATTTT
Mi_0018	1	72.999	392	A	C	AT1G70330.1	protein_coding	equilibrative nucleotide transporter 1	ACTTGCTCCCATGGAATGCCTTCATCACTGCCGTCGATTACTTCTCCTACATCTACCCAGAAGCCTCCGTCGACCGCGTCTTCGCTGTCACTTACATGCT[A/C]GTCGGACTCTTCTGCCTTCTCATAATCATTTTCTACGCCCACAAATCGGACGCTTACGTCAGAATCAACGTGGGTCTGGGCCTGTTTGTGGTGTCTTTGC
Mi_0423	1	29.575	748	C	T	AT4G27670.1	protein_coding	heat shock protein 21	GAATGACTAAAAATGATGTGAAGGTTTGGGTGGAGGAGAAGATGCTTGTTGTGAAGGCTGAAAAGGTAGCCCAAAATAAGGAAGACCAAGAGAGTAATGG[C/T]GAAGAAGAATGGTCAGCTCAAAGCTATGGGAAGTATAGTTGTAGGATTGCTTTGCCTGAGAATATTGAGTTTGAAAAGATCAAAGCAGAGGTGAAAGATG
Mi_0016	1	32.737	868	C	A	AT1G26650.1	protein_coding	Unknown	GAAAGAGGTTGACGTTTGTAAGTTTTTTGGTGTAATTTGCAAAATTTGGAGGCGGCCTGTGAAAACATATTTGTGGGTGTGTATGGTGATTTTTGGTTGT[A/C]TCACAACATTCTTTGTGCTTCTTGTTGCTGTGTGTAGTTCACTTTCTGTCGTTGGGTTTACATCTGATTTAATTGGGTGTGTGGCTCTAATTGTGGGGTT
Mi_0486	1	77.819	196	T	C	AT5G49760.1	protein_coding	Leucine-rich repeat protein kinase family protein	CTGCAATTGATAAGAAAAAAGATCTGTATAACCTATATGAACTTCTTGACCCAACCATTGGTTTGGGTACAACATTGAAAGGTTTTGGAAAGTATGTGGA[C/T]GTGGCAATGAGCTGTGTTCAAGAATCAGGAGCTGATAGGCCTACAATGAGTGAAGTGGTGAAGGAGATTGAGAATATTTTGCAGATTGCTGGTCTAAATC
Mi_0414	1	7.743	628	T	C	AT1G35720.1	protein_coding	annexin 1	AGATCAATGAGAGATTGGCTAAAACTGAGGCTGAAATTCTTCATGAAGCTATCAAGCATCATGATTATGAAGAAACCATCAGGATTTTGACCACAAGGAG[C/T]AAGGCACAGCTCATAGCAACTTTCAATCGTTACAGAGATGAACATAGCAATTCCATTACTAAGAATCTGTCAGACTCTAAGCATCAGGAGTTTTCAGCTG
Mi_0140	1	69.331	368	G	A	AT1G70160.1	protein_coding	Unknown	TGGTATTGCTATTATGTTTCTTTGGATTAGGTTTTGGTGATGGTTTGAAGGTCCCGTTTAGAGTGAAGGATGTGCTTCCGGTGCTTCCACGTCAGATATC[A/G]TGGCCGGTGTTGAATAATTTTCACAGTGCGGTTGATTTATTGCCTTATTATGTTGGGTCGGTTTCTCCTAAAAACGGTTCAATTGAATGGAAAGGAGCGT
Mi_0242	1	91.707	451	G	C	AT4G33520.2	protein_coding	P-type ATP-ase 1	TGGAAATGTTGGTGGCGGTGACGGCGGCGGAGGTGGAGGAGGAGGAGGAGAATCAGAGGCTGGAGATTCAAAGTCGAAACTAGGTGGTGGAAGGGGTGAA[G/C]AGGTCTCCGCTGTGTCTTCTGATGTGATTATTCTTGATGTTGGAGGAATGACATGCGGGGGATGTGCGGCGAGTGTCAAGAGAATACTAGAGAGTCAACC
Mi_0405	1	68.302	2400	T	C	AT1G24190.2	protein_coding	SIN3-like 3	TTTATCATGAAAATGCCCGAGTGCTTCTTCATGATGAGAACATATATCGTATTGAATGTTCATCTGCGCCAGCCCGACTCTCTATTCAGCTTATGGACAA[C/T]GGACATGAGAAGCCTGAAGTGACAGCTGTTTCCATGAATCCCAATTTTGCTGCATACCTTCACAATGACTTCCTATCAATCCCTGAAAAAAAGGAGAAGT
Mi_0400	1	78.35	1737	A	G	AT1G33410.2	protein_coding	SUPPRESSOR OF AUXIN RESISTANCE1	ATGATGTTTCAGAACATGAGATTCTTTTTGAAGTGCTTAGATGTATTGCTAGCATCAGTCAACAATTGGGGAAAACAGCATCTGCAATATTTTATGAATC[A/G]CTTGTGGGCAAACCTATTATCTCAGCTGAAGACATTGTGCCTCGCTTATTGAAAATTCTAGAAACAGGATATAGTTCATCAGTAACGGCACTCAATATAT
Mi_0456	1	44.466	670	G	A	AT1G26100.1	protein_coding	Cytochrome b561/ferric reductase transmembrane protein family	CTCAGTGGATAGTGGGCTTCTTGAGCTTTTGGCATCGAGGGGAGCTGCGGGCATCAAGAATTAGGGTATTGCCATGGCATATTTTCCTTGGTCTCTACAC[A/G]TATGGGTTGGCTGTGGCAACTGCAGAAACAGGTCTTATAGAGAAACTGACATTTCTACAAAGCAGGAGAATTATCTCAAAACGGTGTCCAGAATCCATGG
Mi_0323	1	36.315	3178	C	T	AT1G13940.1	protein_coding	Plant protein of unknown function (DUF863)	TATTACCAAATCGGACCCGAAAGGGCCAGGCAAGGAGAGGGAGACAACGGAGGGACTTCCAAAGGGACATCCTTCCAGGCCTTACTTCTTTATCAAGGCA[C/T]GAAGTGACAGAAGATCTTCAGACCTTCGGAGGATTAATGAAAGCAACAGGTCACACGTGGCATTCAGGATTGACAAGAAGAAACTTCACTAGAAGTGGTG
Mi_0204	1	89.59	787	C	T	AT1G10900.1	protein_coding	Phosphatidylinositol-4-phosphate 5-kinase family protein	ATGAAGGTAATGGTAGGTATTGTTGGAATAGTGGAAACACATACATTGGGAACTGGAAAGGTGGGAAAATGTCTGGTAGAGGAGTTATGAAATGGGAAAA[C/T]GGTGATATTTATGATGGCTCTTGGTTAAACGGTCATAGACATGGATCTGGAATTTATAGGTTTGCTAATGGAGGTTATTATTTTGGAACATGGAGTAAGG
Mi_0445	1	82.659	1796	A	G	AT5G63700.1	protein_coding	zinc ion binding;DNA binding	TACAAAACCTCATTGATAGAGCAAATGAGAAGGGATGGAGAAGAGAGCTTGCTGAGTATATGGATATTCTGCAACTGCTTCAGACACCATCAGAGCAATC[A/G]CGGTTACTAAATGAGGTTCCTCAAGTAATTGCAGATGTAGTAGAACCTGAACCCGCTTGTGAGGAATCTGAAGAAAAAGCTGAACAAGAACTAAATGATG
Contig871	1	105.849	201	T	C	AT4G34135.2	protein_coding	UDP-glucosyltransferase 73B2	CAAGAATTGGGCCTCTCAATCTCCATCGAGACTCTTCATTTACCAGACGACACAGACATAGCAGACACAGACATGTCCGCTTCACCACGCACTGACACTTCCATGCTTGAAGAACCGCTCAAAGCACTTCTTGCTGAGCACAGACCAGATTGCATCGTTCATGATGTGTTTCATCGTTGGTCTGCCGATGCAATCAACGG[T/C]CTTGGTATTCCGAGACTTGTGTTTAATGGGAATGGTTGCTTCTCCCGTTGTGTCGCGGAAAATATGGGAAAGTATAAGCCTCATGAGACGGTGAGTTCTGATTATGAGCCTTTTGTTGTTCCTGGTCTTCCTGATCGAGTTGAACTCACCAAATCTCAGGTTCCGGTTATGATGAGACCGCCTAATCAAAATGG…
mango_c33092	1	53.673	156	C	G	AT3G25882.1	protein_coding	NIM1-interacting 2	GACGACGCTTTGCGGTAACTGGAAAATGGACACGAGAAAAAGGAAACGAGATGATGACAGAGAGAAGGACGGGAAGTGAACAAATGGAAACGAAGTTAACGGAAGACCGACGGTGAAGGATGATGAGGTGGACGAGTTTTTCGCAATAGTCAAGA[C/G]GATAAAAGTGGCGGTCAAGTATTTCGAGAAAAGTAACGGCGGGAGACGTAAACTGACGGAGAAAGAATGGATAACAAGCTTCGAAGTCGAAGATTCCGGCGGAGATAACAACGTTAATTTCGGCAGAGGCAAAACAGAGGAAGCTGTAGAAGAAATTTCTGAGGTTTAACTTTTTCTCTGTCGGTGGCATAAGTTGGTTC
mango_rep_c3169	1	70.451	201	T	C	AT1G70160.1	protein_coding		GTTCCTCCCAAGACTCAAACTTCAATGTATGCTCCCGCGCAGAGAAGTAGTAGTCCCAAGTTACCCTATATGGTGTTGCGACAACATATAAATCCATACATGTCCAACTATGTGCATCAGATGTCGTAATATAAAGGACGCCACCGCCCAGCCCTGGGTCACGATCACCTTGGGTGAACTCAAGCCGAGCTTTGTTACCG[T/C]AAAAGCACGCTCCTTTCCATTCAATTGAACCGTTTTTAGGAGAAACCGACCCAACATAATAAGGCAATAAATCAACCGCACTGTGAAAATTATTCAACACCGGCCACGATATCTGACGTGGAAGCACCGGAAGCACATCCTTCACTCTAAACGGGACCTTCAAACCATCACCAAAACCTAAATCCAAAAAAACA…
Contig2867	1	83.745	201	C	T	AT1G58100.1	protein_coding	TCP family transcription factor	TCAAGCGCCGCTACATTTCATGTCGAGATTCAATTTTCCGGGAAGTCTGGAGTTCCAAACGGGAGAGGAAATCCATTACAATTGAATTCAATGGTAATTCAACAACAACAACAACAACAACAACAACAACAACAGCAACCGTCTCAACATCTGGGCCTGGGAATAGCAGAATCAAATTTGGGAATGTTGGCAGCTCTAAA[C/T]GCATACTCAAGAGGAAATTTAAACATGAATTCAGAGCAAAATAATCCAATGGAGCATCAACACCATCACCACCATCATCATCATCAACATCAGCATCAGCATCAGCCTCAGGGGACTGATGACAGTGGAGATGATCAGGATCCAAATACTTCTCAATGAGGACGATTATTTGAAATCTGGGTTAGTAAATTAAA…
mango_rep_c10257	1	72.515	201	T	C	AT1G70420.1	protein_coding	Protein of unknown function (DUF1645)	TGAATGGAGGTCTAGTAAAACGGTGAAGGAAGCTTCACCGGATTCTTGCAAGAAGAGCAACTCCACAGGATTCTCTAAACTTTGGAGGTTCCGAGATCTCGTTGTTCGAAGTAGCAGTGATGGTAAAGACGCGTTTGTCTTTTTGGATAGCGGTAAGTATTCAAGTGAAAAGGGTGAGAAAGAGAAATCTTCAGTGAGCA[T/C]AACCAAGGATCAGAAAACAAGTGGAACGAATAAAAAGGAAAAAGTGAAGAAGGTGAAGGCGGAACCGTTGTCGTCAATGTACGAGAAGCATTACTTGAAAAGAGAAGGTGATAGACGGAAATCGTCTTCGCCGTATCGACAAGATCTGGTTGGCTTTTTCACCACCGTTAATGGCTTGAGCAAGAACGTTCATC…
Contig4503	1	46.313	201	C	T	AT3G25690.3	protein_coding	Hydroxyproline-rich glycoprotein family protein	TTGGATGCTGCTGAAGCAAAAATAGCAGCCCTCTCTAATATGACAGAGAGTGAAATGGTTGCCACTGTGAGAGAGGAGGTTAATACCTTAAAGCATGCTAATGAAGATCTGTTAAAGCAAGTGGAAGGGCTTCAGATGAACAGGTTCAGTGAGGTTGAAGAGCTAGTGTACCTTCGATGGGTCAATGCATGTTTGAGGTA[C/T]GAGCTTCGGAACTACCAAGCACCAGCTGGAAAAATTTCAGCTCGTGATCTCAACAAAAGCCTAAGCCCCAAATCTCAAGAGAAGGTTAAACAGCTGATGTTAGAGTATGCAGGGTCAGAGCGAGGCCAAGGGGACACAGATCTTGAAAGTAACTTTTCCCACCCATCTTCACCTGGGAGTGACGATTTTGACAA…
mango_rep_c4916	1	18.261	201	C	A	AT1G27300.1	protein_coding		TCACAAGTTCTTCAAATAAATCAACTTGGGGAAGCTCTGGCAATTTGAGATAAGTGAGAGGAGGAACTCCGATTAGGGAGTTCTTAGCATCATGCAAAAGGCTAAGCTGATGATTCAGTGCCTTTTCACCATTCAGTCGAAATTCTGATAAATTCATATGGGGTAGCTCCGGAATTTTGAGAGGAGGTTCAATTAGGTTT[C/A]TTTTTTCTCCATCCTGACCATTGTTTCGCGAGCGCCATAGGAACCCCATGAGCATTCTTCCTGCAGATCTAAATGGGTGACTCAAACCATCCTTAAGACACAAAATGAGTTTGACCTCCGACAATTGCCAGAAAACAGTGAGAGCAATCATAACTGAAAGAAGACAATGTGTTATAAAGTTCTGTCTCTTCAAA…
mango_c41026	1	34.127	201	A	G	AT1G13740.1	protein_coding	ABI five binding protein 2	CCATGGCATACACACATTATTCTCACTTCCTCTCCCTTTCCATACTTGTATAGAATGCCATCTATCCTTCTTCCATTGGGACCAGACCCTTTGGTGAAGACAGCAGGCATATCTTCATAGGCATTCATCCCACTAGTTGCAGATTCAAGTTTCTTGGATAGATTCTCCATCTCTATCATGGAAGTTCTCCCTGCATTTTC[A/G]TTTGTCTTTGTCCCTGAAGAACCTACAATCTCTTGACTGCTTCGATCTTGCCAGGATCGGGTACTAGCAGGGCTTCTCATCTCTCCACCACTACTTGATCCTGTGATGTAAATGGAAAATTATTAGAACATGAAAATCTATAAACTTTATTATCAGAATCAGCATGTTTTCTGTGTGTTTTCCCCTGGTGGAAT…
Contig167	1	0	201	G	C	N/A	N/A	N/A	TACTGGAAATGGTTTGCTGGTAACTTGGCCTCTGGAGGTGCTGCTGGTGCTTCATCTCTACTCTTTGTGTACTCATTGGATTATGCTCGTACCCGTTTGGCCAATGATGCCAAGGCTGCCAAGAAGGGAGGAGAGAGGCAGTTTAATGGTCTGATTGATGTCTACAGGAAGACACTGAAATCTGATGGCATTGCTGGGCT[G/C]TACCGTGGATTCAACATTTCATGTGTTGGAATCATTGTCTACCGTGGGCTGTACTTTGGAATGTACGATTCTTTGAAGCCAGTTGTACTGACTGGAAGCTTGCAGGATAGTTTCTTTGCTAGCTTTGCCCTTGGTTGGCTCATCACCAACGGTGCTGGTCTTGCTTCGTACCCCATTGATACTGTGCGCAGAAG…
Contig1746	1	3.237	201	C	A	AT3G63460.3	protein_coding	transducin family protein / WD-40 repeat family protein	TACAGCCCTACAAATCCAGGTACTTCTCACCACAAGCGAATGGGATGAGTGCAATTTCTGGCTAGCCACACTAAAACGAATGATCAAGACAAGGCAGAATGTTCGACCAAATTAAGAAGGGACAGAACTGAATCCTCAAGGAATTAGCCCCTGGTTTGCATTTTCTTTTTCACATATTTGGTGATCTGTACGGGGCTCTG[C/A]TCTTTCTTTTGGATGTACACAAGAACTGCTCCCTCAGTTGGCAAGATATTGACTGGGTTTCACATCAAATTATGGATTTGGAAGGTCAGTAGTCAAGGTAGTTTTTTTAGTACATCAATGAACATGGCCATTGATTTTGTTACTCAGTTGATATTTTTGTAGTAGTTTTGAGCAAATAGAGTCTGTTTTCTTTA…
mango_rep_c24937	1	105.604	176	T	C	AT4G34135.2	protein_coding	UDP-glucosyltransferase 73B2	TCGAGACTCTTCATTTACCAGACGACACAGACATAGCAGACACAGACATGTCCGCTTCACCACGCACTGACACTTCCATGCTTGAAGAACCGCTCAAAGCACTTCTTGCTGAGCACAGACCAGATTGCATCGTTCATGATGTGTTTCATCGTTGGTCTGCCGATGCAATCAACGG[T/C]CTTGGTATTCCGAGACTTGTGTTTAATGGGAATGGTTGCTTCTCCCGTTGTGTCGCGGAAAATATGGGAAAGTATAAGCCTCATGAGACGGTGAGTTCTGATTATGAGCCTTTTGTTGTTCCTGGTCTTCCTGATCGAGTTGAACTCACCAAATCTCAGGTTCCGGTTATGATGAGACCGCCTAATCAAAATGGGTTTGG
Mi_0274	2	34.815	1286	A	G	AT3G19130.1	protein_coding	RNA-binding protein 47B	CCCCGGAGGCAGAGGAAACTGACAGGGTTTGGAGAAAGATCCAAGGAAAGAGGCAAAGGAGGGATGTTGGAACTCTGAAGAATCACGGTGAAAAGAAAGC[A/G]AAAAGGTCAGTTTCATTTCCCCTCAATTCTGATTTTACAGAATCCAGATCACACCCATCTCAATCTTCTAAACCTGTGTCAAGGTCTTGTTTGCACTCTG
Mi_0181	2	84.19	1273	C	T	AT5G20660.1	protein_coding	Zn-dependent exopeptidases superfamily protein	GAAGTGCAGTATATCACACCAAGAATGACAAATTAGATCTATTAAAATCAGGGTCTCTTCAGCATTTAGGAGAAAATATGCTGGCATTTCTGCTTCAGGG[C/T]GCTTCATCCTCTCATCTTCCTGGAAGCAATGCAGTGGAAGAAGAGGGAAAAACTGACCATGAGAGTGCTGTGTACTTTGACATTCTGGGAACTTACATGA
Mi_0188	2	63.782	2169	A	G	AT4G15020.2	protein_coding	hAT transposon superfamily	TGTCATCTGATGGCGCTAACACTGTTGAAGAGTGGATCACAGGGAAGGATGTATGTATGGAGGACTATGGGAACTCAGATTGGATGGCGCTTGATCCACC[A/G]TCTTCTAATACAATGCTTTTAGGATCTGCCAGCGATGAAGTCGAAGAGCTAGGTGAAGGTTTTGATGATTATGAGATTTTCAACAGAGTGAAAGATGGCG
Mi_0266	2	85.667	728	G	A	AT3G10370.1	protein_coding	FAD-dependent oxidoreductase family protein	ATCTCTGCAATGCTTTGCCTTGCATGACACCTTGTTTTGACTGGTTTGAAGTAGTATACTACTGGATGGGCTTGAAATTGTACGATTTGGTCGCAGGACC[A/G]CGTCTGTTACATCTGTCTAGGTATTATTCTATGCAAGAGTCGATTGAACTCTTTCCCACTCTTGCAAGGAAGGGTAAAGATAGAAGCTTGAGAGGCACAG
Mi_0264	2	30.563	2232	A	G	AT5G06350.1	protein_coding	ARM repeat superfamily protein	GCTCATGCCTGTCACAGATGGGTGATAATTCCCTTGTTTTCCAGCTTCTAGAGAAAGCAATAATTAACCAACTATTACTAAAGCCTCCTCTAGACAATGC[A/G]TGTGCCATGCTGAGGATGCTTGTTACGCTAGACTCTAAACCCACAATGCTTTCAGAACAGGGTGTCATCACTCTAAGCGAGTATCTCTCAGGATATCTAG
Mi_0058	2	8.052	256	T	C	AT5G07220.1	protein_coding	BCL-2-associated athanogene 3	GAAGGGCCAATGTGTATGGTAAAATGCATAAGAGTTCTACGACGACGGCGTCGTCTACAACAATAGAAAGAGAGATTGACTGTGAAGTGAGGCCAGGAGG[C/T]ATGCTGGTCCAGAAGAGAAGCGAAAAACAGGATGTTGCGGCACCGAATTTTCGTCTTAGGATTGCTTTTGGTGCTGCCCGGTACGAGATCTCGGTGAATT
Mi_0543	2	135.589	518	G	C	AT4G33580.1	protein_coding	beta carbonic anhydrase 5	CTGTGGGACCGACTACAAAATGTGGAAACAGCAAAATGGAGACTGAAGTGGGAGTTGAGAATGGATGTGCTACGTTCGATGAAATGAAACATCGGTTTCT[G/C]AGTTTCAAAAAGTGGAAATTCATGGAAAACTTAGAACATTTCCAAAATCTTGCAAATGGTCAGGCACCAAAGTTTATGGTGATTGCTTGTGCAGACTCTA
Mi_0040	2	24.366	391	A	C	AT5G06580.1	protein_coding	FAD-linked oxidases family protein	CTGCGATTCCTCCACTTACGATTCTCGAGGCATAAGCATTGGTGGGAAAGGAAGTACAGAATATGAAGTAAAGGGATCTCACAAGGAAGTTTCACAGGAG[A/C]TTATTGATGAACTAAAGGACATTTGTCAAGATAATGTAACAATGGATTATGATGAGAGGTACTTCCATGGAAAACCACAAAATAGTTTTCACAAAGCAGT
Mi_0003	2	0	228	C	T	AT1G28140.1	protein_coding	Unknown	GTTTGCCCTCAAAAAGAGTTTTGATTAATTCCAATAGAAGTTTGAAGTGCAAAGCGGTTGGTGAAAGCTCTCAGGGCTCTTTTGATCAGACGGTTTACAA[C/T]GGTGTTTATGGCCCTTGGACTGTTGAATCCTCCGATGTGAGAGAGGTGATTTTGTATCGGTCAGGACTCGTAACTGGTGCTGCATCATTTGTGGTTGCAG
Mi_0172	2	85.435	3200	A	C	AT3G54870.1	protein_coding	Armadillo/beta-catenin repeat family protein / kinesin motor family protein	CAGCCAGAACTGATGATCCACAAACTCTTAGAATGGTAGCTGGTGCACTTGGTAATCTTTGCGGAAATGAAAAATTGCACGTGATGCTTAAAGAAGATGG[A/C]GCCATCAAAACACTTTTGGAAATGGTAAAATCTGGGAATGGTGATGTCATTGCACAGATTGCTAGAGGATTGGCTAACTTTGCAAAATGTGAATCACGAG
Mi_0246	2	89.951	3563	T	C	AT5G41790.1	protein_coding	COP1-interactive protein 1	CGTTGAAGATTCAATCTCTTGAGAATGAACTAGCTGAGGCTCTGGAAGCAAATGACATGTATAAACAACAGCTTAAGAGATTTTTATCCAATGAACTGAG[C/T]GAAGATGGAACTGCAAAGAAAAATGGATACGATCGAAAGGCAGCATCACTTGAGGCAGAGCTGAAAGATCTTCGTGAGCGCTACTTTCAAATGAGCCTTA
Mi_0312	2	100.517	6004	T	C	AT3G19190.1	protein_coding	autophagy 2	CTGTATCATTGCCTGCACAGGACAAGACAAAGACAAATGTAAGATGTAATCAGCCAAAAGATGCCCACCAAGGAATCCAGCAGGCCTATGAGAGTTTCAG[C/T]GATGGCCTGGGGAGATCTGCTTCTGCTTTAATTCAACAACCATTGAAAAAGTACCAGCGAGGAGCCAGTGCTGGATCTGCTTTGGCAACTGCTGTACGGG
mango_rep_c3010	2	32.955	201	C	T	AT3G52470.1	protein_coding	Late embryogenesis abundant (LEA) hydroxyproline-rich glycoprotein family	AAACGGTGACCAAACATTAATCTCGTTGCTGCTCTGATAAGTGGGAGGAATCGCCGTCCGGTAGGTTATTTGTTGGCTCCGATAAGTGGCGTAAACATCGAGCTTGTCGTAGTAAACACCGATATTGTCGTTGGGATTACGCGAAGAGATGGTGATTTGGAAGTTGCAGGTGAGGAGGTTGGGGGAAGAGACGTTGAAGG[C/T]GTAAACGGTGGCGTCTTGGAGGACGAATGTTGGTTTGGTGGGGCGGAGAATGGCCCAGACAAGGAGGATGACGATGAGGACGATAAGGATGAAGACGAGGATGCCGGCAAAGATTCGACGGAAGAGTTTATGGCGTTTGCAGCCGTGGTGGTGACCGCAGTCTCCTTTCGTAGACATGGCGATGGTGGTGTGAA…
mango_rep_c2935	2	31.248	201	A	G	AT1G58210.1	protein_coding	kinase interacting family protein	TCTGGCTATCACTGTCGAATTTCAAAGAAATTTGCTCGTTGTTTGTGGGATTTTCGGGCTTTATATCCATATTTATGGATGGAACACTGCTCGGTGACTGCAGCATTTGGTTTCTCCGTGGTTTCTTTTGACTTACTCTAGCCAAGCCTTCGATTTCCGATGAACCAGTGAGGGAAAATCCTGATTGGTTTGTCGCAGTT[A/G]CCCCCATTGGAGAGGTCGAAACTGGAGACATTGAAATGACAGAATGAGAATTCTGGTTTGAGGAGATTTCTTTGTTGGATTTGTCTTGCGGAGCAGAGGACTTTGATGTTGAATCTTCATTGTGATCACTTTTGCTTGTTTTGTCCTCTGATCCATGCAGCTCATGCTCTTTGATTTCCTCCAAATACATCTCC…
mango_rep_c21634	2	99.824	201	A	G	AT2G21170.2	protein_coding	triosephosphate isomerase	GAAAGAAAGCTGCTTATGCCTTGAGTGAGGGTGTTGGTGTCATAGCTTGTATTGGGGAAAAGTTAGATGAAAGAGAAGCAGGAAAAACTTTTGATGTCTGTTTTCAGCAACTCAAGGCTTTTACAGATGCTATTCCCAGTTGGGATAATGTAGTTGTCGCATATGAGCCTGTATGGGCTATTGGGACTGGTAAAGTGGCC[A/G]CACCAGTGCAGGCTCAGGAAGTACATGCAGCTTGTCGTGATTGGCTTAAGAATAATGTCTCAGCAGAAGTTGCTTCTAAAACTCGTATTATTTATGGAGGGTCTGTAAATGGAGGCAACTGTGCTGAACTCGCAAAGCAAGAAGATATTGATGGTTTTCTTGTTGGTGGTGCTTCTTTGAAGGGCCCTGAGTTT…
Contig2715	2	66.315	201	A	G	AT5G59370.1	protein_coding	actin 4	TCAGTCAAGAGAACTGGGTGCTCTTCTGGTGCAACACGAAGCTCATTGTAGAAAGTATGATGCCAAATCTTCTCCATGTCATCCCAGTTGTTCACAATACCATGCTCAATTGGGTATTTCAAAGTTAAAATACCCCTCTTAGATTGAGCCTCATCACCAACATATGCATCTTTCTGGCCCATACCAACCATCACACCGGT[A/G]TGACGCGGTCGGCCAACAATACTGGGGAACACAGCTCGTGGTGCATCATCACCAGCAAATCCAGCCTTAACCATTCCTGTTCCATTATCGCAAACGAGTGGCTGAATATCCTCAGCATCTGCCATCTTCTACTTCTATCTGTTAAGATGATGAGAAGGAGATAAAAGCGCAGTAGAAGGCACACAAAATGGCGA…
mango_rep_c13463	2	31.009	201	G	A	AT2G35940.1	protein_coding	BEL1-like homeodomain 1	TGTCGTCGGGTTTGGGTGTCACCAATGGAGTTTCTGGTGTGCTGCTGAGCTCTAAGTACTTGAAGGCTACTCAAGAACTTCTTGATGAAGTTGTTCATTTGAATAATACTTGGATTGACAGTAAAAATGAATTTTCAAAGAAGGGAAATGGTAACAGCAGCAGAAATACTAATAAGCTGATTGGAGAATCATCCAACGCC[G/A]CGTTGGAAGACGGTGGAGAAGTCTCCGGGAAGAAAGCCTCGGAGATATCCGCCGCGGAGAGGCAAGATATTCAGATGAAGAAAGCAAAACTTATTAATATGCTTGAGGAGGTGGAGCAACGATATCGGCAGTACCATCAGCAGATGCAGATTGTGATAACTTCGTTTGAGCAAGCAGCCGGAATTCGGTCAGCA…
SSKP051C1_C695T	2	3.207	100	C	T	AT4G12330.1	protein_coding	cytochrome P450; family 706; subfamily A; polypeptide 7	TAAACTCCAATGGATTCTCCCAAATCAAAGGGTCCCTGTGAATTGCCCACACGTTGATGAAGACTCGTGAACCCTTTTGAATTGTGTAGCCGTCAATGG[C/T]GCAAGTTTCGGAAGGGCAATGGGGAACTAAAAGTGGGAGGACCGGGTGCAAACGCAAGGTCTCTTTCATTATGGCATATAAATATGGCAATTTATGAATG
Contig3071	2	100.156	201	A	G	N/A	N/A	N/A	CATAAACAAAACGGATTTATCAATGGTAATAATACTAATGATGAGACTAAGACGATTTGGATCGGCGACTTGTTTCATTGGATGGACGAGACTTATCTTCATAATTGTTTTTCTCACACCGGCCAGGTATCAAATGTTAAAGTTATACGCAATAAGCATACTGGCCTGTCAGAGGGGTATGGATTTGTTGAATTTTTTAC[A/G]CGTGCAGCAGCTGAAAAAGTTGTGCAGAGCTATAACGGTTCTGTGATGCCAAACACTGAGCAGCCATTTCGTCTTAATTGGGCAACCTTTGCAGGTGAAAGGCGAATAGATTCTGGTTCTGATGTATCCATATTTGTAGGAGATTTGGCTTCAGATGTTACCGATGGCATTTTGCTGGAGACTTTTTCTAGCAA…
Contig_4206_A135G	2	132.843	90	A	G	AT1G78530.1	protein_coding	Protein kinase superfamily protein	TAAAGAGCACAAACCAGAATGCATTCCAACTATCAATTTTGTGTTTTNAGCTTGCTGCTTCTATGATCATTAAAGCTCAATGCAGTGTC[A/G]GAACAACTTCACGTGACCGAATCTTTACCAACAATTCCAAAGCGTGATCATATCAGCACCATCAACCAATAGGAACGATATATCACCGTT
Contig3006	2	133.16	201	T	C	AT1G22280.3	protein_coding	phytochrome-associated protein phosphatase type 2C	CAGGTGTGACTTGAGGTTCTTGTCTCCAAAAGCTCGGGAAACTGCCAGTTGTCCATTCACTCTTGCAACATCCCTTGCCCAAATAACTTTTTTAAGCATATAGCTATAGGCTTCAAGATTTGTCAAAGTACCCGGCAGGTTTGAGACAAAGCCACCTCTGCCCTCGATGCTGCCTCGCTCGGTGTTAGGATCATGGTCAA[T/C]GCTCATCTGTATTGCCTGCCCTGTCTTTGACAGAACTGCTCGTGAATCTCCAACATTGGCTACCCATAACTTCTGCCCATTTATTAGAATGGCAGTCACAGCAGTAGACCCACCTCGTCCCAAGTCAGGACTGTGTGTGAGAATTGCCTGGTCTGTTCTCTCATAGGCTTTAGAAATGGATGTGTGGGGATCAG…
Contig1205	2	70.337	201	A	T	AT2G39950.1	protein_coding		AAGAGGTGAACCTGTGGATGAGACTTCAGTCAATGGGCTTGAGGTTGGAAGGGACAGAAAATTTCCCAAGTGATTCAAGACAAGTGGGTGACAATTGGAAACTACTGCCTTCAGAAATATTATTGCCAGTTTCAGATTGATTGCAACATGATTCATCAGTAGTAACAGGTGAAGAAGCTGTCAAGTTGTCAACAGCAGAC[A/T]GATAGCCACCACCTCGGCGCCCTAACTTTTCCCTGGCAGCAGCACTTCTTAGAGTGGACAAGCTTCTGGACAGAGTCTCTTTAAAGGAACTTGATCTTGGACTGAGGCTACCCTGATAAATTGAATTTGTCTTTACAGCTTGACTGCTAGAGTGTCGAGATCGCAAAGACTTAGAGGATGAGGACTGGCATTGA…
Contig1500	2	31.195	201	A	G	AT3G11670.2	protein_coding	UDP-Glycosyltransferase superfamily protein	AGTTCCCTTTCTGCAGCAACTTTTTCACCAATTTTCAAAAACTTTGGATTTACACCATGGACATTGCAAACCACAGACTTTGGTAAATCCTGAGTGGCAGCAGAAAGCCGAAGAACCTTGTGGCAGTGTGCCCTTGTGACTATATTATTTATGTGTTTCACAAAGAAAGCTTGGAGAGCCCCGTTTTTCTCCCTCTTGAT[A/G]TACTCCAAGTAATTTGTGTGGACAATACCAACAACATGGTTGAATTTATCAGTCCAGCGCTTACCATGATGGTACCAGTTAAGGTGCTCTGGTTCTTCCAGGATAGCAATATCAGCATCCTTTGATGGAACAAACTGAGAAGTATCTCCAGTGGGTATTATACTACGCCTTTCTTTTGAGAACTTTCCCGGATA…
SSKP011C2_A415G	2	51.27	100	A	G	AT5G05600.1	protein_coding	2-oxoglutarate (2OG) and Fe(II)-dependent oxygenase superfamily protein	TCAATCACTTCCCTATAAATGTTCATAATCCATCAAAATCAACAATTAAACGACGCTAAACTCACAATTAAACGACAAATTAACATTCAAGTACCTGTG[A/G]GAAGGTGGATAGGCAGGCCACTTGTTATAGTCTTTTAAATTCGGAGGTCGATAGTGGAGAAAATAGTAATCACTCCAGTCAAGAATGGCTCCTTTTTGGA
SSKP022C1_G384T	2	45.449	100	G	T	AT3G29020.2	protein_coding	myb domain protein 110	TGGTCAATAAACATTTTCATTATAATAAAANTCATAAGACTCTAAATTTTGAACATTTCAATCAAAATAAGCAGATGCAGAAACAGTTGTTACAAATCT[G/T]AAGTCAATAACCTTACTTGCAGTGAAATTTTATTGGTAAAAGAAGATAACAATTAACAAGCATTCTCATTCAACCACCAATTTCCATTGCTCCCACAAAA
mango_rep_c11503	2	14.322	201	G	A	N/A	N/A	N/A	CTCGGCTCGACTCCTTCAGGCTGGTCTCGACGCGGTCGATCTTCTTGGTTTTGGATTTTTTGTAGGGAGATCTTTGTGGAGTTATCGGTTTTCATGGTTTCGAGTTTCTTGGAGGCTTTATCGATGGAGGATTTGAGGGATTTGTAAGAGTTGGTGCGGTAGATGAGGAGCCAGGAGATGCATTCGCAGACGATAGCGGT[G/A]CAGAAGGAGATGCCGACGACGGTGAGGCTGTCGGAGTATTTGAGGGAGGAGAAGATGGAGGCGGCGGCGGACATGGCGTTGGTGGGGTTGGGGGGAGTGGAAGGTTGATTTGATGCAATCAGAGTAATCAG
mango_rep_c4965	2	33.92	201	A	C	AT3G52560.1	protein_coding	ubiquitin E2 variant 1D-4	CATGTACAGTGTTGTGAGGACCAATGATAGTGCCAGTCCAAGAACGCATGTAAATGTCATCTCCATCATCCATCCCATAGCTGACGGTGCCATCTCCAATACCCTTTTCTCCACGTTCAAGTTCCTCTAACAATCTGAAGTTCCGAGGAACCACGACACTAGATCCTCCTGAGCCAAGCGTCATGGGCGTTTTCAGATGG[A/C]TGAATTGCAGAGATCTGAAGGAGAGAAGTGGGTCAAGAGGGAGAGAATCTATGAGAAAAGAGAGAAAGAAAGAGATGCGAAGAGGAAAAATCGAAGGCAATCCGGACGAGAGAGAGAGGCTGAATAGTATAAACTATAAAAATATTTGATTTTGGATTAATTTAA
mango_rep_c5764	2	91.83	201	A	G	AT4G39080.1	protein_coding	vacuolar proton ATPase A3	GTCCTCATGCTCGCTTGGGGGTTCAACAACGTAATTATCCTTGCTGTTGGCATCATTGTCTTTATTTTTGCAACTGTTGGTGTGTTGCTAGTGATGGAAACTTTAAGTGCTTTCCTACATGCTTTGCGTCTTCACTGGGTGGAATTTCAGAACAAGTTCTACGAGGGAGATGGTTACAAGTTCTGTCCATTTTCCTTTGC[A/G]TTACTCAATGATGTAGATGAATGATCCGCTCCATCAAATATTTTGGTCGTTTCTGTAGAAGTTTATGCGGTTGAATTCGCATAGCTATGGATTTGTGTTGATGTTTTCATGTATGGTGGAAGCTCTTGTGTAGTGCCTTTCTACTGGTTGTTTTTTATGGTATTGGGAGGAATAAGCAGTTACCTTGTTAGGCT…
Contig1627	2	110.064	133	G	A	AT4G35050.1	protein_coding	Transducin family protein / WD-40 repeat family protein	CTCTTCACCAGCAGACCATTTTGGCGGGAAAACGGTAATATTGGCGGGAGAAAGAATACTGACAGAAACTACAACAATGGCAGCGGACGAGCAAGACGCGAGCTTGGATCAGGTGGAGGAGGAGTTCTCTGT[G/A]TGGAAGAAGAACACGCCGTTTTTGTACGATCTGATCGTCTCTCACCCGTTGGAGTGGCCGTCACTGACCGTTCACTGGGTACCATCTTCGTCTCCGCAACCGTATCCGGCGGACCCCACCTTCATAGTACACAAGCTTGTGCTCGGAACCCACACATCCGATGATAACCCGAACTTTCTCATGATTGCCGACGCTGTGCT
Contig636	2	2.598	201	T	A	AT5G11680.1	protein_coding		GAACATTTGACAAGTAAATTATCCCCTTCGCCTTTACATTGCCTCCATGAGCTCCGGGAATCTTATCGACATTAAACTCAACGCCATCTCTATTGAGGACGAAAAACTCGTTGACGAAGGGCACCGGCATCCCATTGTTAAACAATTGAGGATTGAGAGCCATGGATCCAAATCGAAATCCAAATAGATTACCTCCTGCC[T/A]CCGAATATGATTAACTATAGAGCCCAAGCAAACGCGTATCCCAACGAGTGATGCCGACCTTCTATTCTACAATCTTCTCGACAAATCTAATATTAGTTTTCTGCGAATTGAATTACCAGCTTGCCGTGCAGCCCCTTGC
SSKP052C3_C791G	2	3.376	100	C	G	AT5G36200.1	protein_coding	F-box and associated interaction domains-containing protein	CCATTTGAGGAAGAAAAGGGAGATAAGAGAAGAGAAAGTGAAGAGTAAGAGGGTAATGTTATCAGAAGGAAGAGATTGAAGGAGGGTTGAGGTAAGGAA[C/G]ATGGCGGTGAAATGGGAATTGGATGGAGKTTTAGAAGGGTAACGTTTTNAATGGAAAACAGATTAAGTGAAGACAAGAATGGATCTTTTCTTGTGTGGGA
Mi_0067	3	75.281	1359	T	C	AT3G19184.1	protein_coding	AP2/B3-like transcriptional factor family protein	TCCTACGTGCCCGGTTGAACCGGTTGATGAGCTTCACATTGGAATCAGAAGAGTCTATGGAATTAAAGAGGCTGAAAGAAGTAACTGTAGAGAAATCCTG[C/T]GCAGAAGAGGAGATGAGAGCTCTTGAATTGAAGCTTTTGACATTGAAAGAGACCATGGGAAGACTTGATTATAAAGTAGAGTCTTTGAAAGCAAAAGCTG
Mi_0371	3	66.966	973	A	T	AT3G18890.1	protein_coding	NAD(P)-binding Rossmann-fold superfamily protein	GCCAGGTGTCTAACCTTCAGGTGGCAGAACTAATGGCATGCATGGCCAGAAACCGTAGCCTTTCATATTGCAAGGTGGTGGAAGTAATTGCAGAGACAAC[A/T]GCACCACTGATTCCTATGGAGGAACTTCTTTCAAAGATACCATCTCACCGTGCTGAACCAAAGGACTCAAGGGCCGCAGGTGGGTCTGGTCCGGCATCAC
Mi_0556	3	30.119	1749	T	A	AT1G75010.1	protein_coding	GTP binding	TTCCTGTTGGTGTAAGACCGTTGGAGGAGTTGAAAGACAGGACCACTGTGTTCAATGTTTCAAAACTTCTAGAGCCAAAGAATGGAGATGATGTCAAAGC[A/T]CTACCACTATTTAGGGACTTCACTAGCACCGCTTCTACCCTGTTGAAGGGAAGAACTGCTGATGGTCAAAAGAAACAGGGAGGACTTTCAAGTCGTGCAG
Mi_0115	3	28.765	1092	T	A	AT1G14570.1	protein_coding	UBX domain-containing protein	GTGGTCCCAAGGATCAACATGCAACTTTGTCTCATAAACGCCCAAGAGGAAGTTCTATGACTCCTCAACAAAAAATCAAAGTGTCCACAGAGGAAGTTGG[A/T]GAAGAGGATGAGGAAGTGCTGCAAGCATTGGCAGCTTCTATGGAGAACAACATAAAGGACTCAAATACAGTGATACCTAGTAATAAAGATGTAACTATTA
Mi_0540	3	33.941	686	A	T	AT3G19810.1	protein_coding	Protein of unknown function (DUF177)	TTCCATGCAAAGTTCAATTGGGTTGTCGTACTAAAAGCTTTTCTAGAAGTTTGTCTTACAAACTGCTTCATTTTTCGTCCTCTGTTGCACAAGCTTCGAC[A/T]GACTCAAAACCCCAGTTGTTTACCGAAGATGACACGGAATCTTTCGAAAGGGAAGATCACAATAACGTTGAAGATGTGGGATCACCCTGGGAAGGGGCTA
Mi_0428	3	79.433	960	T	C	AT4G38690.1	protein_coding	PLC-like phosphodiesterases superfamily protein	CACCTCAGGCAGATAATCCAATAGTGTGTGTTAAGCCAGTAACAAGGAGGATTCATGGATATGCTAGGTTGTTTATAAATCAATGCTTCTCCAAGGGATG[C/T]GCCGATCGGTTGCAGATCTTCTCTACAGATTTCATTGATGAGGATTTTGTTGATGCTTGTGTTGGACTAACACATGCCAGGGTTGAAGGGAAGGCCTAAG
Mi_0399	3	40.782	2146	T	C	AT1G22310.1	protein_coding	methyl-CPG-binding domain 8	TGATTTCCTTGTTGCAACCATCAGGTGGTCTTCCAACATCAAACACTATCTCAAATAAGGGGGAAGGCGAAGTTTGTAGGGTCGACCAGAGACAGGATAA[C/T]GAAACAGGATTTGAGGAGATGAGGTTTGATGATATAGAAACTCTGCAATTCAATTTTGGGACAGGACAAGAATCTATTTCGCTGGCGGAGGTGCCAATAC
Mi_0393	3	67.393	1099	G	T	AT3G18860.1	protein_coding	transducin family protein / WD-40 repeat family protein	CTCAATATAAGTGCAGCAGGAAGAGGGTTGGTGGATTGAAATTGGAAGAATTACCTGGGCTTGAAGCCTTACAGATTCCAGGAAGCAGTGATGGCCAGAC[G/T]AAAATTGTTAGAGAAGGGGACAATGGTGTAGCATACTCGTGGAATAGAAGAGAACAGAAATGGGATAAAATTGGTGAAGTTGTTGATGGACCAGATGAAG
Mi_0044	3	62.822	285	C	G	AT5G11880.1	protein_coding	Pyridoxal-dependent decarboxylase family protein	GCTTCACTCTCAAGGCAGTCCTGTCTGAGAACCCCACAAAACCCCTCACTCAAACCGACCCATTTGAACACTGTTTCACTAAGAAATCTGATGGCTTTCT[G/C]TACTGTGAAGATGTTAAAGTTCAAGATGTTATGGAAACCGTCGAAAAAAGACCTTTTTATTTGTACAGTAAACCACAAATCACTAGAAATGTTGAGGCTT
Mi_0471	3	75.749	342	A	G	AT4G34410.1	protein_coding	redox responsive transcription factor 1	CCACAGCAAGCACCTCCTCCTCCGGCACGGCTGCACCAATGACTAACGGATTTAGTAACGGATTACTACCGGTGATATCTGACTTGGAGACGTGTCAAGT[A/G]TGCAAGATTCAAGGCTGTTTGGGATGCAACTTTTTCCCGCCAAATCAACCAGAAGAAGATCAAAATAATAATCGCCATAACAACAACAACAACAACAATA
Mi_0254	3	40.2	1385	G	A	AT5G09460.1	protein_coding	sequence-specific DNA binding transcription factors;transcription regulators	TCTGCCCTTCTGTCTTGAATCCACCTGCTTCTTTGAGAAAACTAGGTTCCTTTTGTGGTTTGCATGAGAACCAGGCAATTAAATCGGATGAGTTTACTCC[A/G]CTGAAAGCTGCTTTACATGAAGAATCTGATGTGAATAGCATTAGTGGTGAAGAGAATGAGATGCATGAAGACACTGAAGAAATTAATGCCCTACTTTATT
Mi_0333	3	40.03	553	G	A	AT4G16530.1	protein_coding	Family of unknown function (DUF577)	AGATGAGGAAAGAGGAGGATACATTGAAAAAGGTTGTGACAGCAGATGATGAGAAGTATAGGCTGGGTTATGGGGTTGCGGGCAAAGGGGTTAAGTTGCC[A/G]TGGTATCTTGAGCAGAGGAGCAAAGTTGATGTCGATGCTGACAATCACATGGATGATGGATTGGTGAGATTGCAAAAGGAGGAGCAAAAGAAGGGAGGGA
Mi_0215	3	34.633	927	A	T	AT5G20220.2	protein_coding	zinc knuckle (CCHC-type) family protein	CCCACTCAATTTCTCCCCTCAAAGTGAAGGATGATGACAAAGTGGACAATTTAGATATAAAGGTGTATGTGAAGAAAAAATCAAAGCGAGTCTACCATTC[A/T]CCTTCTCCAGAAGTTGGACTGAAGATAAGCCGATCACTAAAAAGCCTCAACGCCAAAACTGGGTTACTTAGTAAGAGAATGAAGATTATCCACCGTGATC
Mi_0248	3	64.33	757	C	T	AT2G16365.4	protein_coding	F-box family protein	AACAGCAGGTGAAATCTCATGAATCTATTGCGAAGAAAAGCTTAGCTGTTTCAACATCTTTTCCGCATGATGTGGGTTCAAGTTCGAAAATTGTGCCATG[C/T]GGATACAACAGCAGGAAGTCTCCAATTTATTCCTTCATTTGTGGGCAAGAAAAGATTAATCAATCAGGCACCACTGAAGGGCATCCCAAGTATTCTCAGA
Mi_0388	3	42.022	1583	G	C	AT5G64390.1	protein_coding	RNA-binding KH domain-containing protein	ATTCTTCAGCACAAAAAGCTGTTGTCCTTGTTTTCTCAAGATTAATAGAGGCTGGATTTGAAAAGGGACCAGATTTGAGCTCAAATAAGGGGTTTTCTGT[G/C]ATTGCTAGGCTTGTAGTTGCATCAAATCAGGTTGGTTGTTTGTTAGGAAAAGGAGGCACTATAATCTCAGAAATGCGGAAGGCAACTGGTACTGGCATAC
Mi_0152	3	39.23	515	C	T	AT5G12860.1	protein_coding	dicarboxylate transporter 1	TCGTCCCTAAGCCGGTTGAAGTCAGCCACCAGGGCTGGCAACTCCTCTCCATCTTTGTCTCTACAATCGCGGGCCTGGTCTTGAGCCCATTACCGGTGGG[C/T]GCATGGGCTTTTCTGGGATTAACGACGTCAATTGTCACCAAAACGCTTACGTTTTCGACGGCATTCAGTGCCTTCACCAGTGAGGTTATATGGCTGATCG
mango_c15408	3	0	201	C	G	AT1G71040.1	protein_coding	Cupredoxin superfamily protein	AAGCAAAATGAGCCCATATCTCCATCCCAGTTGGAGATGTTCGTTGATGAGCTTCTGATTCTGCCTAAAATCCAAGCTTTTGATCTTGTCAATGGCGTCCCCAAGCCAAAGCTTCTGAATATCGGCATGTTCAAGAAAAAATGGAAATTCCACAGAGATCTTCCTCCAACTCCTGTCTTCGCCTACGGTACATCGAAGCT[C/G]ACAGCAAGTATCCCTGGTCCAACGATCGAAGCCCTTCATGGAATTGACACCTACGTGACGTGGCACAATCATCTCCCTTCAAAACACATTCTTCCTTGGGACCCCACTATCCCCACAGCCATTCCCTCCACCAAGAAGGGCGTCCCTACTGTGGTGCACCTCCATGGTGCTATCGATGAACCCGCAAGTGATGG…
SSKP080C1_G462T	3	63.175	100	G	T	AT1G01120.1	protein_coding	3-ketoacyl-CoA synthase 1	TTTGAGTTCAACAAAATTCCAACTAAAAATGGATCTATCCAACTGGGTAATCTCATTATAGTAATTTAAGTTTCATCTGATGTGTTTATGCTACAACAG[G/T]CTCACCAAATATGCAATCACAACAAAGGGAAGAAAGATCAAGGAAATAGTATAAATCAAAACAAACTGATTTTACCTTGACATTTCCAGCCTCTTTAATT
mango_rep_c3739	3	65.536	201	C	T	AT4G33940.1	protein_coding	RING/U-box superfamily protein	CAGGAAAGTGGTAAATTTGAGTAAAATTTAGAACACTAGAACAACCATGGTGCCGACAGGCAACAGAAAGCCATCTTTCATTCATTTGCAGGTTCAGGTTGAGCAGCAGCCAAGCGCCTAACGCGCTGGTTCAGTCGACGTCTCCTATAAATGCCAATCAAACGAAGGATAACCACTAGAGCAATAGCAGAATAATCGAA[C/T]ACTCTTACAATTCCCAGACTCCCTGTTGGAATGAAGTTGAAAGGAGTGGCAGCATAGAGGATACTCAGGAACATTGCAAAAAGGCGCATTTCATGCAGATAATCTTCTCTATCAGGATCCATCATCTCTAAAAAAATTCTTTTCATGAGAAGTGGCAGCTCAAGTACTTTCTGTAAAAGGCCTCGTGCCCCTCC…
SSKP111C1_A758C	3	64.644	100	A	C	AT1G75290.1	protein_coding	NAD(P)-binding Rossmann-fold superfamily protein	TGTTCATCAATTCCATTAGTTTAAGTAGGCTCCAGCATAACTTTTATTGTAGAATCTCAGAATGCTCATAAGAATGTCAAGATTGACAGTTCTATTTTC[A/C]TGTTTCAGCGGCTGCAGCTCCACAGAATATGACATTAGCTATTGAGCACTCTGCCTATGTGAAGGGAGATCATACCAACTTTGAGATTGAACCATCATTT
SSKP081C1_C270T	3	63.823	100	C	T	AT4G39230.1	protein_coding	NmrA-like negative transcriptional regulator family protein	ATATTGATCAACTGTTGTGTTAAAATCAGCCAATATAATCATGCTTCCTCAAATTCTTTCTCCAACTCACGTAGTATATAAATAAGATAAATTTAAAAC[C/T]GTATTCCTAAAGTTAATCTGCTCTTACCTTTTGGAGTCCCATCTCCTAAGATGACCACTTTATCCCTTGGGGGACCTAAGGCWCCAGGCTGTGACAAGGT
SSKP113C1_A491T	3	63.391	100	A	T	AT4G39230.1	protein_coding	NmrA-like negative transcriptional regulator family protein	GATGTTAGCCTTCATCCCAAATGCTGTTTTTGCTGGCTCAACAGCATGGACACGATCAACATCATTACCAAATTCTGAAGGAAAGAATCTCTGTATAAA[A/T]TAAAACATTTTCAGAACCAAGTCCTTGAMTTCAACAAATTCCAACTAAAAAWGGAACTATCTATCCAAGTGGGAATCTCATTATAGTAATTTAAGTTTCG
mango_rep_c6478	3	61.782	81	A	G	AT5G11880.1	protein_coding	Pyridoxal-dependent decarboxylase family protein	AATTATTTATTTTCTCTCCCTCCCTGGTGGTCTCGGTGTGACTCTTCAGCAATGGCCGCCACTCAGCTTTTCTCCCACTC[A/G]CCTTCACTTTCCAAAACCCTAACACAAAACCCATATCCTAAGTTCCGCATATTATCCCTCAAATCCACTTTAAACCTTCGAACAACCCTTAAACCCTTCACTCTCAAGGCAGTCCTTTCTGAGAACTCCACAAAACCCCTCACTCAAACCGACCCATTTGAACACTGTTTCACTAAGAAATCTGATGGCTTTCTCTACTG
SSKP082C3_A172C	3	63.904	100	A	C	AT4G39230.1	protein_coding	NmrA-like negative transcriptional regulator family protein	ATATATGGAAGAGCTCGAGAAAAGAGTTSAATGAGTATGAATAGTTTAGATGATGTTATAAATGCAGCATTTTTNCTTTACTGTTATTAAATGAAACTA[A/C]GCTGTTTCATTTTATGAATTGCAGCAATTTTTAACAAGGGAGATGATTTTGGAACCTATACCATTAAAGCAGTGGATGATCCCAGAACCTTGAACAAAGT
SSKP131C1_A837G	3	6.743	100	A	G	AT1G14920.1	protein_coding	GRAS family transcription factor family protein	ATCCGGCTTAACATTTTTCACCACCGAAAGCACTTTATCAATAGCACCGGGTCGGGCCAAGAGCCTGTGTAACTCGAACACTGAGTTGACAGCAACTGA[A/G]TCAACCTCACTCGGTCTAAGATCCAACATGGAAGCATCAAGATCGGCCAAACTTTTGGCTACAAAACCTCTGTATTCAAACTGAACTTGAATAGTTTCCG
mango_rep_c5624	3	17.139	140	G	T	AT1G14820.3	protein_coding	Sec14p-like phosphatidylinositol transfer family protein	TCTCTCTACATTTTTAAAGTTCAAACGCAGAAAGTTCTCTAACTTTTTTGACTCAATTTCGAATACCTACTCTGAAACAAGATAAACATGGAGACAAAAGATGAACTTGCTCTGACCCAGATGAGAAAATCACTTGAAC[G/T]CCTTGCTTCTTCTCCCAAGAAATATGGAGATGAAACGTTGAAGCGGTTCTTGATTGCAAGGTCAATGGACCCGGAGAAGGCGGCAAAGATGTTTGTGCAGTGGCAGAAATGGAGAGCAGCTTTGGTTCCAAATGGGTTCATTTCTGAATCCGAAGTTCCGGATGAATTGGAGGCAAGGAAGATGTTTTTGCAGGGATTGT
Mi_0239	4	83.224	2357	A	G	AT1G07910.2	protein_coding	RNAligase	TAGGGTCTGCTGGAAACTTAGTGAGGGCTGAAGAATTCCTGGCCATTGTTGAAGGAGTTAGGGATGAAGAAGGTGATCTGGATACCGAGCGGGAGGTACC[A/G]CCAAGCACTGGACCCTCAGTCGAGATTGCAGTTCAGAAAGACGAGGGTTTAATAGTTTTCTTTCCAGGAATACCTGGTTGTGCTAAGTCTGCTCTTTGCA
Mi_0230	4	56.822	2349	T	C	AT5G22450.1	protein_coding	Unknown	GGTTTGATATGGGAAGGTTGGACAAAGTTACTCCATTGTACCAAAGAGTGCTTTCTGCTTTGATTGAAGAAGATGAAGCTGAAGAATTCTACCATCACAG[C/T]GAAGGGAAAAATCTATCTTTTCACTATGCAAGTGACGATTCCCATTGCGGTTCATGTAACCAAATTGATATTGATCCCAAAGATAGAGACCGAATGGAAT
Mi_0300	4	146.369	502	T	C	AT4G03250.1	protein_coding	Homeodomain-like superfamily protein	CAGAAGAAATGAAAATGCAACTTGCAGAGCAGATAGGCTTGACAGAAAAGCAAATATCTGTGTGGTTTTGCCACAGGCGGTTAAAAGACAAAAAAATTGA[C/T]GAAGGATTAGTAAGTGGAAGACAAGATCGTTCAAGTGGTATTATACAGGATCGTGGGAGTGGACTCTGGCAAGATTCTTGTGGCAGCACCAAACAAGGGG
Mi_0302	4	100.203	1183	T	C	AT5G06460.1	protein_coding	ubiquitin activating enzyme 2	CTGAAGTTCATGGAATGACAGAGCTTAATGATGGGAAACCTAGGAGGATTAAAAATGCAAGGCCCTACTCGTTCACTCTTGACGAAGACACCACAAATTA[C/T]GGTGCCTATGTTAAAGGTGGTATTGTCACACAGGTGAAGCAGCCCAAGGTGTTGAACTTTAAGCCACTAAGAGAAGCTATCAAAGACCCTGGTGATTTTC
Mi_0549	4	17.974	1207	T	C	AT1G08980.1	protein_coding	amidase 1	CTCTTACTACTCTTCTTGGGGATGGTGGCGTCCTTGTTATCCCTACAATTCCAGGTCCTCCACCAAAACTACAAATGGATGCAGCTGCATTTGAAGTTGA[C/T]GTAGCCAAGGCTTACAGCTTGCTTGCCATTGCTGGAGTATCAGGATTCTGTCAGGTGAACATCCCACTAGGGATGTATGACAATCTTCCTGTGTCAGTTT
Mi_0548	4	100.469	332	T	A	AT5G50000.1	protein_coding	Protein kinase superfamily protein	TGGGCGTGGCCTACTGCCTTGAGCATATGCATCAATTGACACCTCCTGTTGCTCATAGAAAACTGCAATCTTCTTCCATATACCTGACTGAAGATTATGC[A/T]GCCAAAGTATCAGACTCGAGTTTCTGGAATGACAAAACTGCAGCAAAGAATGAATCAGCTTCAACGGAACCCTTAGAAACCTTAGAAAATTATCTGGGAA
Mi_0426	4	105.574	869	G	A	AT2G29670.1	protein_coding	Tetratricopeptide repeat (TPR)-like superfamily protein	CAGGAGAATCAGCTTATTGTTCGGTTAAAAAGGCGTTCTCATCGATGGTGTTTATAATCCAAGAGCTTCATAGCTTCACTTTACAGATGAGAGAGATTCT[A/G]CCGTATGAAGATTTACAAGGAATCCTTGTAAGGGTTCAGAGAGAGATACATGCTTATTTTGTGTGGTTGTTTCAACAAGTGTTCTCTCATACACCAACAC
Mi_0467	4	146.033	2138	T	A	AT5G19420.1	protein_coding	Regulator of chromosome condensation (RCC1) family with FYVE zinc finger domain	GACTTGGGCATGGTGACAAGGAAGCCAAACTTGTGCCTACTTGTGTTGCTGCTCTTGTTGAACCCAACTTTTGTCAAGTTGCCTGTGGACATAGTTTGAC[A/T]GTTGCACTTACAACAGAAGGCCATGTCTACACTATGGGCAGTCCTGTTTATGGTCAACTTGGAAATCCACATGCTGATGGAAAGCTTCCCACACGGGTTG
Mi_0290	4	125.903	1247	T	C	AT1G73730.1	protein_coding	ETHYLENE-INSENSITIVE3-like 3	ATGGAACCTCTGGGATAACTGAAATGCTTGTGGGTGACAATGGTACTAAGAAGCGACATGCCATTAGTAGTGACAGCAACTATGATGTTGATGGTATTGA[C/T]GATGGTGTGGGCTCTGTGTCATCCAAAGACAACAGGGAAAATCAACCAATGGATGTAGAGCCAGCAAATGGTGCTGGCAATTCCTTAGCCCAATCTGGCC
Mi_0124	4	40.062	376	A	G	AT3G04500.1	protein_coding	RNA-binding (RRM/RBD/RNP motifs) family protein	TCGCTGCTCCGGCCGCTCCTGTTGTGCCCTCCGTCTACTCTGCCCCCGTTTATTCGCTACCCCAGTACCACCAGGCACAACAGTTGTTTCAAAGGGATGC[A/G]CAGACGATTACTCCTGAAGCTCTTGAGAGTGTGAAGGCTGCACTTGCCAGTAGTGAGATTGAGCACAAGGCTGAAACTAAAAAGAAAGCGATTCCTCGTA
Mi_0045	4	41.097	269	C	A	AT3G04550.1	protein_coding	Unknown	CATTCTCAGGTCCATCTCTGCTCTCATCCTACCCCCAAATTCCCAACAACAACGACCCCAGAGACAGCTTTACCAGCCGTTTAGACCGCCCCCTTCTCCG[A/C]TCCCATCCAAATTTCGCAATCTAGACACTGCCTCTCGTCTCGAAGTCCTCGCCAATCGCCTGGGCCTCTGGTTCGAATACGCCCCCTTAATTCCCACCCT
Mi_0221	4	21.15	454	C	A	AT3G05200.1	protein_coding	RING/U-box superfamily protein	GGACACGGCGCGCGGCAGCGCGTGGGCTTGACGTTTCGGTGATCGAGACTTTCCCGACTTTCGTTTACTCTGAAGTTAAGGCGTTGAAGATTGGGAAAGG[A/C]GCCCTGGAGTGTGCTGTGTGTTTGTGTGAGTTTGAAGACGACGAAAGGCTGCGATTAATTCCCAAATGCGATCATGTCTTTCATCCTGAGTGTATCGATG
Mi_0487	4	33.893	891	C	T	AT3G04070.1	protein_coding	NAC domain containing protein 47	TTCTAGCCGAGAATCAAATGAATCAAACAGGACTTGAATCCAATCCTCTGTTCACTTCCGGGGTTCTCGACCAGCCTGTTTTCTACAATGGAACCAGTAG[C/T]AGCGGCAATAACAGCAGCTACTTTCTTGAAAAGCCGCCTCCATTGAATTCCTCAGCCCCAAACCTGGAGAACAAGCTGAAGCGCCCCCATTCAAACATGG
Mi_0024	4	149.379	476	A	G	AT4G29070.2	protein_coding	Phospholipase A2 family protein	TAAACAGAAGGTTGAAGAAGCGTGCCCGGCTACAAGGGTTCAATGACCCTACTCTCAGAGTTAACCATGTGAAATTTAGACCATATGTGTCAAAGGTCCC[A/G]TGGCATAAAGGTGCAAGGGCATTTCTCTCCCAGCTGTTTCCTAGGTATGGACACTATTGTGGACCGAATTGGTCCAGTGGGAAAGACAAAGGTTCTCATA
Mi_0088	4	38.293	909	C	T	AT5G03970.2	protein_coding	F-box associated ubiquitination effector family protein	TACACTGGTTTGCAATGAGGGGAAATATAGCCATTTATGACCAGGAACAAGAAGAGAGGCATATTGTCGTAATTCAACTACCAGGGTCATATGACTTTGA[C/T]GAGCAAATTCTTGGTGAGTCTTCTGATGGGCTTTTGCAGTATGGTATGAGTTGTAAGTCAGGCATGGAGATATGGGTTCTTGAAAATGAAATAGATGACC
Mi_0335	4	34.772	719	T	C	AT5G18270.2	protein_coding	Arabidopsis NAC domain containing protein 87	CTCAGGATGAATGGGTTGTGTGTAGGGTTTTTCACAAGAACACAGGGATCAAGAAGAGTCCTCCAATTTCAGGCCTTTTGAGGATCAACCCTTATGGTGA[C/T]GATTTATTGGATTATTCTTCACTTCCACCTCTCATGGATCCTGCTTACAACTCCAGCAAACCTGGTTCAAGCTTCACAGATAATGAAAATGAATCCAAAG
Mi_0284	4	86.434	1692	G	A	AT5G60170.2	protein_coding	RNA binding (RRM/RBD/RNP motifs) family protein	CAGATATGTCAGTAATGAGTATAGATAGCAATGTAATAGATGAACATTCTGGTACATATAGATCTAGTAGTACAGTCCTGGATACTGGGATGATTAAATC[A/G]CCTGGGAACCAAGGGTCACAAGTTCATGCTGATCAATCACCAGCAATTGGGAAGCCTTCTATATTGACAGATGATGCCTTTGTTTCAAGAGAACAGTTTG
Mi_0066	4	40.346	954	T	C	AT3G04560.1	protein_coding	Unknown	AAGCTGTGGCACTGAAAGATGATGCAGAAATAACTAATGAAGACGATCAATGTAAGCAGGATATGCTTTCAGCTTCCCTAGAAGAAGGAAATAACAAGGA[C/T]GAGTCTGATCCATTTGGGCTTGATGCTTTAATGTCTAACAAAACAAAGAAGGATGACAGAACAAAGGTTAAGAAAGACACAGCAGACAGTATCAGGAAGG
Mi_0334	4	104.965	1031	G	A	AT4G13510.1	protein_coding	ammonium transporter 1;1	TGGCTTATCCTTCCACCACTGATCAAGGTAACTGGACTGGAGTTGGTAGGACTGCAGTTACAACAACATTAGCCGGGTCAACAGCCGGACTTGTAACACT[A/G]TTCGGCCGGCGATTACTAGTCGGCCATTGGGATGCACTGGATGTTTGCAATGGGTTGCTCGGTGGGTTTGTTGCAATCACTTCGGGCTGTTCAGTGGTTG
Mi_0443	4	22.413	1367	C	T	AT5G27150.1	protein_coding	Na+/H+ exchanger 1	TTACGAAACGATCAAGTGCAAAGATTGAGTTTCGACAACAGTTCATAATGTGGTGGGCAGGACTAATGAGAGGTGCAGTTACAATTGCTTTGTCTTACAG[C/T]GAGTTTTCGAGCTCTGACACGAAGTCGTCTGCACTAATGATCACTTGTACCATAATTGTTGTTCTGTTTAGCACAATGGTATTTGGCTCCATAACAAAGC
Mi_0150	4	122.375	1419	T	C	AT5G13020.1	protein_coding	Emsy N Terminus (ENT)/ plant Tudor-like domains-containing protein	ATGATATTAATACAGCAGATGAAACATGGGAATGGGTCAACCTCAAAGAGATTTCCCCGGAAGATATTAAATGGAATGCTGATGAACCTGGGATTTCTCG[C/T]AAAGGTGCTCGACCAGGGCCAGGACGTGGGATTAAGAAATCCATGACACGTGGTGGTTCTGTTCCTGGGGCAGGAAGAGGTAGAGGGAGCATGAAGGGCC
SSKP055C3_A517G	4	38.22	100	A	G	AT3G04610.1	protein_coding	RNA-binding KH domain-containing protein	ATCTAAGGAAGTTTTTAGTTGATCGCAGTATTATTCCCTTATTTGAAATGCATGTAAGTGGACTTCGCTGAATAATAATACCCTTTTATCATGTATAGT[A/G]CAATGGAATGCTGACTTAGTATTTTATTCAACCAGATGCAAATGGCAAATCCTCAAATGGAGCACATGCCACCTCATCAATCCTGGGGTCCACCTCAGGG
Contig929	4	98.816	191	T	C	AT5G58430.1	protein_coding	exocyst subunit exo70 family protein B1	TTAACGAGAAACATTTGCAACCCAATAGAATCAAAATGAAGTAATGCAATTGTTTTGCATCTAAATTACTCTCTCTTATCCTTTTTTCCCTCTCATACACATAGAGGATACAGAAACTGCACTGAACACATAAAAACTCAGAGTACATGATCACAAACCATCAGGCAATGAAAAAGAAAATAGCAACTTA[T/C]ACTGAACTACATATACAGAAGTTCTTACCTTTCACTTTCTGCCACCAGACAAGGCACCAGTTCCCTGAAACAACTGGTTAATCCGAGCCTCAATATCCCCTACACCATACTTTACAAGCTTTTCTGGGTGCTTCCCAATATCAGGAACGTTCTGAAGCTTTCCGATAAAGTTCCCATAAGGGGGCAACAAAATTCTTGCC
SSKP021C1_C1039T	4	223.198	100	C	T	AT1G31800.1	protein_coding	cytochrome P450; family 97; subfamily A; polypeptide 3	AATTCTAGAATTTCAGCCAAAATACCCTGCAGAGTAAGGATTTATTAAAATTGAGGAAAAACATAGCTCATMAATTAAGAAATAAATTAATAAACTAGC[C/T]GAGAGCTAACTGGCTTACCTTTGAGTACGACTTTGAATTGTCCTTCAATATATGTTTAGCAATGGAAGGATCAGATACAATCAAAAAGGACTGCCACAGA
mango_rep_c8614	4	0	168	A	T	AT3G25280.1	protein_coding	Major facilitator superfamily protein	TCAAACAAACATAGAAATTGACGTAGCAATAGGATATTGCCACTATGCATTCTTTGCTTTACTTACAAATTCAAACTGTTAGCAATCAAACTGTGACAAACATATCCATCAGATAAGCACCTTTTTTCTTTTTGGGTCTCAGCTGGTCAGTAGACTCAGTACAATAC[A/T]CAAGCACAAACCAAAATCCCACAACAACAAAGAAAAAGCATCTACTCTCTATATTTCTACCTCATTTCTTACAAATATCTATTAAATCACCTCCGGAACGGGAAAAACCAAACATGCTCACACTGCCAGGGAAAAACTTACCAATATTTACTTTGTTATTAAATGGATAACTAATATGTCATTACTGTTGCTCGGCTCGG
SSKP109C1_C764T	4	220.276	100	C	T	AT3G02780.1	protein_coding	isopentenyl pyrophosphate:dimethylallyl pyrophosphate isomerase 2	GTTCTGAACACATGCTAAATTGCTAAACTAGATCTACATTGCAAGGATATTCTTGAACAATGAATAAAGTTGAATTCTAAAGCAAATGAAAAATGAAGT[C/T]GTCAATACGTTCATGCTCGCCCCATTTGCCATCAGAAGGTGCCTTGTAGAGAATCCGACCGAGTGGGGTGAACTGATCAACCGGCACATCTTCAGCAACA
Contig_882_A112G	4	108.477	90	A	G	AT4G33300.1	protein_coding	ADR1-like 1	TAATCCTTTAGCTGATTTATAGCATAACATGTATCCCCTGTCCACCATATCTATTCACCAATCAACTGCTAGCAGTTTTAGCACAATAT[A/G]GCTTCTTCTGTTTATTTGGTTATAAGGYAATTCCAGCTGGATTTTTCTTATAATGCTCTTAAACCTTAGCTGCATCTGATGGCGCGAGGG
mango_rep_c9407	4	53.502	146	T	C	AT3G23150.1	protein_coding	Signal transduction histidine kinase; hybrid-type; ethylene sensor	ACAACTATGAGATGTGAGAAAAAGAAGTCCTAGAGTTCTTTACATAGAGAACAAGTTTCCTACTCTAGGCTTAGCAATGTTAGGCAATGGTCAGAGTTACAGATGGTACTCCAGGTACGATGGCTTAGGGCCTCAGACTGATTCA[T/C]GGAGCAAGCCAAACAGCTATGCCTCAGATCATGTCTGTAAGCCAGTCATTATTGATGCTGAGGGGAGGAAGCATCCTATTGTTTTCAATCCCAATGGTAGTACAGGTTACAGTATTGTGAAAACTGAAACAGTTGTGCAGCAGGTTCATTCACCTTTCCTCAGTGACCACAAACATAGCTCTCCGACAAAGTTTGAGTAT
SSKP050C1_C518T	4	148.744	100	C	T	AT5G07990.1	protein_coding	Cytochrome P450 superfamily protein	TTAAACATAAGCATGTGGCGCTAGCCGCGGGGAAACCATAGCCGTAAGAGGCACAGCTTTTTGCAGTGTGAGGCCAAAAATTTCTTCCATGTCTAACTC[C/T]TTAACTCCCTCTGGTAATTTCCAGTCAAACGCATGAATCAGACTTCCCAAAACATACTCAACTTGAACCATTCCCATTCTCACTCCGGCACAAATTCTTC
mango_rep_c9478	4	30.377	104	C	G	AT4G19080.1	protein_coding	Protein of unknown function (DUF594)	ATCATTTTGCTTTCTTCTGGCTATTATCTCCCTACTGTTAATTACTCTCGCAACATGGAACTCAGGGCTTTTCTTAGACTGCTTGTTCTCTTTCTTGGTTTCT[C/G]TTATGTTCTCTCTTCAACTGTTGTTTCTGCAACAAGAAGCCTCAAGTCTAACAATGAAAACCCTTTCTCAGCTCAGGATTTACTGGCTCAGGAGGCAATGGATTTTAGTGAAAGCAGTGAGGAGGTCATGTTTGGTAATGAACAACAAGAAGGCTACGAAGTTGAGAGGAGAATGGATTTTGAAAGAACTGATTATCCAG
mango_rep_c8049	4	38.933	201	T	C	AT3G04350.1	protein_coding	Plant protein of unknown function (DUF946)	TCCCCACCACAAGGCAAGTCTGAGCCTCTATAATCAATTGGTTCACCTTTCTTCTTCCCATCTTGGTATAAGAGTGCTCCATTTTTGAAAAACCACGGTACTGATGATGGCAGATACTCCTCATCAGGATGAAAGAACACTGTTGGTCCATAGTGATTGATAAGTGCATGAATCTGGTTCAAATTTGGCATTGCATGCAG[T/C]GTGGGGTCAAGATTCTTCAAACAAACAATATCTAGCTGTTCTTCAGACTCTAAGTAGGTACCGCAATAGAATGTCCCAACAGAAACGCCCCTTGCAACCATTCCTCTTATGCAGGGTCTATGGCTCCAGACCTGAAATGGGAACTTGGAATGATTTGAATCCATACTAATTATCACATCACAAGTTTCACAAAT…
Contig398	4	198.474	201	T	C	AT1G02500.2	protein_coding	S-adenosylmethionine synthetase 1	GAAAAGATTGTTCGCAACACTTGTCGTAACATTGGGTTTGTTTCTGATGATGTTGGTTTGGATGCTGATAATTGTAAAGTCTTAGTTTGTATTGAACAACAGAGCCCCGATATTGCTCAGGGTGTCCATGGTCATCTCACCAAACGTCCTGAGGAAATTGGTGCTGGTGACCAGGGTCATATGTTTGGTTATGCAACTGA[T/C]GAGACACCTGAGCTTATGCCTCTCAGTCATGTTCTTGCTACCAAGCTTGGGGCTCGTCTTACCGAGGTTCGCAAGAATGGAACTTGCCCATGGTTGAGACCTGATGGGAAGACTCAAGTTACTGTTGAGTACTACAATGAAAAGGGTGCAATGGTTCCATTTCGCGTTCACACTGTTTTGATCTCTACACAGCA…
mango_rep_c5750	4	109.471	201	T	G	AT2G38185.1	protein_coding	RING/U-box superfamily protein	AAGGTAAATTTTGGTTACATTTAACTCTACTGGTGTCCACCATGCTCATCATTTTATGGCACAAAACCTGCGAAAGGAGTTGGGAAATCTCAAGATTTGTTTTTGATAGTTTTCCCAAGTGTCTCACTTTTTTAACATTGTGTGAATCTCTGGCCTGGTCTCTGAAATCTTTTGTAAATTTGCATTGGTTTCAGTTAATA[T/G]ATTTTCCAATTATTGGCATTTGTAACGGTTGTTCAGTTGTACCTGTAAGTGAAGATAGATGATATATATTCCTTGTGCGGATTCAGATAGGGAATGTACATTGAATCAGAGACAAGC
SSKP116C1_A524G	4	156.84	100	A	G	AT3G10230.2	protein_coding	lycopene cyclase	CTCAAGTTGAAGATGATGGAGAATTGTGTCAAAAATGGGGTTAAATTCCACAAGGCTAAGGTTTGGGAAGTGAATCATCAAGAGTTTGAATCTTCAATC[A/G]TTTGTGATGATGGAAAAGAGTTTAAAGCAAGTCTGGTTGTTGATGCAAGTGGTTTTACAAGCTCTTTTATTGAATATAACAAGCATAGAAATCATGGTTA
Contig2241	4	53.266	201	T	C	AT3G05050.1	protein_coding	Protein kinase superfamily protein	GGAGGTTTTGATGGATCTTGTGAATTGACTGCAGCATGCTTCCTTCGCCTTGGATTGCCGACACTAGCAGAGTCATCCAATGGGCCTGACCAAGTTTGGATAGGTTCTTTGGAGTAATTGAATGAGGTGGTGCTGAATGGGACATCTGGAGGAACGAAGGAAGCGTCCATATGACGTGATGATCCCAAGGGGAAACCGAG[T/C]GCTCCATCCTGATGTGGTGGAGGGAACTTTTCACTCTTGCTCTTTGCATTTGCATGCGTGATCATGCGCCTCCGATCAAGATTAGATTGAAGTTCTGCATTGGCCTCTGGAGCAGGGAAAGCTCGAGCAGGACGATCACGTGTTCGTGTCTTCTTTGCACCATCACCTTGGGCTTTACTGGCAGCTCTTAGTCT…
Contig6253	4	107.126	67	T	C	AT5G66050.2	protein_coding	Wound-responsive family protein	TGTGATAGAAAAAAATATAAGAAGCTAAACAATAACCCAGACATATATGCGTTGTCACTTACACTG[T/C]ACATAACCATGGACATAAACAACATAATGAAGGTTAAATTATTAAAACATACTTGGAATAAGGTTTATTCATTGAACAGCCTGACATCTTTGGCAATACTTCTTAAACTTACAAAACAGCCAATCTTCTGAAAATAAACTTGTGCAATTATCTATCTCATGAAAATCACCATCGGAGATAGAGAAGTTGAGATCAGAATC
Mi_0524	5	62.612	1281	A	G	AT4G08180.2	protein_coding	OSBP(oxysterol binding protein)-related protein 1C	TACTGATGGACACGCTGAGGCATCTAGAGACAGAAAAGGTTGATCTGGAGAATACAGTAGTTGATGAGAGCCAAAGACAGTTGAGTGATCTAGGTGCTTC[A/G]CCTACATTAAGGAAAGACAGATCGAGTGGTAGTCCAACTGAATCTGATGATGAGAATGAAAGAGTTGACGCAGCAGAGGAAGAAACAGATGATGATGAAA
Mi_0161	5	37.422	708	T	A	AT1G76880.1	protein_coding	Duplicated homeodomain-like superfamily protein	AATTCTTCTATCAATTAGAAGCTCTTCATCACCATCATCCACCATTACCAAAACCTCAAACAACTCCATTCCAACCTGTAATTTCTTCTCCGTCTGCAAC[A/T]GCAATGCCGTTGAGCACCACTTCGACAAACCCTATTGCTCAAAACACTACTCAAAATGTCACTTCAACGCTTCCATCACATGCTTTCAATTCGTTTCCGA
Mi_0346	5	61.485	632	C	T	AT1G77670.1	protein_coding	Pyridoxal phosphate (PLP)-dependent transferases superfamily protein	AGGAAGTTACTGTTACCTCTGGATGCACGGAGGCCATTGCTGCAACTATATTAGGTTTGATCAATCCCGGTGATGAGGTGATCCTTTTTGCTCCTTTTTA[C/T]GATTCTTATGAAGCCACCCTCTCCATGGCTGGTGCAAAAATCAAATGCATCACATTGCGCCCTCCTGATTTCGCTATCCCCATTAATGAGCTCAAGTCCA
Mi_0514	5	126.276	1323	C	T	AT1G76250.1	protein_coding	Unknown	CTGCGCTGTCGAGTCCGGGCCCACTGAATGGGGCCAAGTGCCGACCGTGTACGGTGGCATGTCGAGGGCAGTGCGTGGCTGATGTTATGCAATCGCTCGA[C/T]AAGGGTTGGAGTTGGACGGAGTGGGAAAACGGGAATCTTGAGTTGTGTGATGCAAGTGGCGAATGGGAGAGAGGTTGGGAGAAGATTTTTGATAATGTTG
Mi_0095	5	80.715	440	C	G	AT4G09040.1	protein_coding	RNA-binding (RRM/RBD/RNP motifs) family protein	CAAGAAAGTTAGTCATTTTGTTGTCCATTTCTCTGCCACCACACAAAACCCTGCTGTTGATTTTTCACTTAATGTCTCTACTAAAACTACAAATACTGAA[G/C]AAGAAGAATATTCCAAAACCAGAGTGCTTGCCCAGAATGTACCTTGGAATTCCACCGTTGAGGACATTCGTTCTTTGTTTGAGAAGCACGGGAAAGTCCT
Mi_0021	5	68.383	424	G	A	AT1G22040.1	protein_coding	Galactose oxidase/kelch repeat superfamily protein	ATTTCAACATGAAGTTGGTGTGCCGAAAGTGGAAGGAAACAGTTATGAACCCTGAATTGTTTAAAGTGAGAAAAGAACTGGGAATGAGAGAAGAATGGTT[A/G]TATATTTTGACAAAAGCAGAAGATGATAGACTTTTGTGGCATGCTTTGGATCCTCTGTCGAGAAAATGGCAGAGATTGCCTCTACTTCCGCATGTTGTTC
Mi_0342	5	118.015	737	T	C	AT1G75080.2	protein_coding	Brassinosteroid signalling positive regulator (BZR1) family protein	AATCAATGTTGGCCTTCAATTACCCGTTCTATGCTATTTCTGCTCCAGCTAGTCCAATACACCGTCAGTTGTATGCCCCGGCAGCTACTATACATGAATG[C/T]GATGAATCTGATTCATCCACTGTTGATTCTGGTCACTGGATAAGCTTTCAGAAGTTTGCAACATCCATGTCTGGGGTACCAACCTCTCCTACGTTTAACC
Mi_0073	5	59.925	237	A	C	AT1G21830.1	protein_coding	Unknown	TTTGGATATATATATGGTTATATATTGGAACAAGTATCAACTCATTTCTCTTCTCTCTCCTTTTTGAGTTCACATGTTTCCTCAAAGATTTCTTCTGGCT[A/C]TCTTCTTCTAAACACATGCACCCCCTTCACAATAACATGAATAACATCCATGGGTATGGAGAAGACAGCAATTCTGGCTGTTATTTTCATCCCAAAGAGG
Mi_0444	5	116.352	832	A	T	AT2G26510.1	protein_coding	Xanthine/uracil permease family protein	AAGGATCATTAATTGTCTCTGCATTTGTCAACATTGTGCTTGGATATAGTCAGGCTTGGGGTAATCTAACAAGATTGTTTAGTCCCATTGTCATTGTTCC[A/T]GTGGTTTGTGTGGTTGGTCTTGGTCTGTTCACGAGAGGCTTCCCACTGCTTGGCAATTGTGTGGAAATTGGCCTGCCTATGTTAGTTCTACTAGTTGTTT
Mi_0359	5	66.224	420	A	T	AT4G08460.3	protein_coding	Protein of unknown function (DUF1644)	CATCGTCATCTTCCCATAAGAAGGCTGGTAAAGAGGGTCATACAAAAAAAGCACATTCCAAAGCTTTGGAGAAGAAAGATTGGGAAGGTGCAACCTGCTC[A/T]GTGTGTCTTGAGTATCCTCACAATGCTGTGCTCCTACTCTGTTCCTCTTATAACAAGGGATGCCGACCTTATATGTGTGCTACTAGCCAGCGTTTTTCCA
Mi_0358	5	101.291	2067	A	C	AT1G27770.1	protein_coding	autoinhibited Ca2+-ATPase 1	AAACCAAGATGGTGAAATTGTACCGCTAGATGAAGCAGCTGTCAATTATCTAAAGAATACTATTGACCAATTTGCTAATGAAGCCTTGCGAACGATATGT[A/C]TTGCTTTCATGGAAATTGGAGATGAATTCTCTGCTGAAGCTCCCATTCCCATTAATGGTTACACCTGTATTGGCATTGTGGGTATCAAAGATCCTGTGCG
Mi_0324	5	116.768	1269	T	C	AT3G13530.1	protein_coding	mitogen-activated protein kinase kinase kinase 7	GGGCTCGTAAAGACATTCTGGCTTGGTCAACTATAGAAGTCTCAGACTCAAGTAGGAATTGTACTTCACCGGTCTCACCAGTTAGAACAAGTGTATATAG[C/T]GCTGATCATTCGCCCCTTCATAGCCCCACTATGCAAAGTCCAAAAATCAGCCCCAAAAATCCTAAATTTTGTTTCCCATTGCATCATCAATCACTTCCAC
Mi_0503	5	122.263	1327	T	C	AT1G75400.1	protein_coding	RING/U-box superfamily protein	TTTCTGCTTACAATAAACTCTCAGTGGTTTCTGTGCTTGTCTGTGGACATATTTACCATGCTGAGTGCTTGGAGGTTATGACAGCAGACACTGATAGATA[C/T]GACCCAACTTGCCCAATATGTATGGTTGGAGAGAAGCAAGTCTCAAAGATGTCTAGAAAAGCTTTAAAAGCAGAAGCAGAACTAAAGAAAAAGTTCCATA
Mi_0201	5	123.73	1441	T	A	AT1G76510.2	protein_coding	ARID/BRIGHT DNA-binding domain-containing protein	ATGATGAAGTTGCTGAGCCAATCATTAAGGAGAGAAGCTTAAATTCTACAGCAAAGCGTGAAAAACATCTCAAGAATATTGGCTCCCCTAAAAACAGGAC[A/T]CCAACAAACTTGGATCAGGCTGACAAGCATGCACATGCAGAAGCAGATAAGCAACTGGTCACAGATATTGTTGATATCGGAACCCTGGCTGATTGGGTGA
Mi_0447	5	118.2	1581	C	T	AT1G75140.1	protein_coding	Unknown	TGTATGTGAGGAGTGGTGGGCCTCGACTTCTTTTCTCAGCTGGTTTGGATGAAATCAGATCATCATTTCTGAATTATCAATCAATGGATGTAGATGTGGA[C/T]GCTGAGAGAACACAGGCAATACCTTTAATAGCTAGTGACCGTGAGAAGCTTCTTGTTCTCGGCCTTGGAGGTGGGTATGTGGGAGTTTATCGCTCTAAAC
mango_rep_c3180	5	77.269	201	G	A	AT5G64610.1	protein_coding	histone acetyltransferase of the MYST family 1	GCTTCTACAGAATCAAGATCAAGTTGTTCAAGCTTAACCCATTCATCAAGCCTCCGATTAAACTCGGTATAATGAACATAGTACTCGTAATCGTTGGGGCCACCGTAGTTTGTCTTACGGCGCTCAATGACCTTAACAGGGTGGTACTTTCCGTCCCTCCAACGGCACATGACACGAGTACCAACCTCCAGAGGTAGCAT[G/A]CTCGCCTTCCGTTTTCTCGAAGCTTCTGATTCCTGAGCCATCGCGGCTAGAGGAGCTGAAACTCCGTTGGTGGAGACTGAGGGCTTTTGATCTCCTCCGTTAGAGGTGGGGGCCGGGGTTGTGGAGCCGTTGTTTTCGGCAGTCGACGGTGCCTCTAGCGAACCCATCGATTTCTGGTTGTAAGCTACGAGTAG…
mango_rep_c5380	5	34.521	201	A	G	AT1G76810.1	protein_coding	eukaryotic translation initiation factor 2 (eIF-2) family protein	CTTGAGAAGAAGAAGGAGTATGCCACTATCTTGGCATTTGATGTCAAAGTGACACCAGAGTCTCGGGAACTAGCGGATGAACTCGGTGTGAAAATTTTCATTGCTGATATCATTTACCACCTATTTGATCAATTCAAGGCTTATATTGACAATCTTAGGGAGGAGAAGAAAAGGGAAGCTGCTGATGAAGCAGTCTTCCC[A/G]TGTGTTCTTAAGATTTTACCAAATTGCGTGTTTAACAAGAAAGATCCAATTGTGTTGGGGGTTGATGTCCTTGAAGGCATAGTAAAGGTTGGAACTCCTATTTGCATTCCTCAAAGGGACTTTATCGATATTGGTCGAATTGCATCCGTTGAAAATAACCATAAACCTGTTGATGTTGCCAAGAAAGGCCAGAA…
mango_rep_c20786	5	57.227	201	C	G	AT1G44170.2	protein_coding	aldehyde dehydrogenase 3H1	ACCAACGGTTAATTATAATTGATCGTTCATCAAATAAATTCTGTTTTTCTCTCTCAATGAATATTTGAGTCACCCCAACACATTTAAATTGCATCAACACACTTACATTGCACTTCTATATTCAAGACTAATCAGTCTCGATGAAATTGAAAAATTATAAGTACAAAACGTAGTACATCAAAATACACAGAGAACTTACA[C/G]ACAAGGCAAACATCCAGACATCATTTTAAGCCCTAGGGAATCCCAGAAGGGCACGAATTATGGCAATTATACTACCAGACATCAGAATCTTCATTAATCTTAGCTTACTCTGCGTATATGGTGGATATCTCAAAGCCGAGTCAGCAGCAAGACTTCTGTAAAGCACTGCCTTTTTATGGCTAAAAGCATCAAAA…
mango_rep_c9267	5	56.983	201	C	T	AT3G57040.1	protein_coding	response regulator 9	CTTAAAGTTTCTTCTTATCAAGTGACTTGTGTGGATTCTGGGGATAAAGCTTTGGAATTTCTTGGGCTGATTGATAAGCTTCAAGACACTCCTGCTGATTCTTCTACTTCTTCTTCTTCATCGCCTCCCCACTCATTACAACAACAAGAGGGATCGAAGGTCAACTTGATCATGACAGACTTCTGTATGCCCGGAATGAG[C/T]GGCTATGATTTACTCAAACGAGTCAAGGGATCTTCCTGGAAAGATGTACCAGTGGTGGTCATGTCATCAGAAAATGTACCTTCAAGAATCAGCATGTGCCTGGAAGAAGGAGCAGAGGAGTTTCTGTTGAAGCCATTGCAGTTATCAGACTTGGAGAAGCTTCAGCCCCATCTCTTAAAATCCCTGAATATGAA…
mango_rep_c5053	5	90.607	201	T	C	AT5G64460.5	protein_coding	Phosphoglycerate mutase family protein	GCTAATTGTGAGCTTCGCTCAATGGTTATTGTTGATAGAAGTATGTTGGGCTCAGACTCCGCAACAACAAACTTCCCCGGAAAGATTCCCAGCAGTCTCGATCTTCCTAGTGATGTTGCCGACGAGAAGCATCCGGATAAAGTAACACCTAACTAATTGTGCACTGGGCTTCCGTGATCAAGCAGGAATCAGATACGGTA[T/C]AAAATAACTGCATAAGTGATTCGCCCAGAGTTTTACCTTATGCAAAATAAATTTGGTACCAAAATTTTCTTGATAAAGATTCTTTATTGGTTTAGGTCAAGAATTTAAAGCCTTAGTAGGGCGCCAATTCATTTTACGATGAACGAAACTGATTCATCAGCTACTTAAGAATGTTTTACTTCAAACCTGCCACT…
SSKP057C1_A440G	5	64.5	100	A	G	AT3G11180.2	protein_coding	2-oxoglutarate (2OG) and Fe(II)-dependent oxygenase superfamily protein	ACCCCATTCGCTGCATGCATTGTAGATCTCCTCTACAGCGACATGGCGGGGCTGTGATAGGGATATCACTGGCACTTTCACCTCCGAAATGGCTTTACT[A/G]TTCTCGGGACGCTCGTGGGGCGGCCGGATGAACTGAGCCGGCAGCTCATCCAACCCGGAATAGGCTAAAGCTTGCACTCTCTCTACCTCCATTGGCNTTT
mango_rep_c15007	5	0	201	T	C	AT1G35420.1	protein_coding	alpha/beta-Hydrolases superfamily protein	GACTGGCCTCAACCCCCTTGTTTCCGGTTATCACCATCATTTGTCACAGCTCCATTTCACCGCCGCCTTCACTTCTCTACTTCCATTTCCACGCCTCCTCAAATTAGGCAATGCAATATAAATTTTTCAAGATGGCATACAAGAACTACAATGGCCAAAGTATCTTGTAGTGCAGTGGAAGTGGAAGATGACAGAAATGA[T/C]GAAGCATGTGAGTTAGTTAGTGGAGTGGAGCTGTCCATTGGGGAAGGTCATGACTGCATTCAAGCTTATCTCTTCAAGGCAGTGAAAATAACAATGGAACTGGTGTCCTTTTGCTTTCTGATATTTTTGGTTTTGAGGATTCTTCCACCAGAGACTTTGCATATCGTGTTGCTTGCAATGGATACAATATTCTT…
Contig670	5	67.439	201	T	C	AT1G36730.1	protein_coding	Translation initiation factor IF2/IF5	GCTAAGCAGCGTATCCAGGAGCAGTTGAGTGCTGTTACTGCAGATATGGTTATGCTTTCTACCAGTGAAGACAAGAATAAGTCAGTTAAGAAGTCACCAGAGCGTGAGAAGAAGGGGCATGAGAATGGAACTAATGGTACTAATACCCATGAAAGCCTTGTCAATGAGATAAAGGAATGGCTGAAGAAGGGCTCTTCTAA[T/C]AGCCAACTTAAAACATTTCTGAGTACACTCACTGGAACTCCACAAGAAGTCATGGATGCTTTATTTGCAGCTCTCTTTGACGGTGTTGAAAAAGGATTTGCCAAGGAGGCATTGAGAAAGAAGAACTACCTGGCTGTTGCAACCCAAGAGGAGGGATCCCAGACAGTTCTCCTGAACTCCATTGAGTGTTTCTT…
SSKP079C1_C660T	5	19.45	100	C	T	AT1G22770.1	protein_coding	gigantea protein (GI)	CTTCTGATGGACTTCCACGAGGTAGGTACTCCAGGACCTTCAGAAGAGGTATGTAAAGGTTCCATGATAATATGGGAGGTTGCAATGGAGTTGCAATGA[C/T]GATTTCAGGAACATCAACGGCTGAAGAACTTAAAGGAATCAGTCCATAAGCAGCTTCCCATATGGTACAAATTCTCCATTCAACCTCAGGGCCATGGGCA
SSKP078C1_A520C	5	26.761	100	A	C	AT1G22770.1	protein_coding	gigantea protein (GI)	ATCACGAAGAACTGAAATGCTCAATGCACGGACATGGGCACTTGGATGAGATAGGCATCGGATGGTAGCTGATACACGACACTGCAAACATTGACCCAA[A/C]CAAAGCGCATGGTTNAAAGTTTCTTCATTAGGAGATGCCAAGTTAAAANGGTTACTCATTCTTTTCTGTTGATCTATTCTGTCATGCAATCTCATTCTCT
mango_rep_c4512	5	44.591	201	G	C	AT1G77120.1	protein_coding	alcohol dehydrogenase 1	ATTCAGCTTAAGCAGTTATTTATGGGATACTTAGCAAAACAGAGAGGCAGGAGCAAAGTGGACCAGAGATATATAATAGAAAAAAACACATTTAATAGAAACCATACAAGTTCGAAAAACAGACATTAAATTATTCTCTATGCAATAATAGAGAAATACTTTCCGAGATATAACAAACTCCAAGTAGTTATTACTCAGCA[G/C]AAATCTATCCCTCCATGCGAATGATGCACCTCAAGCTATCTCCTTTGAGCATGTAGTCGAATGCCTTATTGATCTCGGAGAAAGGTAAGGAGTGAGTGATAAATTTCTCAAGTTGCAGATCCAACTCCTTGTTCATGTATTGCTCCACAACTCTAGGAATGTCAGTGCGAGGTTTGTAGTTGCCAAAGAAGGTA…
mango_rep_c1598	5	93.107	201	C	G	AT1G58290.1	protein_coding	Glutamyl-tRNA reductase family protein	GGATCAGGCTCACTTCTATCAATAAAAAGTTGAATTATCACTAATCAACACAATGTTGTGGACACATGAAAGCCTACTCGAATCAGGGTTAGGCAACAGTGTCATACACCAATAAACGAATTAAAAAGATCCCAGACAGGATCTACACCGTTATGCTATTCAATTGAAAATTACAGCGATGTCAAGACTCAGAGCAAGTT[C/G]AAAATGTTTCCCTCTTATTCAACTTTGAAGAAGTGAATGGTGTTGTGAACAACCTTGTAGTCAAGGTTACTTTTGGTTTTGCTCTATCTTGGCTCGAATCTTCTGCTCTAACAGAGATGTATCTGTTTCAAGGCCGAACATTCTGTTAAGAGCATGCATATTCTCAAGGGTTTCGTCAAGAGTCCGGCTGTCAC…
Contig_6698_C90T	5	125.994	90	C	T	AT2G36390.1	protein_coding	starch branching enzyme 2.1	ATGCAGGCCTAAGCTATGGGCTTTATCAATTAAATACTTAAGGTCATCAGGCGTTCCAGATCTGCTACTTACAGCAAAAAAGTTTGTTA[C/T]GTGATAACCAAATGATCCATAGTAGGAATGCTCCATCACAGCCATTAATTGGACTGTGTTATAGTTATTTGCTCGAATACGAGGCAAAAC
Contig825	5	104.867	201	G	A	N/A	N/A	N/A	GAGGAGAGGGAAACAGAAAAACAGAAAAAGTTGAAAAAAAAAAAAAAGAGAGAAGAATCTACGATGGCGCAGATTCAGCTTCAGCATCAGGTGCCAATAGCGGGGCCAAACGGAGTGGCGGCTGGGAGCCAGTTCCTTACGACGTCGCTTTATGTTGGTGATCTCGATTTGAATGTGACCGATTCGCAACTCTACGATCT[G/A]TTTAACCAGATCGGCCAAGTCCTCTCGGTCAGGGTTTGTCGGGACCTCAGCACTAGGAGATCACTTGGCTATGGTTATGTTAACTATAGCAATCCCACAGATGCGGCAAGGGCATTGGAAGTTCTGAACTTCACTCCTCTGAATAACAAGCCCATTAGGATCATGTATTCTCATAGGGATCCTAGTATTCGCAA…
SSKP056C2_A606G	5	63.466	100	A	G	AT5G08640.1	protein_coding	flavonol synthase 1	ACACTGACATGTCTGCACTCACCATACTCGTCCCTAATGATGTTCCAGGCCTGCATGTTTGGAAAGATGAGAACTGGGTTGCTGTCGATTACCTGCCGA[A/G]TGCACTCTTTGTCCATGTTGGTGATCAAATTGAGGTGAATAAATAAATATATTCTCTGCTGAATMTAATGTTGATATATAGGGTAGACACAAACCGAATC
Contig1987	5	75.832	201	T	C	AT1G78060.1	protein_coding	Glycosyl hydrolase family protein	TGCCTCCCACTGCCAAAATCAAAATCCATCTCCCTTGCTGTTATAGGCCCCAATGCCAATTCAGCTCAAACACTTCTAGGAAACTATGCAGGTCCTCCATGTAGATCAATTACACTGTTGCAAGGATTGCAAAGCTATGTCAAAAACACAGTTTTTCACACCGGTTGTGATACAGTGGCATGTTCTTCAGCTTCAATTGA[T/C]AAGGCTGTGGAGATCGCAAAAGGAGTGGATCATGTGGTGTTGATTATGGGATTAGACCAAACACAAGAGAGCGAGGACCATGATCGTCTGGACTTGCTGCTCCCAGGGAAGCAAAAAGAGCTCATCACCAGTGTTGCAAAAGCTGCAAAGAAACCAGTTGTTCTGGTGCTTCTTTGTGGAGGCCCAGTTGACAT…
Mi_0078	6	12.409	355	C	G	AT1G68570.1	protein_coding	Major facilitator superfamily protein	CAAACTTGATAACGTATTTAACCCAAGTGCTAAACTTGCCGCTTGTACAAGCCTCCAACATTCTCACTAACTTCGGTGGAACCTCTGGCTTTACTCCCCT[G/C]ATTGGTGCTCTCATCGCTGACTCCTTTGCAGGCAGGTTTTGGACCATCACCGTTGGCTCTATTATCTATTGTTTGGGACTACTTTGTATCACTTTTTCAG
Mi_0019	6	60.47	371	A	T	AT5G39250.1	protein_coding	F-box family protein	TGTCTAAGCAATGGAGAGACATAGCCCGGGATGATTACTTCTGGAAATGTTTATGTGCAAGGAGGTGGCCTTCAATTTGCAAGCGACCGAATCCTCCCAC[A/T]GTAACCTACTACAAACTATATCAGACCTTTTATAAACGCCAGGAGCGTCGAACTCTTTTGCCACCAAGGCTTTCCTTTGAGGATTTGGAATTTTACATTG
Mi_0170	6	9.446	2568	G	A	AT5G04040.1	protein_coding	Patatin-like phospholipase family protein	TCAAAAGGAGTGCTGAGCGAGCTGCTGCTGCTTCCCATACCCTTCCCAGTGCTAAAAAATTTAGTGCTTCAAGAAGAATTCCTTCCTGGAACTGCATTGC[A/G]CGAGAGAATTCCACTGGCTCCCTTGAAGAAGACCTTTTAGATGCTGCTGCCTCATTCCATCAAGGAGTTGGTAGCTCTTCAGGAGCACCGTCTCCTGGTA
Mi_0090	6	61.904	1308	G	A	AT3G01060.1	protein_coding	Unknown	ACTGGATTGATGGTATTGCACGGGACTGGAGATTCAGGAGAATAATCCCTGCCCATTTTGCAGCTCCAATAAACGCAAGCAGGTCTGATTTCTTAGCTGC[A/G]TTTGCCTTTCTTGATGACCTTCTGGGTGAGCGTTATGTTACTCGACCTTCACTCGCTCTTCTCTTCTCATCACTCATGGGAAAGGCTGCTAGTTATTTCC
Mi_0482	6	79.711	562	C	T	AT3G07170.1	protein_coding	Sterile alpha motif (SAM) domain-containing protein	CAGAGGGCTCATTCTCTTCTCAGACAATTGATAGATCAAGGGCTAGATCTCCAGGTAGAAAGTGGACCACTTTGGGGTTCTCAGCTCCAGGAAGTTTTAA[C/T]GTGCTGCAACAAGTGCCAGCCATAAGAGTAGATGATGTTTCAAGAGCTGGACAGTTTTTTAGCAATGAAGTTGTTGGTGCTTCTAGGCAGACAGCTCATA
Mi_0004	6	25.765	327	C	T	AT2G47485.1	protein_coding	Unknown	GTTCAGTTGCTTCAAAACCCTTCAAGCTTTGGAGAATTTTGAAGAATGGTTATGTGGGCATGATGATAAATTTTTCTGGGAAAGTGGGGTTCTTGAATAA[C/T]GAAGATCGTTTTGCAAGAAAAGGGATTACTAATACTAAACCTGGGAAAAATGGTGTTGTTTATTCCTATGACGAAGTTGAGAATCGGGTTATCTATGAGC
Mi_0174	6	61.327	1825	T	C	AT5G15450.1	protein_coding	casein lytic proteinase B3	CTTCGAAACCCACTGCCCTTGATGAGATCAATCGTTCAGTATTGAAACTGGAGATGGAGAGGCTGTCTCTTACAAATGACACTGATAAAGCTTCGAAAGA[C/T]AGATTGAGCCGCCTTGAGGCTGAATTGTCACTCTTAAAGGAGAAACAAGCTCAGTTAACAGAGCAGTGGGAGCATGAAAAGTCGGTCATGACGCGTATTC
Mi_0288	6	51.157	2357	A	G	AT3G51550.1	protein_coding	Malectin/receptor-like protein kinase family protein	GTAGGTCCCAGACCCACGTCAGCACTGTTGTGAAGGGTAGTTTCGGGTACGTTGACCCGGAATATTTCCGCAGGCAGCATCTCACAGAAAAGTCCGATGT[A/G]TACTCATTTGGCGTAGTGCTGTTAGAGGTACTTTGTGCGAGGCCCCCTGTGATAACCGGCGTACCGAAAGAGGAAGCGAGTTTGGTTTCATGGGCCAGGC
Mi_0380	6	9.692	576	T	G	AT3G57150.1	protein_coding	homologue of NAP57	TTCTTAGGGTTGAAAAAACTGGTCATAGTGGCACTTTAGACCCCAAAGTTACTGGTAACTTAATCGTTTGTATTGATAGGGCTACTCGCCTTGTTAAGTC[G/T]CAACAAGGTGCTGGGAAAGAGTATGTTTGTGTTGCAAGATTGCACGATAAAGTTCCTGATGTTGCAAAAGTGGCTCGGGCACTTGAAACTTTAACGGGGG
Mi_0245	6	14.423	840	T	C	AT2G32560.1	protein_coding	F-box family protein	GTGATTCTGCTTATAGAGAATGGCAATGGCACATAGTGTCTAACAAGAGAGCAAGCCTCAAGAACCAAACCAAACAAAAGGACTTTTTCACTTCTCTTTA[C/T]ACCCTTTTGCCCTTTAATTGGATTAGAGCAAAGATTGAGAACAATAGTGAGCCAAGAAGTTCACCGCCTGTTGATTCAATCATGACTTGGTATGTCTCTC
Mi_0455	6	62.562	2179	C	T	AT1G69360.1	protein_coding	Plant protein of unknown function (DUF863)	TCTCTATATTTGAAAAGCCTTATAAATCTAAGGATCTTGCTACTCCTAGTCCCCCCTCAAAACCAAACTATCTTGCTACTGTTGATGCTACCACATCCAA[C/T]GATCCAGCATCACCCGAATTTGGAAAGCAGCATGAAGTGGAGGGTCTGATGGAGAAAGGATCAGTTAATCACAGTGATGATTCAAAACACCATATTGACT
Mi_0206	6	76.218	864	A	G	AT3G28720.1	protein_coding	Unknown	TGTCAGGTGATGGGGTTTTGGCTAAGGGTGAGTTTCATCCTTTTGCCGCGTTTCATGGTCGTCCTAAGTCGCAAAAGGCGCTTCTTGCTGATCTAGCTTC[A/G]CTGGTTTGGAGTGCTTACAATGTGCTTGTTGTGCCTTCTTTGAGGATTCCAGTGTATTTTGAGAACTCGTTGATTGTTCAGTTTATTCATGTATATGGGT
Mi_0336	6	9.01	229	T	C	AT4G04770.1	protein_coding	ATP binding cassette protein 1	TCTTTAAGATCCGGGCTGATGTCGCCTACGGGGAAGGTAAAGTTTCAATCTCAAGCTCCGATGATAAAATTCAAGAATTTCTTCGTAATCGTGAATACGA[C/T]AAGAAATTTGGTTTTACAATGGATATTGACTCCTTCGCTATCCCTAAAGGTCTTTCTAAAGAAACCATTCGTTTAATTTCTTCTTTAAAAGAAGAACCTG
Mi_0536	6	7.294	755	T	C	AT4G17750.1	protein_coding	heat shock factor 1	CATCATCGACTAATTCATCGTTGTCCGGGTACAATTCCCTAATGGATGAAAACAAACGTCTGAAGAAGGAGAATGGGGCGTTAAGCTCGGAGCTCATAGG[C/T]ATGAAAAGGAAGTGCAAGAAGCTGCTGGATTTGGTAGCAAAATATGCAAATTCAGAGAAAGAAGAAGAAGACGAGAGGCCGAAGTTGTTTGGAGTGAGAA
Mi_0437	6	18.657	1296	T	A	AT1G66250.1	protein_coding	O-Glycosyl hydrolases family 17 protein	TCTATAATGAGGATACAAAACCTGGACCAATCTCTGAGAAGAACTGGGGACTGTTTGATGCAAATGGAGATCCTGTTTACATATTACGCTTGACTGGTGC[A/T]GGAGCGGTGTTAGCTAATGATACTACAAACCAAACTTATTGCACTGCCAAGGACGGTGCTGATCCTAAGATGCTGCAGGCAGCATTAGATTGGGCATGTG
mango_rep_c13398	6	80.435	201	G	A	AT4G19210.1	protein_coding	RNAse l inhibitor protein 2	TACAGACCAAGGATCAACAAATTGGACTCCACCAAGGACAGAGATCAAAAAGCTGCTGGGTCATATTATTACCTGGATGATTAAAATAGTATCAACAGTTATTCTGGATAAGTTAAAAGCATCAATGTCAGCTTCATATTGGATTTCTGCTGAAGTGGAATCAGGATGGTGCTACATCGCAGTTAACGAGGTCTTCTCCT[G/A]TGGAAGCTCAAGCTCAGTTTTTCTTTGAATGAATCTTTAGGCCCATCCATTGATGCCGCCCCCTTAGTATATTTATGGTTTTTGTTTCACCAAAGTTTTGTTTCATGGCTATAGGCCAGTGAGTTTGAATGTTCTTTATAAAATGTTGAGAAACAGAAAAATCAATTTTGGGTTGTATTACCAGCAAAAAGTTA…
SSKP130C4_A363G	6	10.404	100	A	G	AT5G37830.1	protein_coding	oxoprolinase 1	CCACTGAAGTCACAGCCATTTCTCCCGCTGTGCTAGCCACCATAGTTATTTCAGGTAAGTTTATTCCACGTAAGCAAGGATGCCTAAAATCTATATCAA[A/G]TGAGTAAGAATTCCATTTTTGTTTCTTATACTTATTTGGTCTACTGTTGAACATGAAACGACGAGCCCGGTACACAAATCTTGATGASTCTATTAACCGG
Contig2937	6	43.205	201	T	C	AT3G25570.2	protein_coding	Adenosylmethionine decarboxylase family protein	AAATTGGTACCCATGCTGGAGAGGGTCCTGGCCTGCTTCGAGCCAGCTGAGTTGTCCATCTCTTTGCATTCTAACATTGTTGGTGAAGAACTTGCAGCAAAGTTCCCTGTGGACTTGAAGGGATATGCTATTGGAGAACAGAGTTTTGAAGTGCTTGGTAATGGTGGCTCGCTGGTCTACTACAGCTTTATCAGAGCTCA[T/C]GATTCGTCGTCTCCCAGGTCCATTCTGAAATGCTGCTGGAGTGAGGACGAGAAGGACGAGGAAGTTGAAGGGAAATAGTCCCTGATTTGATATTGTTGTCTCTATTTTTCTTTTATTGCTTTCAATAAAATAAAATGATGTTTTCTGGGGTTATGTAGTAATTGTAGGGTTTTAGCAACTTTGCTTGCCAATTG…
SSKP087C1_A198G	6	10.57	100	A	G	AT5G17230.2	protein_coding	PHYTOENE SYNTHASE	GGTATTGAAGCAGGCAGCCTTGGTTAATAGGCAATTAAGGTCAACTGCAGAACGTGATGTGAAACCTGGTATTGTTTTGCCGGGGAATTTGAACTTGTT[A/G]AGTGAAGCTTATGATCGCTGTGGAGAAGTTTGCGCAGAGTATGCCAAGACATTTTACTTGGGTTAGACTTCTCCTATGTAATCTGAGATTTGAACTAGGA
SSKP132C1_C377T	6	49.648	100	C	T	AT3G02310.1	protein_coding	K-box region and MADS-box transcription factor family protein	GCTGTTTTTNATGTTGATAAGGGTGGGTTTAAAACATGCTCTTGAAAACATGTACAAATTGCCAAACATCAAGAAGCATTTTCCCAGTTGAGCATCAAA[C/T]CCCACTTAGAGCATCCATCCAGGAATAAACCCATTCACATGTTGGGAATGAGATGTTGCAGTAATCTGGTCAGAAACTACAGGAGTGTACCTGCAATAAC
mango_rep_c53352	6	3.955	201	A	G	N/A	N/A	N/A	AAAATAAATGAAATATTCTCACCTTGAGTGGACAGAAATGGAATAGCTCATACTCGAGAACTTTAAGGGTTACAGGCAATGAAGCTCCTTTTGGTAACCGTAAACCTCCCCTGATCTATGGGCATAAACTATAGCATCTCCATTCCAATCTTCACCAGCAATCTGAGCTATGTTTCAACATCGGTTGCACAAACTGATGC[A/G]GTGAGGGTACCAGGAGATGCATCATGAATGCGAGTTTTCTTCACAATCTTGCACCAACCAGCACCTTGGCAATTGAACACACCAACAACACCAGAGCATTTGTTCAAGTTCCATATCTTGAGTAAACTGGTTCCATCTCTGGCCGGATCTGCGAAGAGACAGTCACGTGTCGGCCTACCTGGCAGTTGGGCACG…
SSKP001C2_C1509G	6	56.87	100	C	G	AT5G39050.1	protein_coding	HXXXD-type acyl-transferase family protein	TGAAAACGGGGTTGCCTTTGCTGCAGAGAAGTTAAGCGATGTGATCAAAGCACTAGAAAGGGGAGAACTTGAAGGAAGAAAAGATACACTTTCAAGGCT[C/G]ATGCCATTCCTAAAAGCTCTGTCCGAAGGAGTACAAGGTCTGTCGGTAGCCGGGTCGACTCAGTTTGACGTCTACGGATCCGATTTCAGGTGGGGGAGAC
Contig388	6	57.677	201	T	C	AT3G02180.2	protein_coding	SPIRAL1-like3	TTGCATTTGCACACATGTAACATAAAAAATCCATGACTCAAAACTATGCCAATGATAACAACTCCCACCAAGCTCACACAATACACTGCACAAAGATGACTCCAGCACAGCCATAAACCAAGGATTGGAATGATACTAAACTACGAATATTACGTGTCAATGCTGAGCAAACGATGCAACCCATCAATTTTTTATGGCTA[T/C]GGACCAAAATAATCAGTTCCCACCACCAAAGAGGTAGCCTAAGGAAGATCCACCACCAGGGGCAGCATGAACTTTGGTTGTTGGACGATCAGTGAGAAAATTGCCACAGTTCTGCCCTTCAGATCGAAAATAGTTGTTTTTAGGATTTCCATGAATGCCTGCCGGAATCTGCTTGTCAGTTGGTTGTGAAGCAA…
Contig3281	6	0	201	G	A	AT1G23360.3	protein_coding	S-adenosyl-L-methionine-dependent methyltransferases superfamily protein	TTATCTTTGGTAAACAGCTTTCAGGTGCTACATCAGGTTCATATACAGCCAATGAAGAGCTTTTATCATGAGGGGATTCAGTGTTGTCATTGCAGCCTTGGCTGCACATCATCAACTTCTCGCAATCTTCAGGTGCAGAACGCACTGCATCTATTTCAGTTTCTTCAACAACTTTATTGCAAACTGGTTTTTGATCTTCC[G/A]TCCTCACAGCCGTGACACCAACTTCTTCTGAGTGTTGAAAATGTGCAGCAGTGGCAGCAGGTTCTTCTTGTACCACATGCCTAGAATTTGGAGTGCTCTCGGAAGTTAACTCAAGATCAGTGCTGTCCTTTTGAGTCATGCCATTAGAGTCGGCTAGCTTGCCTCCGTTGCAAACGCCTATCTCAGTTTCAGTG…
Contig_3450_A115T	6	23.833	90	A	T	AT1G76620.1	protein_coding	Protein of unknown function; DUF547	GCTGTTNGAAGAAAAGTAGTGTTGGAGGATAAGAAATTGGTTGCATCCATTCTTGAAGATGGTTGTGAGTTAGCTAGCCCAAGTAACCA[A/T]TATTTATAGTGGCGTAGATAAGTAGTTGCGTGGCAATTGGTAAATTATGAAAGCGTGTCGACAGCCCAGAGAAGATGCGTTGCTTCGCAG
Mi_0375	7	30.212	2830	T	C	AT4G39400.1	protein_coding	Leucine-rich receptor-like protein kinase family protein	TTACCTTTGCAGATCTTCTTGAAGCCACCAATGGCTTCCACAATGACAGTCTTATAGGTTCTGGTGGTTTTGGCGATGTCTATAAGGCTCAACTGAAAGA[C/T]GGAAGCATTGTTGCAATCAAGAAACTGATACATATCAGTGGACAAGGTGATCGAGAATTCACAGCAGAAATGGAAACCATCGGGAAAATCAAGCATCGGA
Mi_0271	7	133.1	1069	T	C	AT2G17670.1	protein_coding	Tetratricopeptide repeat (TPR)-like superfamily protein	TTATGAAAGGTTATTGTATGTTGAGTAAAGGCAGTGAAGTTATAGGGGTCTATAAAAGAATGAAAGAAGAAGGTGTAGAGCCCGATCTTGTTACTTATAA[C/T]ACATTGATTTTTGGGTTGTCAAAATCTGGGAGAGTAGATGAAGCTAGAAAGTACTTGAAAATAATGGTAGAAGCTGGCCATTTTCCAGATGCTGTTACAT
Mi_0033	7	41.989	208	C	G	AT3G61960.1	protein_coding	Protein kinase superfamily protein	AATCGAAGCTTGGGGAGAGTCCTTCCTCCACGGTGTGGAAAGCGGAGCACGTGTCATCGGGAGATGTAGTTGCGGTGAAGCAAATTTATCTCCACAAACT[G/C]AACAAACACCTGAGGAGTTGCTTGGACTGTGAGCTTAATTTTCTTTCTTCTGTAAGGCACCCCAACATAATTCGCCTTTTCGAGGTGTTCCAGGCTGAAA
Mi_0238	7	91.517	725	G	T	AT5G67360.1	protein_coding	Subtilase family protein	TTCTTCTTTTTCTGGGTTTCTGCCACTTGTCCCTGGCGGCTCTGGAGAATAGCAGAACCTTGAACCAGAACAAGAGAACAACTTACATAGTACACATGGC[G/T]AAATTCCGGATGCCGGCGACGTTTCAGCACCATTCTCATTGGTATGACTCGTCACTCAAATCGGTATCGGGCTCAGCTGAAATGCTCTACACTTACGACA
Mi_0415	7	41.446	194	T	C	AT1G49230.1	protein_coding	RING/U-box superfamily protein	GAAGATTGCTCCTCCACACCCAACTTTACCAATCCACCAATCCGGCTGCTCCTCCGCCAGTTGTCGGAACTCCTCATGATCCCTCCCAACCCTATGCTGG[C/T]GACAACAGCTTCGACACCAATGTCATCATGGTCCTTTCAGTCCTCCTCTGCGCCTTGATTTGCTCCCTTGGATTCAACTCCATCATCAGATGCGCCCTCC
Mi_0164	7	102.782	1079	C	T	AT5G67050.1	protein_coding	alpha/beta-Hydrolases superfamily protein	TCACAGGCCACAGCTTAGGTGGGGCATTGGCTATTCTCTTTCCTGCAATTTTGATTCAGCATCAGGAGAAACTGCTGTTGGAGAGACTAGAAGGGATTTA[C/T]ACATATGGGCAACCAAGGGTTGGAGATGAGAAGTTTGGGGAGTTCATGGAAATGAAGCTGAAAGAGCATAAAGTTAAATATTTTAGATTTGTTTACAGTA
Mi_0169	7	66.12	1549	T	C	AT4G38050.1	protein_coding	Xanthine/uracil permease family protein	ACAAAGGTTGCAGCCCTGATATACCCAGTTCAAACATCTTAACTAATGCATGTATAAAGCATGCATATACCATGAAGCATTGCAGGACTGATGTTTCCAA[C/T]GCTTGGAGAACTGCTGCATGGGTCAGAATCCCCTACCCCCTACAGTGGGGCATCCCGATCTTCCATTTAGGGACCTCCATGATCATGATCATTGTATCAC
Mi_0199	7	14.183	888	G	A	AT2G44020.1	protein_coding	Mitochondrial transcription termination factor family protein	CAATTAGTTGTATGAGTGTGGAGACTTTTGAGAGAAAGTTGAAACTTTTTAGGAGTTTTGGGTTTTCAGATAAGGAATGTATGGAGATTTTTAGGAAGGC[A/G]CCTGCATTGCTTAGGGCATCCAGGGAGAAGTTGATATTAGGACTTGAGTTCTTTCTGAATGAGGCTGGAATTGAGAAGGGGGTGTTGATTCATAAACCAA
Mi_0465	7	127.738	2725	C	T	AT5G49555.1	protein_coding	FAD/NAD(P)-binding oxidoreductase family protein	TTTCCTTCCAGCTCTGGCCGGCAGCCACCACGCTTGTTTCCCTCCTCGATCTCTACCGCACTGACCCCACTCACGGCCCTCTCGCCCCCATTTTATCCGA[C/T]GGAGCCGATCATCGCCGCCTCAACATTCTAGAGCTTGGCTCTGGCACTGGCCTGGTTGGCTTAGCCGCCGCGGCTATCCTCGGAGCTAACGTCACCCTCA
Mi_0123	7	92.823	1053	G	C	AT2G14960.1	protein_coding	Auxin-responsive GH3 family protein	CAAACCCACAACTCGCTGAGTTCATCACCAAAGAGTGCTCAAAGGAAAACTGGGAACGCATTATCACCAGAATCTGGCCTAACACTAAGTATCTTGATGT[G/C]ATTGTCACGGGAACCATGGCTCAGTACATTTCCATACTTGAATATTATGGGGGTGGTTTGCCAATGGCTTGCACTATGTATGCTTCCTCTGAGTGCTACT
Mi_0092	7	66.52	887	C	T	AT5G10520.1	protein_coding	ROP binding protein kinases 1	TGGCTTCAGTGCTTTTTGGATCTTCTGCTCAGTGTATAGAATGGAAGATAAGGTTTAAGATAGCATTAGGGGTGGCAGATGGACTGAAGTATCTCCATCA[C/T]GACTGTCATAGGCGTATCATTCACAGAGACATCAAAGCCTCGAATATTTTACTCACTGATGACCTTGATGCTCAGATTTCTGATTTCGGACTGGCTAAAT
Mi_0080	7	57.598	1631	C	G	AT2G13610.1	protein_coding	ABC-2 type transporter family protein	TCCTGGCTATATTATTCTCCATTCCTCTATACTGGCTTGTGGGATTAAATCCTAATTTCATGGCTTTTATGCACTTCTTACTGCTAATCTGGTTGATTCT[G/C]TACACAGCAAATTCAGTTGTAGTGTGTTGCAGTGCTCTAGTCCCTAATTTCATAATAGGAAACTCAGTAATTTCTGGCGTTATGGGATCTTTCTTTCTGT
Mi_0137	7	134.773	5419	A	G	AT4G35800.1	protein_coding	RNA polymerase II large subunit	CTGGTTACAGCCCAACTTCACCGACATATAGCCCAACCTCACCAACCTATAGCCCTACTTCACCAAGTTACGGTCCTCAGTCTGCCAAATACAGTCCGTC[A/G]CTGGCTTATTCACCAAGCAGCCCAAGATTGTCACCTGCCAGTCCTTACAGTCCTACATCTCCAAATTACAGCCCAACATCTTCATCATATTCACCTACGT
Mi_0147	7	44.887	2031	T	A	AT5G53500.1	protein_coding	Transducin/WD40 repeat-like superfamily protein	ATAATTACTTCATCAGTGGCTCCATAGATGGAAAAGTTCGGATTTGGGGAGTCTCTAAAGAGCGAGTTGTTAATTGGACTTATGTGAGGGATGTAATATC[A/T]GCAATATGTTACCGGCCAAATGGAAAGGGCTTTGTTGTTGGTACAGTTACAGGCACTTGCCGCTTCTATGAAGCATCAGGCAATGATCTTGAGTTGGAAG
Mi_0149	7	109.914	423	T	C	AT1G49520.1	protein_coding	SWIB complex BAF60b domain-containing protein	TTCAAAGCCAATTCGAAAACGCTCAAGAAGACTGTGAAACCGTAGAAGAACATGAAGATGATGATGATGAGACGGCTAAGGTTAAGTCAGAGGGAAGCGG[C/T]GCTTCTGATGAGGAAGAGGCGGAAGATGATGAAGAAGCCAGTGACCGAAAGGGTCCCCGAAAAAGACGGTCTAACAAGCTTAATAATGAGGTCAAGAAAC
Mi_0083	7	99.198	808	C	T	AT1G45688.1	protein_coding	Unknown	AGTTTTATCAATCAAGAAAGAGCCAGAGATCGCTTACGGTGATAATGAAGGGAAGCAACATTCCATTGTACGGAGGGGGAGCCAGCTTGGGCAGTGTAAA[C/T]GGTGCACCGATTGAGCCAGTGCCATTGACGCTGAGCTTGATGGTTCGATCAAGAGCTTACGTTTTGGGGAGATTAGTGAAACCCAAGTTCTATAAGAGAG
Mi_0369	7	0.002	3602	C	A	AT2G35110.2	protein_coding	transcription activators	CTGAGTGGGTAAGATCAATTTTGGAGGAGGTTGGAGGTGCACATGATGATTCATGGAGTTTGTTGCCTTACTTGTTTGCAAGCTTCATGACCTCCAGTAT[A/C]TGGAACACCACTGGCTTCAATGTTGACACTGGAGGTTTCAACAACAATATCCATTGTTTGGCAAGGTGCATTCATGCTGTGATTGCAGGACGTGAGTATG
Mi_0381	7	151.12	2942	T	G	AT3G51480.1	protein_coding	glutamate receptor 3.6	GCGGATTGGCTTCTCTGTTTGCTCTGTTCATATATTTCCTGCAGATGGCCCGCCAGTTCAGTCGGTACTATCATGAGCAGGATATGGAGTCGACTGGTAC[G/T]AGTTCACGATCATCCCGCATTCAGACATTTCTTTCATTTGTCAAAGATAAGGAAGAAGATGTGAAAAACCGGTCAAAGAGAAGAAATATAGAGAGAAGCA
Mi_0157	7	131.194	299	C	T	AT5G66470.1	protein_coding	RNA binding;GTP binding	AGAAAGATCAACAGCAACTTTGGAGTAGCCAACACCAACTTGAATTAGATGAAGAAGAAGTGTTTGAGGAGGATGATACGTCTTCCTTTCTGTCTCTTAA[C/T]GTGAAACCAGAGAGGAATATGGCGTTGCTTGACGACTATGAGCTGGAAGAACTTGACGATACCTCTGACCCTAACCATAAAAGCGGGTATGTGGCTGTAC
SSKP145C1_C347T	7	124.003	100	C	T	AT3G07250.1	protein_coding	nuclear transport factor 2 (NTF2) family protein / RNA recognition motif (RRM)-containing protein	YAGGCTTTGTCAACTGACTTGTTGAATGGGCAATGYTGGATCCATAGAAGGGCGATGGCTGGAATAAGACGCCATGTCCTCCACAAATTATAGAAGGAA[C/T]AGAGTCAAGCTATCATCTTTTATTCATGAAGGTTAATGCATTTCCTTATTCCCGATTACAAACGACAGAATATATAACATAAAAGTCTGCATAAGAGCAA
SSKP075C1_A358G	7	145.614	100	A	G	AT3G56410.2	protein_coding	Protein of unknown function (DUF3133)	GAAGGGTTTGCAACTAGAAATTGTAATGGGTGCTATACAGGGGTGATGATGAGGACCCACCTGAGAGGAGTCGAAGGAAGCTGGACAAGGTCCAGGTGG[A/G]CGACTGTCTTCCTCGAGAACATACTGTTCATCATCAATATTTTTAGTTTGATGATCATCAACAAGCCAAGCATGGTCTTCATGTGAAGCGGGGCGGGAAA
SSKP017C1_C697T	7	33.398	100	C	T	AT4G39400.1	protein_coding	Leucine-rich receptor-like protein kinase family protein	TGTACTAGTGAAACCTCCATCATCAGTGGCAATGGTAGATTGCGAATCAAGCCCAGAACCAGCTTGAATCTCCTTGAACATTGCCATAACCTGAATCAT[C/T]GTTGGTCGTTTCCATGGTCGATCGTCTAAGCATGCACAYGCTACATGCAAGTGTTGCAGAAGCTCAATCTCAAGGCTTGAATCCTCTTTCATGAGTTCTG
mango_rep_c3252	7	0.449	201	A	G	AT5G64130.3	protein_coding	cAMP-regulated phosphoprotein 19-related protein	AGCCCACACAACAGCAAACACGATATAGAAAGTCTCCTTGTGCTCCATCGGATGGTGAAGATGCAGGGAGTGCTCCATCTGAGGAAGCTAGTGGTAATGAATAAGAAATTATTGTTGATGGTCTCATGTTGTGAGGACCATTCATAATCATCTGATGCCTACATATGTTAATGTGTAACTTTCAGCTGTTCCCAGTAATC[A/G]CGCAAAAGAAACAAATCGCAATATTTGTTGTAGTCAAGAGACGTTGTGAACTATAAATCACGGTTCCAATGTTTGGTTTTTCTTTTAGGGATGAGAGAATAATGGCTTGTTTTCTGAGTGATGAGCTTTATATTTAGGCTTTATTTATGCAAATGCAATTCTTTGGGTCTCTTGAAAATGGTTATTATCTCCTG…
mango_c11445	7	0	201	A	C	AT2G35110.1	protein_coding	transcription activators	GGGGTGGTTAAGCATATACCTGAAGAACTACCTGAAAAGAAGGAAATCAGGAGGCTGAAGGGAGTGGCAAACAGTGTTGGTGTGGTTGCTGATCATGATTCTGAGTGGGTAAGATCAATTTTGGAGGAGGTTGGAGGTGCACATGATGATTCATGGAGTTTGTTGCCTTACTTGTTTGCAAGCTTCATGACCTCCAGTAT[A/C]TGGAACACCACTGGCTTCAATGTTGACACTGGAGGTTTCAACAACAATATCCATTGTTTGGCAAGGTGCATTCATGCTGTGATTGCAGGACGTGAGTATGTTAGATTGGAACGGGAATATCACCAGAGACAGGCTCTCTCAAATGGCCATGCTGGTGAACCTTTGGATCCTGATATCGAAAGCCGTGTTTCAGC…
mango_rep_c5276	7	135.496	201	C	A	AT2G17710.1	protein_coding		TTTTCCAGCATCCCCAGTAGCAAACAAGACGAGATTGTCAACGAAGTGCGCGTGGGAATAAAGGACTGGTGGACCAAAAGCAAGTATGCATACCTGAACCAACCTGCCATCGAATCCATGGAGCCTCCCAGAAAACGAACTTCAACTTACATTCCCAGTTGTTTTACTTACAAACCTGTTCCCGTGTTTCCTTCTTCTCT[C/A]GGAGTCTTTTAGACCATTGCAGCTTCCTTCAATTGAATATTGCATTGATTGATATTGTGAAATTTGATAGCAATGTATGAATGTGATCTGCCCAATTGAGAGGCTTTACATTTAATAAGTCTGTTTTCAGATGTTACTGTAAGTATTTACTTCAGAAACAAGAAGCAGCTTCATTTTGCAGGT
mango_rep_c11550	7	48.485	201	A	T	AT3G18640.1	protein_coding	Zinc finger C-x8-C-x5-C-x3-H type family protein	TTCCATAATTTATCAGTGTCATCTAAATTATGGCTCCGCTGGAATGAATTGTCATCCCTTGATCTTCTGTTAGGACTTGCATGTGCCTGAACACTATGAGAAAACCTGCAATATTTTCCATTGCGACATTTTCCCACAGCAAAGAATTTGCAGGGAATATCACCATTCTTGCGGGAATTATGGTCACCTCCCCACTCCAG[A/T]GATGCATCCCTGTTTCTTCCACTCCTCATTGGATACTCCCTAGATTCGTGGGGAATGGAATACTTTGGAGCTCCAGCTTTCCTATGTCTACTTTCTCTACTCTCCTCATAACTTTCACTACTATGATGAGAAAAGGGACAATTATTTCCTCTCTTACATCTCCCAGCAGCAAAATCTTTACATAATTGAGCTGA…
Contig952	7	50.606	201	C	T	AT5G09310.1	protein_coding		AGATTATACATGAGTAGATTACCCCAAACAGAGCCAAAGAGGTGCTCTCCTCCGATAGCAAATGTCAATGCCCATGTGGATAAAAGAACTACTGAGACTGAAAACCCAACTGCTGATGCAACAACATAGTGACGGAGACGAGGGAAAGCACGAGAGTGGCGGAGAACGGGCCAGAAGTACAAGCAGTTGACGCCCCAAAG[C/T]AAGGGCAAAAGGGCGAATCCAAAGTAATAGAATTTACGAGCGTAGCTCAACGACTCGTCCTCTGTCAGACCCAGTGGACCGTCGATCGTCGGCCACACGGGCGTCGACAATGCTATCGAATTGCCACTGTTGGGAATGGTCGGACTGTTGCTATCTGGAGCTTCCATTTTAAACTAAGACCTGACCTCAAATCA…
SSKP103C1_C430T	7	98.894	100	C	T	AT5G67030.1	protein_coding	zeaxanthin epoxidase (ZEP) (ABA1)	AGTGGAAAGGGGGCTTCCAGTCACTAGAGTAATCAGCCGAATGACTTTGCAACAAATCCTTGCTTGTGCAGTTGGGGATGATATTATTTTGAATGACAG[C/T]AATGTTGTTGACTTTGAAGATGATGGAGATAAGGTAATGTAGCTGCTGATTGGTTGAAGCTCATCTATTTCTCATAGAGTACTTTACTGGGATAGCATTT
mango_rep_c5591	7	50.741	146	G	A	AT1G43890.2	protein_coding	RAB GTPASE HOMOLOG B18	TTCGGTAAATCATTATGAGATTCTAGTGGCGCTACGTCAGTATTTCTTTCTGAAAAAGTGATACATCAGCCATAATACAGTGTCCACAAACAAGTTTAAGGAGGCAGCAAGAATCACAACATTACTATATTACATGTAAATTTGC[G/A]CTTCAATTCAAACAAGAAAGAAATAAATGATTTGTTGGGGATCGGAGGAACAATGACCAAACTTGAGTTAGAGATTTGGAAATGGATGAGAGATGCAACAAAGAATCAGCAACAACTGCTTGCGGCAGCTGCATCAGCTTGAGGTGGCTTCTGTTTAAAAATGTTCTTTTTCACACCTTTCGATCCCTCTGATAAAAGGC
Mi_0376	8	116.405	2440	A	G	AT4G38740.1	protein_coding	rotamase CYP 1	GTGTGAGTAGAAGCCCACCTCAGCAGAGGAGAAGTATTAGCAGAAGCCCTCTTCGAAGCAGCAATGGTAGGAGCTCATCCAGAAGCAACAGTAGAAGCCC[A/G]TTGAGGAGCAGAAAAGAAAGGAGCATCAGCGAGAGCCCTGTGAGAGCTCGGTCTCAGAGAAGCTTGAGTGGGAGCCCTGTGAGGGCCCTATCCCAAAGAA
Mi_0279	8	194.885	1988	T	C	AT2G27090.1	protein_coding	Protein of unknown function (DUF630 and DUF632)	AGGAGCTGATTGGAGGGTTAAGTCAGATGTGGGAAGCTATGTATGAATGTCACAAGCTTCAGTACCAAATTATCTCGGTAGCTTTCAACAATGGCAACAA[C/T]AAAATCTCAATACAGTCAGATTCACAACGGCAAATTACTATTGATTTAGAATTTGAACTAAGCTCTCTGTCTTCTAGTTTTACAAAGTGGATTAGTGCTC
Mi_0187	8	195.856	2298	G	A	AT3G02850.1	protein_coding	STELAR K+ outward rectifier	TGCTTTTAGAGGCTGGGGCTAGTGTTTTTACAAGGGACAGATGGGGGAGCACCCCTCTTGATGAAGGTCAGAGGTGTGGAAACAAGAATTTGATCAAGCT[A/G]CTGGAAGAAGCAAAATTCTCTCAGTTGTCAGAATTTCCTCATTGCTCTGAATTCATGCTAGATAAAAAACTGCCAAGGAAATGCACTGTGTACCCTTTCC
Mi_0117	8	163.122	2891	C	T	AT1G68940.1	protein_coding	Armadillo/beta-catenin-like repeat family protein	CTTCCACATGTCCTATACACAATGCACATTGTGAAGATGATAGTCAGTTGTGTCTACTAAAGAGCAACTGCATCAGACCACTGGTTGATCTTCTCACGGA[C/T]GAGGACACTAGTGTTCAAATTGCTGCAGTGGAGGCACTTTCAACTCTCATTGTGGATACTTCTAAAAATTTGAAAAGAGCTGTCGATCAGCTGCATCAAC
Mi_0306	8	109.08	1065	C	T	AT2G25930.1	protein_coding	hydroxyproline-rich glycoprotein family protein	ATGACCATGGACATTGTGATGGTGATGAGTCTGGGAGGGATGCTGAGAAGGAAATCGTTCCTCAGACAAGAAGTGGTGCCTGTACAAGGGAAGAACATAG[C/T]AGTCCCGATGAGCCTGCTGTTGACAACGATCATCATGGAACCAATACTTGTGGGTCACTACAGTTAAGAAATGGAGAAAAAAGCTATGATCTCTCAGGGA
Mi_0493	8	247.848	564	A	G	AT5G52420.1	protein_coding	Unknown	TAGATCCTCCATACTCATCTTCAACCTTGGAAATCTCACTCTTGAGCCAGTCCACAAGTGTGAAAATTCTCCGGGAATTATAGAAAACCGGCACAAAGAC[A/G]CGTAGAGGTGTAGAAAACCTGTGTGAGAAGACCAGTCCTTCCATGAAAACTTGGCTTGAAAGAAGGAAAACATGGGGTGCTGCAGCTCTGATACCTTCTT
Mi_0542	8	242.811	266	C	A	AT5G62700.1	protein_coding	tubulin beta chain 3	TGGGATCGACTCGACGGGGAGGTACGGCGGAGACAACGATCTGCAGCTTGAGAGAGTGAATGTGTACTACAATGAGGCGAGCTGTGGACGGTTTGTTCCT[A/C]GGGCCGTGCTTATGGATCTGGAGCCCGGAACTATGGACAGTGTTAGATCTGGACCGTACGGTCAGATTTTTAGGCCCGATAACTTTGTGTTTGGACAGTC
Mi_0349	8	246.721	1352	T	C	AT5G52510.1	protein_coding	SCARECROW-like 8	AAAGTGGCAAACCTTGCATTGTGAAGATCACGGCTGTGGTCGAGAGTGGCCGTGAAGAGAGTTTGAATGTCGTCGGTAATAAGCTGAAGCAATACGCTGA[C/T]AAAGTTGGCGTTTGTTTAAATTTCAATGTCAAGACTTTAAAAGTCGGCGATCTGACTCGTGACTCACTGGGTTGTGAGCCAGACGAACTGGTGGCTGTTA
Mi_0192	8	29.62	1056	G	A	AT1G19220.1	protein_coding	auxin response factor 19	GAAAGAGGCTTTTTGCTGGTGACTCAGTTTTATTTATTAGGGATGAAAAGCAACAACTGCTCTTGGGAATTAGGCGAGCTAACAGGCAACCTACCAATCT[A/G]TCATCATCTGTTCTGTCAAGTGACAGTATGCATATTGGAATTCTTGCTGCAGCGGCACATGCTGCTGCAAACAATAGCCCCTTCACTGTTTTTTATAATC
Mi_0460	8	244.508	777	A	G	AT1G63700.1	protein_coding	Protein kinase superfamily protein	CAAAGCCCTCAAATAGTTTCTATAGCAATGGCCCTTATCAAGATTCAAATCACAGCATTTTTCGAGGGATGCAGCCAGGGTCTCACATTTTCTCAGACTT[A/G]TTACCCTCTGAAAATGATGTTTTTGGGAAGCAACTTGGAAGGCCTGTTCATGGAGAACCTTATGATGGACAGTCAGTCTTGGCTGATCGTGTATCTTGGC
Mi_0122	8	150.189	1071	T	A	AT1G07615.1	protein_coding	GTP-binding protein Obg/CgtA	TTGCTCGTGGAGGAGAGGGTGGTTTGGGTAATGTGTGTTGTCCAAGTGTTTCAAATGATGATAAATCCTCCCTTAGCTCTGGTTTGCCTGGTTCAGAGGC[A/T]GTTGTTGTACTTGAACTCAAGAGCATTGCTGATGTGGGCTTTGTGGGGATGCCAAATGTTGGCAAAAGTACTCTTCTAGGGGCTATATCAAGGGCTAGGC
Mi_0173	8	46.139	765	G	A	AT2G26310.1	protein_coding	Chalcone-flavanone isomerase family protein	GTGATTCAGCCACGTCTGTGGCTTTTAGTAAGATTTCTAATTCACTCATCAGACGCATGCTTAGAGAAGGAGAAGGAATCCAATCATGTTCTTTGCTCTC[A/G]TTAGCAACAGCAGTGATCCCACCACTTGATAACATATCTTCAAAGATAATGGCTGTCCCATTGGATGCTACGGATGTACGAATGCATGATTGTGTGGAAC
Mi_0314	8	192.55	1160	C	T	AT5G19820.1	protein_coding	ARM repeat superfamily protein	GGAAGTTGCCTCAATTTATTAGTAGGTTGTTTGCGATTTTGATGACTATGTTGTTGGATATTGACAATGATCCGGCTTGGCACACGGCTGAGATGGAGGA[C/T]GAGGATGCTGGTGAGACGAGTAACTACAGTGTGGGACAGGAGTGTCTGGATAGGTTGGCAATTGCTTTGGGAGGGAACACCATTGTTCCAGTGGCCTCTG
Mi_0481	8	145.674	335	C	T	AT5G02560.1	protein_coding	histone H2A 12	TTGGAACCGGGGCTCCAGTTTACATGGCTGCCGTGCTTGAGTACCTAGCCGCAGAGGTTCTGGAGTTGGCTGGTAATGCGGCACGTGACAACAAAAAGAA[C/T]AGAATCATCCCAAGGCACGTGCTCTTGGCTGTAAGGAACGATGAAGAGCTTGGAAAGTTGCTGGCTGGTGTGACCATAGCTCATGGCGGCGTGTTGCCGA
Mi_0552	8	118.415	712	A	G	AT5G24840.1	protein_coding	tRNA (guanine-N-7) methyltransferase	TCCCAAATTACTTTGAGAAAGGGCAACTTATGAAGATGTTTTTCTTGTTCCCTGATCCTCACTTTAAGGAGAAGAATCATCGTCGCAGAGTGATCAGTCC[A/G]CATTTGTTAGATGAGTATGCTTATGTTCTTGGCATTGGTGGGATTATATACACAATTACAGATGTGGAGGAGCTAGGAGACTGGATGAAGTCTTGTTTGG
Mi_0410	8	123.052	844	C	A	AT4G31480.2	protein_coding	Coatomer; beta subunit	AATTAATTACCTTTTGACCCATGTTGATAGGATTTCTGAATGGGGTGAATCACTTCAAATGGTTGTGTTGGAGTTGATTCGAAAAGTTTGCAGAACAAAT[A/C]GGGGAGAGAAGGGGAAGTACATCAAGATCATTATATCTTTGTTGAATGCCCCTCCAACTGCAGTTATATACGAATGTGCTGGGACACTTGTCTCTTTGTC
Mi_0210	8	0	1039	T	A	AT2G24030.1	protein_coding	zinc ion binding;nucleic acid binding	ATATCAATAAATCAAAGGATGGTTCAGACCTGAAAACAAAGGATGAACAAGATTTAAATAATAAGAAAAGTGACTTGCCAAAAAAGGAAAACTGGAATGC[A/T]GTAAACAAGAAAAAAAATAGGGTGTCAACAGCGGGAAAAGTTGAGAAAAGACCTGAAGCTAGAATGAAGAAGTTTAAATTTTGGTGTGAAATGTGTCAGG
Mi_0219	8	118.983	362	T	C	AT5G25380.1	protein_coding	cyclin a2;1	AAGCCTTGGGGATCTCAGGAGGGGTATTGCCCTCTGCAAAACCTACCTTTAAACTAGAGGAGCAGCGTGCTCATAAAGTGAATTCCAAAAGAGCAGCCGG[C/T]GAGAACAAAGCTTCTATGACTGCTACCTCTGGCCTGCATCATAAAAGAAGGGCAGTGCTTAAAGATGTAACTAACATCAGTGAAAATGCAAACATCAACT
Mi_0322	8	120.932	206	T	C	AT5G25930.1	protein_coding	Protein kinase family protein with leucine-rich repeat domain	CCTTCCAAGTAATTTCTCAAATTCCAAACACAGAAGAACAAACCGTCCTCCTCAGCCTCAAGCAACAACTGGGCAATCCACCATCTCTTACGTCCTGGAA[C/T]GCCACGTCATCACCTTGTGACTGGCCGGGTATCACCTGCACCGATAACTCGGTCACCGGAGTTTCGCTCATGAACAAAACTATCACCGAAAAAATCCCAC
Mi_0528	8	12.854	1345	T	C	AT4G28080.1	protein_coding	Tetratricopeptide repeat (TPR)-like superfamily protein	AAAGCAACACCGAGTCTGCTGGAGAGAACTCCTCAATGGAAATGAAAGATGAAAAGCAGCCAATTGATTTAAAACATCTTGAAGATCAATCTGTACATAA[C/T]GAGAGCACTCATCCTGTAATTGAAGATAATGGAACAAACAGTGTGTGGGTAACTGGCGACACTGTTTTGGCAAAAGAAACTTACGGTGACAAATCCCTTG
Mi_0102	8	85.347	875	A	G	AT1G45688.1	protein_coding	Unknown	TGAAGAAATACTATCAACCAAGAAAGAGCCACAGGGTTGTTAATGTCAACCTGGAAGGAAACAAAATTCCTCTGTATGGAGCCGGGTCGAGCTTGTTAGT[A/G]TCGGATAACAGTGGCGGAATTCCGGTGGTTCTGGTGTTTGAAGTGAGGCAAAGAGGGAATGTGGTGGGGAAGCTGGTAAGATCGACGCATCGAAAACGTG
Mi_0068	8	169.277	603	G	C	AT5G59460.1	protein_coding	scarecrow-like transcription factor 11 (SCL11)	GAAAGTTAGACTGCCTGGTGAGGGAAATATGAACCCTAAAAGAAAACAGTCTGAAGTAGAGTCTGAAAAGCAATATTCAAATAAATCACCAAAATCTGTT[G/C]AAGCTGGGATTCAATCATCACCAAGTAACCATAAAAGCTCGTACAAGCAACCAAAAGTTGATTGGAGTGTTCTTAGACCGCCAAAGTTCCCGGGGAAAAA
Mi_0339	8	154.529	2340	A	C	AT3G51770.2	protein_coding	tetratricopeptide repeat (TPR)-containing protein	CCGCAATGCGCTGTTTAAGGTTGGCTAGAAATCATTCCAAGCCCAAACATGAAAGATTGGTATATGAAGGGTGGATTTTATATGACACTGGCCATCGAGT[A/C]GAAGCTCTCTCTAGGGCTGAGAAGTCTATTTTAATTGAAAGGTCTTTTGAAGCCTTTTTCCTTAAAGCATATATACTGGCAGACACAAGTGTGGATCGTG
Mi_0533	8	171.349	1640	G	A	AT2G13370.1	protein_coding	chromatin remodeling 5	TACTAGCAGAGTACATGTCTTATAGAGGTTTCCAGTTTCAAAGGCTTGATGGTAGTACAAAGGCTGATTTTCGCCAGCAAGCTATGGATCATTTTAATGC[A/G]CCTGGTAGTGAGGATTTTTGCTTCTTGCTTTCAACTCGTGCTGGTGGCCTTGGTATCAATCTTGCAACAGCAGACACAGTTATAATATTTGATTCTGACT
mango_rep_c6716	8	74.814	201	T	C	AT2G19520.1	protein_coding	Transducin family protein / WD-40 repeat family protein	TATGAGAAGGTTGGTAAAAAAGTGGAGCATGGATCAAGGTCTCCAAGTTCACCCGCAGGCTTATTTTTCCAGCATGCTGGGCACAGAGACAAAGTTGTTGATTTCCATTGGAATGCATCTGATCCATGGACTGTTGTTAGTGTCTCTGATGACTGTGATACAACAGGTGGAGGGGGCACATTGCAGATATGGCGCATGAG[T/C]GATCTGATATATAGGCCAGAAGAGGAGGTTTTAGCAGAGCTTGAGAAATTTAAGTCTCATGTAATCTCATGTGCTTCTAAGCCCTGAAAGATTATGATTGTCACTAGTAGTATCTGAAAAAATGACTTGTAGGTACTGTTTTTAGAGTCCAAGTGATTCAAGGTTGGTTGCCAAAATTCAGATATATAGAAAAT…
Contig_3554_A93C	8	119.722	90	A	C	AT1G69100.1	protein_coding	Eukaryotic aspartyl protease family protein	TCCCTCGCGCCATCAGATGCAGGGTCTTGTTTGCAGAGGCAATGAAAGACGGATGTTTTTCCTTGGAAAATTTTGGTCAAGAGTTGAAT[A/C]TGGTTGAATCATCACATTGTCACCCCTTGGACATTCAGATTTCTGAAGGTGGCAGAACCTCACTTTCCCAAGCTTATTGTCCTTCAAAGC
mango_rep_c3160	8	105.109	140	T	G	AT5G20080.1	protein_coding	FAD/NAD(P)-binding oxidoreductase	GGTGTAGTTTCTTTTTCACTTCATCAATCTCTACGATTCTTTCCTTTGTGTTCCTTCTACTTTGAGTGAAAGATGGCGACTAGTTTCTTCAGGAAGCTGGCAAAAGCCACTCCAGTTGCTTTCAACAATGCATTCGGAA[T/G]CCAACCCAAGTCCACCTTCAGTAAAATTCGACTCCCCTTGGGTGCAATTGCCGCAGTTTCTGGTGGAATCTCTTACTACTACTACTTTTCATCTCCAAATTTGGTTCACTTAGATCAAATCAATGAAGTGAAAGGTCCAAAAAATTGCTCTCAATCCTGATAAGTGGATTGAATTTAAGCTGCAAGACACTGCAAGAGTC
SSKP012C3_C375T	8	144.307	100	C	T	AT2G28550.2	protein_coding	related to AP2.7	TCTTGAGAAACCACTGCTCTGACGGCGTAGTGTGTGCACAAATTCTTCTTTGGTCAGATCCTTCAACTGCCCCATTTATCAACATAACATAAGAAACCA[C/T]CATAACTACCTTAACAAACAAAACAAAAACGGCTGCTTATAAATAAGGTGTTAGTTATCCAACCTGTTTCATTTCTGCCTGATAATCAGAAACGTTAAAA
mango_rep_c8984	8	115.955	201	A	G	AT2G27860.1	protein_coding	UDP-D-apiose/UDP-D-xylose synthase 1	TGAGGGATATGATGATAGTGACAAGAGGATTCCAGACATGACCATAATAAATAGACAACTCGGTTGGAACCCAAAGACATCACTCTGGGACTTGCTGGAATCAACCCTTACCTACCAGCACAGGACATATGCCGAGGCCATTAAGCAGGCCATATCAAAACCAATTGCATCCAGCTAAGTTGATAGGAGAGTTGAGATGC[A/G]TAATATAAGGAGGATTTTCTCTTAGGTGTGCTTGTGACAAATGTTTAAATTCTGTTTTGAGGAAGTCTTAAATATATCTGAATGGTTGATTCAAGTACATGCTACAGTTTTTGTTTCTGTGTCGGTAGTAAATAGCTCATTGTAGCTCAGGAAGCTGTATTTTGGATATCCATATTGAGATCAGAAGACGATCA…
mango_rep_c3996	8	187.743	135	C	T	AT5G10390.1	protein_coding	Histone superfamily protein	TTAGTACGAGCCATTTCTGATATTAAGAACTTAAAAACTTTCTCGAATTTTCTCAAGAAACAAATATCAACACAAGCTTTTAAGTTCTTAATATCAGAAATGGCTCGTACTAAGCAAACAGCAAGGAAGTCTAC[C/T]GGAGGCAAGGCGCCGCGTAAGCAGCTGGCCACCAAGGCTGCTCGTAAGTCAGCTCCTGCCACCGGAGGAGTGAAGAAACCTCACCGTTTCAGGCCAGGAACAGTTGCCTTGAGAGAGATCAGAAAGTACCAGAAGAGCACTGAGCTTCTGATCCGGAAGCTTCCATTTCAGAGGCTTGTCAGGGAGATCGCTCAGGATTT
SSKP085C1_C285G	8	190.122	100	C	G	AT4G29285.1	protein_coding	low-molecular-weight cysteine-rich 24	TGTTGACTCTGCAGATTAATTCTAGGAGATGACTCACTTTCTAAATTGATTTTCTTGAAATGGGCATTGTTTTCTGCCCTTTAAAGGTTGCAGGGTTCA[C/G]TGGAGACTCCAGTTTTTGAAACTAGGCTGGGGAAGCAAGTGTCGGAGAATTTCTAGAATCTAGAAAATAAAACTGAAGACTAATTGAAATGAATTTCTGC
mango_rep_c3908	8	111.508	201	A	G	AT5G11790.1	protein_coding	N-MYC downregulated-like 2	GTGGCAGCGCTCAAATACCTGAATCTGATATAGTTCAGGAATGCAGAAGACTGCTGGATGAGAGGCAGTCTACAAATGTGTGGCGGTTTCTTGAAGCAATTAATAGGAGACCAGACCTTAGTGAAGGGTTGAGGAAACTACAATGCCGCTCTCTAATATTTGTTGGGGAGAACTCTCCATTTCATTCTGAGGCTGTCCAC[A/G]TGACTTCAAAAATAGATAGAAGATATAGTGCCTTAGTTGAGGTTCAGGCCTGTGGATCAATGGTAACAGAGGAGCAGCCTCATGCTATGTTGACACCAATGGAGTATTTTCTCATGGGATACGGATTATACAGGCCGACACTAAGTGTCAGCCCTAGAAGCCCATTGAGTCTGTGTTGCATCTCTCCCGAGCTT…
mango_rep_c5137	8	195.33	201	G	A	AT5G56350.1	protein_coding	Pyruvate kinase family protein	AGCTGACAAAAAATGAAAAACAAAAGCTGTGAAAATCATCAATTCGCAGTCAAAATCTTGATTATGGATGCAGTTCCAATGCGGTGAAGAGCCACAACTGAATCTCCTTTCTTGCACAATCCCTTTGCCTTGGCATGGTCAATGGCAAACTCAATTGCTTCCTCTGTTGTTTCTGCGTGAGAGGCCCTAGCAGATCCTGC[G/A]TATAAAACTGGAACCAACCCTCGGACGATTAGGCTGTGTCTTGCTGGAGATTCATCGCTACATGACCAATCAAAGGAATCGGTCTTAATCTCAGGGACAACCACAGACAAAATAGGCATGCCAGGCCTATACTTAGCCACCAGCTTTGCGGTACTCCCTCCTCTGGTTAGGACCAATATAAGGGCTGCTTTTGC…
SSKP037C2_A644G	8	182.744	100	A	G	AT1G73730.1	protein_coding	ETHYLENE-INSENSITIVE3-like 3	TGCATCTTGCAGATCTTGAAGAGTGCTTTGTGAGTTCCCATTTTGATTATTCTCAGCCTCACCCATGGCTAAACATTCTGCTTCATACTTTGCTATGGC[A/G]GCGGGACCATTCTTATCAAACTTTACCTTTTCTTTCCACCAAGCTCTAATATTATCAGACGAACCACTGACTGGCTTACCCTTCTCAGGAATGATCCCAT
SSKP115C1_A717G	8	198.315	100	A	G	AT3G10230.1	protein_coding	lycopene cyclase	CCTAACACCATTGGATATGCATTTTTGCAGCATTTTGGACTTGAGCTGCTTCCTATTAACCCTCCCATATGGTCTATCAAGATCCTTCTTCACACCATT[A/G]TCAATGTAAACAACTGCGCCAGACCAGGTGGTGTCAAGGCAATCAAGCAAATTCATGGCTTCAAATTCATCCACCCAAACACCGTAATTGTTGGGCCAAA
SSKP038C1_A444G	8	194.846	100	A	G	AT1G11610.1	protein_coding	cytochrome P450; family 71; subfamily A; polypeptide 18	TGCACAGATCAGAAGGCTGTGAAAATCAACAAATCAAGTTGCAATTGCAGTTTGTGATCATTTAACGGAAAAAGTGGAAGTTAGTTGTTGAGCTTTTAC[A/G]TTTGTGGTTGAGAGTCTTGACAGAGGCTCTAGCAAAATTTTAGTTTCTTTGGGCCTAACTTTCTGAAATGATGTTAACGTTTGATGAGATTGGTCTTTGT
Contig_6532_A130T	8	209.899	90	A	T	AT1G62700.1	protein_coding	Arabidopsis NAC domain containing protein 26	GAGTTCCAGTTGGGTATTTCTTATCTTTGTGGCTAAAAAAGTACCATTCATTTTGCTCTTCTGTTCCTATTCTGCACAGGTCTGTTCAT[A/T]TTTTTTGAAAACACAGTCATTAAAAAAGGGTTCAAGATTGAAATTCTAAACTAGTTAAAGAAATGTGATGCCCTTCTACCTTGAAGATCC
Contig2997	8	198.314	201	T	C	N/A	N/A	N/A	CAGGGTGGACAGGAGCCTTCTACTGATCCAGAGAAAGCAACATCCATTAACAAAAAGAGAAAAGCTGCATCAAAGTCAAGGAATGCTCAAAAGCTGAACGATGCTAACTCAACACCGGTTAACTATGAGTTGGACGATCCTCAACAAAATACAGATCCACAATGGCAGAGGTCAAAGAGGGTAAAGAGACCTAAGAAGAG[T/C]GTGAATGAAAGTCTTGAGCCAGCTTTCACTGCCACACATCCAGATCAGACCCAGTATCATGAGTTTGGTTCTGGTGGTTGATGAGATGAGTAGCCGAATCAAACATTTGAAAGTACTTGTTATATCAATGAATAAAGAAGCTTGAAAGCTATCAGGCCCTTTTGAATGTTAAGTGGAGGAGTTAGCAGGCCAAA…
SSKP020C1_G377T	8	120.41	100	G	T	AT4G32810.1	protein_coding	carotenoid cleavage dioxygenase 8	ACAGGGACAAATTGGGGGGTTTGATTCATTCGGCTCACCCCATTGTCACTGACGCAGAGTTTTTAACGTTGTTGCCRGATTTGATCAACCCGGGGTACT[G/T]GGTGGTGAGGATGGAGCCGGGGAGTAACGAGAGGAAGGKGATTGGAAGAGTAAACTGCCGTGGCGGCCCGGCGCCTGGCTGGGTTCACTCGTTTCCGGTG
mango_rep_c886	8	80.205	201	C	G	AT5G25880.1	protein_coding	NADP-malic enzyme 3	AGGAGGGTGTGAAAACACCTTCATCTTGGTACTTTACTAATTAAGCACAGATAATACGCTATGTAAAAATACATGAGAATTACAAGCATCTTCAGAGCACACTCCATACAGCACAACTTATTACATTTTTATGACACATTACTTATGATTAAAAGCAATATAAAAGACACTCTGCAAACACAGCTTCAAAACATAGGTCA[C/G]AAGTCCAGATAACGATTTTACCTGTAACTTCTGTAGATGGGAGTATACATGCAACTTTCAGCATACTTTAAAAGATTATGTGGACGTGGGAGTCGAGTAGCCAGCCCCAGTTCATATGCCTTTGCAGCTAAGTTAGCAGCTATGTTGGCTGAGATTTTTCTGATATTAGAAAATGGTGGGTAGATAAGTCCCTT…
Contig1936	8	78.339	201	A	G	N/A	N/A	N/A	GACAGTTCGGTGAACAAATAGGTTAGTCTATGAAATATGAGTATTAGAATATTAAGAAAATGGTAAGTGAAAACTTCCTTATAATTCCTCATCTTGATTCAGTTTTGCAGTAGTGTTGCAAGAATGCACTATTTAATAGTGGGATCAAGATTCTAAAATAAGATTCTAGTCTTGTTTTAATTTCTTGAAGTAATGATTTT[A/G]TGAAGCTTAAAACTTTTCATATCTTCTTTGGTGTGATTTATGTTTTACATGCCAAAATATGCTTAATTGATTAGTTTAGTCTTGGCATGTAGTAGACTATGCAACTCTGTAATCATGTTGAAAAGGGCTTACAGAATTGCATTCAATATGTATAACC
mango_rep_c13088	8	168.57	201	C	T	AT5G59450.1	protein_coding	GRAS family transcription factor	AAACAGACTTTAGTCCATCTATACACTAGTGTAATTTTCTTTAGAAGCTTTTTCAATTCACTACACTCCTATCTGAAATTCTCCCCAGACTTGGTTTTCCATTCATCTGCTTTATGACTCAGTACAATTATGAGCTAAGCATACTAGTGCCAGAATTTTATGTACTTCAATCATCACAACAGCATAGAAACCTGACTATA[C/T]AGCATTCAATTTTCTCTTACATAGGAAACACTAGTAAGTCACAAGGCTAGTAAACCAAAAGAAATATACTTCACAGCATCTCATGAGCCACCACCAACAGCTTTAGGAATTCATGGGTGTGGTCTTAATCAAGGGTGGACAGGTTTCCAGAAAGAAAGAGCATACATTAATCTCCCCTTCCATCCCTGCAGCAT…
Mi_0554	9	4.824	114	C	T	AT1G61670.1	protein_coding	Lung seven transmembrane receptor family protein	AGAGGATGATCCGAGTGGGGCTTTACTTCTATCATTATTTTTTAGGGTTTTTAATTTTCTGTTTGTGTAATTTAGTCGCAGATGTTAATGGGTCGATTCA[C/T]GAGTACAAAAATGAAGCTTTTATTGAACAATCAAATGCATTCTTCTTCCATGGCGGCAGTGAAGGTCTTTACGCTTCCAAAGTTGTTGATTCTTCTTCTT
Mi_0110	9	45.592	288	A	T	AT1G43620.3	protein_coding	UDP-Glycosyltransferase superfamily protein	AGAGACTGCCTAAACCTCCTCAAGATCTGGTGACCCTCATCAATTTTGTGGAGTTTCCGTTACCATCCTTGGGCAGCAACGAACTTTATCCCGAAGGTGC[A/T]GAGGCAACGGTGGACTTTCCTTCTTTTGATCAAATTCAGCACTTAAAGATTGCTTATGATATGCTTCAACATCCTGTGAAAAAGTTCGTTGCTGAGCAAT
Mi_0114	9	76.612	1595	A	G	AT5G43100.1	protein_coding	Eukaryotic aspartyl protease family protein	ATTGTTCTGAGTTGTGGGAACGAATGAAGGAAACTAGTACTCAGCCAATGGTTCCTTCAAATGGAAAGAACTCAAGTGCAGAATTGCCTCCTAATGAACC[A/G]CCAAATAATGCCCTTGCAGGGGTACTCCGAATTGATCAAATAACATTTGATATGTCTTTAAGCATCAACTACTCAGATTTGGAACCCCAGATCCCACAAC
Mi_0491	9	77.99	264	G	C	AT5G67380.1	protein_coding	casein kinase alpha 1	CTTGCCAATCCCATGACCTTAACTTCGCCTCCGTAATCTATCGCGATATTTCTATCGATAAGATCGAGAATTTTAATTTCTGCGAGATCTCGCCCCCGGT[G/C]ATGTCGAAGGCTCGAGTTTATGCGGATGTGAACGTTCTTCGCCCCAAGGACTACTGGGATTACGAGTCTCTTACCGTCCAATGGGGTGATCAAGATGATT
Mi_0494	9	77.148	796	C	T	AT5G67350.1	protein_coding	Unknown	CCCCAGATATCGAATTGCAAGATGTAAAGGTTCGGCATAAAAGTTGTGTTAGTCGAAACAGTAGCAGTGGCAGTAGCAGTAGCAGCATCAAGAATTATAG[C/T]AAACAAGATTTGAAGATTATGGGGAAGAAGCATAAGAAGAAACAGAATTTGTTGGATAAGAAAATGGGTTTGTTTAGTGGGTGTAAATGTTCAATTACAG
Mi_0497	9	129.648	889	A	G	AT4G39820.1	protein_coding	Tetratricopeptide repeat (TPR)-like superfamily protein	CGTTTAATAGAGTTGAGGAAATGTTGAAGTCGAAGAAGAGTGATGATGGTGATGGTGATGTTGAGTTGAGGAATCTTGTGAACCGGAACAAGGCGTTGGT[A/G]TATTTGATCGGAAAGGATTATGTGTCAGCAGTGAGGGAGTATGAGGAGTGTATAGAGAGGAACGGCAGTGACGTGGTGGCGGTGAATAACAAGGCTTTGT
Mi_0340	9	76.257	270	G	A	AT2G21600.1	protein_coding	endoplasmatic reticulum retrieval protein 1B	TCAGTGTATCGCAGCGGTACCAGCACTTATTGGACAAGTCGGTCCCGCACATCCTCTACCGTTGGTTGGCCTGCTTAGTTGTGGTCTTCATCTACGCCCT[A/G]CGGGTGTACCTCGTTCAAGGCTTCTACATAATCACCTACGGTCTTGGCATCTACATGCTTAATCTATTAATGGGCTTTCTCTCGCCGCAGATCGACCCCG
Mi_0074	9	80.626	345	A	T	AT2G36400.1	protein_coding	growth-regulating factor 3	AGTCAGAACAACAACAACAACAACCACCTTCAGCAAAGATTCCAAAACTCTTTCTTGATTTACCCCATGAACCTGATCAGCAACATCAACAAGACCCATC[A/T]GCTCTTCCTTTGTTTGCACCTGAACCCACCAGTAAAGTCAGCAACTTGTCAGCATTTTCAGATTCAACCACCAGATTTCCCAAGATGGGAAGTTACTTTA
Mi_0466	9	0.548	1717	G	T	AT5G01270.1	protein_coding	carboxyl-terminal domain (ctd) phosphatase-like 2	GAGAGAACAGCTCTGTGAGGCCTGGTTTAGATTTAAGGAATCAAAGCTCAAGTCAGCCTCCTCTTCTACCTCGATTACCTGTGCAAACATCATCATCCTC[G/T]ATGCAAGCACAGGGTGGCTGGATAATGGAAGAAGATGTTAACCGAGTGTATCAAAATAATCAACCAGGTTCAAGTTCAACTGGTGTACTTTCACATGCAT
Mi_0008	9	142.072	557	T	G	AT5G08770.1	protein_coding	Unknown	CTCAAGGCCTCTTCAAGTTAGTGTTTTTAACTATCAATTCTGACGCCACCGGTCATAAAGTTGAAAACTTTATTAGCCATTGGGACTGCTGTTCTTTTTC[G/T]CTGTTTTCCCGTTTAAATGGTGATAGAATCGATACAATGGAGGCGTTTTCAAGGGCCCTGGCTGGAATCGGTTGGACCCTTTTCAAGACTAAGAACAATT
Mi_0417	9	109.215	1298	A	G	AT1G75850.1	protein_coding	VPS35 homolog B	CTCAACAAATGTCCAGTGCTACACGAGGCAGCACTGGATCAGTCATTCTTTTTGTTGAGATACTGAACAAGTATCTCTACTTTTTTGAGAAGGGGAACCC[A/G]CAGATCACTGTTACTGCTATTCAGAGCTTGATTGAGTTGATTACCACTGAGATGCAAAGTGACACCAACACCAGGGATCCAATTGCTGATGCTTTCTTGG
Mi_0350	9	44.378	562	T	C	AT5G18520.1	protein_coding	Lung seven transmembrane receptor family protein	TATTCAACTTCCGTGACCTCTCTCCACCGCCTCACTCTCGCTTCAACCAATCCTATCCGGTCACGGCTCCCAATGAATACTCTCTCTTCTTCGCAAATTG[C/T]GCGCCGGAAACTCAGGTCACAATGGACGTACGGACCGAAGTTTATAACTTGGATCGCGATGGTTCAAGAGATTATCTCTCGGCCGGTTTGACTCAGCTGC
Mi_0133	9	143.132	187	A	G	AT5G63620.1	protein_coding	GroES-like zinc-binding alcohol dehydrogenase family protein	CCTCTATTTTATCATCAATTTCTTCCTTCCTAAACCGAAACATTCATCAACTCAACAATGCCTCCGATCACGTGACTGATCACCTCACGAATCACTCGTC[A/G]TCAGCTTCCTATCACGTGAGTTCAGGCGGTTACATGCGTGGCGCCGTCTTTTGGGAGCCAAACAAGCCCCTAACGATAGAAGAATTCCACCTACCTCGCC
Mi_0142	9	128.837	1171	T	A	AT2G22120.2	protein_coding	RING/FYVE/PHD zinc finger superfamily protein	GTGCAAGTACAGCCAGTGAATGTGGTTGCTTAGGTGGTGCTGGTGAAGCAGGGCTACCATTGTTGTTCATAATGGCTTTGATTGTGTTGGGACTGTTTAC[A/T]GTCATTGGCATATTTTACAGTGTTTTGGTGGCTACAATGGTTGGACAACGAATTTGGCAGCGGCATTATCACATACTTGCAAAACGTATGCTAACAAAAG
Mi_0148	9	88.849	1588	A	T	AT5G66840.1	protein_coding	SAP domain-containing protein	TGAGTAAGACAACAAAACCAGCAAAGAGCAGGTATTTCGATGGACCCAGAAAAGCTATGCCTCTGCAACATGCAAAATTTCGTAACTACTTTAAAGATGC[A/T]CCACCAAGGAATCCAAAGTTCAAGAAAAATTTAAGGTCAGGAGGGTCTCAGTTATCTCAGAGACGTTGGAACTTTCATAGAAGGAATTACTGTGAAGATC
Mi_0402	9	122.355	1227	G	A	AT2G17220.2	protein_coding	Protein kinase superfamily protein	CTCAGAAAAAGAAGCTGAAAAACATAATGGATGCACGGATAAAGGGGCAATATTCAAAAAAGGCAGCACATCAGGCAGCACAGCTTGCTCTAAAATGCCT[A/G]CAGGAAGTTCCTAAAAAGCGCCCCTCCATGAAAGAAGTTGTGGAGATTTTGGAGCAGGTTGAAGTAATTAAAAATATTCCCAGGAACTCGGTGTTTAGCT
Mi_0561	9	14.196	1902	T	A	AT5G01030.2	protein_coding	Protein of unknown function (DUF3527)	GGGTAAATGGTCTGAACAGAGCTAGATCTAGCCCTTTAAGAAGGATTCTAGACCCACTGCTCAGGTCCAAGGGCCTAAACCCAGTTCATGCTACTGCAAC[A/T]GTTCAGCCAACAAAAAGTTTAAGTTACATCAGCCTTAGGCCAATTAATGGCTTTGAATCACTTCCAAATGAAAGGCATGAACCACCAACTACTCAAGCTC
Mi_0563	9	1.047	1952	A	G	AT3G23590.1	protein_coding	REF4-related 1	TTTTCAGTAGTTCTGCTTCAAGTTTAGCGGAGATAGAGAAGTTATACCATATTGCACTGAATGGGTCAGTCGAGGAGCAGTCAGCGGCTGCAAAAATTCT[A/G]TGTGGTGCATCCCTCACCCGTGGATGGAACATTCAGGAACATGTGGTGCACTTTCTGGTCAAGCTTCTTTCTCCACCTGTACCTCCTGGTTATACTGGAC
Mi_0035	9	106.725	824	T	C	AT2G17990.1	protein_coding	Unknown	GCTTTGCTTTAGGTACAAATGGTGTTCTAAATGAAATGCGTCAGAGAGTTGAGGATCTGGTTGAAGGGACAACTAGACAGAGGCAACAGGCTGCAGAAAA[C/T]GGACAAGAGCTTTGTCGTGTGAAACGGGAATTTGAGTCTCTGAAATCTTTTGTTAGTGCTCTTATCAGTGTGAGGGAAACACTTCTTTCATCAGAGAAGC
Mi_0318	9	94.321	3458	C	A	AT2G23740.2	protein_coding	nucleic acid binding;sequence-specific DNA binding transcription factors;zinc ion binding	TGGTCGTCACCATCAGGCTGCTCATATGGGACCAAGTGTAATTGGCTCTCGGTCCCCAAAGAGGGGGATTCGTTACTATGCATATAAATTAAAATCTGGG[A/C]GACTTAGTCGACCTAGATTTAAGAAAGGACTGGGGGCAGTGTCATTTAGGATTAGGAACAGAGGTGTTGCAAATATGAAGAAGCACATCCAAGCTTCAAA
Mi_0268	9	48.946	2212	T	C	AT5G02880.1	protein_coding	ubiquitin-protein ligase 4	ATCTTGCACAGAAGATTAGAACCACATACTTCTCTCAAGGGTCTGAGGAAGGACTGACGGATATTCTTCAAAAACTCAAAACCATCTCTGCTGCTTTAAG[C/T]GATTTGATGAACATGCCTGCTAGTAATGATTCTCCTGCTCAAAATGAAGAGAAATTTTATTGTATATTGCATGAAATAATGGAAATGCTTAACGGAACTG
mango_rep_c758	9	66.98	201	G	A	AT3G10040.1	protein_coding	sequence-specific DNA binding transcription factors	TCAAGGGGCCCAAATGGGCATGGGCAAGAAGACGACGATGAGAACGATGATAAACCATCTGAAAATAGGGGTAGAAAAGGTGTTTTTTCTGCCCAATTGACACCGTTGATGCAGCAGTTGAATGGTGAATTGATGAGTGTGATTCAAGATGGAGCCAAGAGTGCATGGGAGAAGAAGCAGTGGATGAAGATGAGGTTACT[G/A]CAACTGGAGGAGCAGCAAGTTAATTATGAATACCATGCTCTGCAGCTTGAGAAGCAAAGGTTAAAGTGGGTGAAGTTTAGCTCCAAGAAGGAGAGGGAAATGGAGAGAGCAAAGATTGAAAACGAGCGAAGGCGTCTTGAGAATGAAAGAATGGTGCTCCTTCTTAGGCAGAAGGAGCTTGAGTTGCTGGATCA…
Contig1087	9	102.962	201	A	G	AT1G19580.1	protein_coding	gamma carbonic anhydrase 1	AATTTCAAGAGAAGAAACCTACCCAGGATTAACCACGTTTAAGCTGTTTTTGGCACTTTGTCAGGCACAATATTATTAGGAAGGCTAAGCTCTGGAGGTATATCACGAACAACACCGAGCATTTCATCATATGCCTCATCGCGACGTGCAAATTTCTTGCGAAGCACCTTCTCAAATTCGATTTCATCAAAACTCTTAGC[A/G]TTTTCAGCTGCATGAACCTGGGCCAAGTTGGAATAATTTAAGGCTGACTGGGAGATGAAGGCCATCTCTTCTTCATTGAGCTTCCTTAGGAACCTCGCTGGATTACCTCCCCAAACCTCTCCACAAGGAATTTTGGTGTTCTGCCTCACTAGAGCACCAGCAGCAACCATGGCATGTTTCTCAACATAAACTCC…
mango_rep_c4696	9	0	201	A	G	AT2G39980.1	protein_coding	HXXXD-type acyl-transferase family protein	TTAAAGAAATGCCAGAACGAAGTGCCGTCAGTGACGGCGTGATTAACGCTGCAGCCAATGAAAACACCGTCAGCCAACTCGGTCGCTTGAACAGCCGCTAACGGCTTGTTGTGGCCGGCGTAACTGAGTGTTCCGTCAAAAGAAAAAAACTCCTTATAGCAATCGGGAACATCCAGCGGCGACAAAAGACTACGAATATT[A/G]ACAAAACAAGCTTTTGCTTCAACGAAGTCGATTCCTGCGTCGTTACAGACAATGCTGACATGGCCTTCCGAGTCAGTGACGAGACGGCCAGCCAAAGCGGGGAAGTGGGAAAGAGCGGTGGAGAGAGACTGTTTGAGTAAATTTATAAACTGGGTTACTGAGTAAGGAGGAGTTGAAAGAAGAACACCTTTCTG…
mango_rep_c9549	9	124.504	201	A	G	AT2G22300.2	protein_coding	signal responsive 1	CTCCTGATTTGTTGAGAGATGTAGCCTTGGTCTCTTGTATCTCACTGACAACATTCAGCAGTCTACTGTATTGATCTCTTGCCTCAGGGTACTGAATCATGGACTTCACTCTGGCAAGTGCCTTTTGCAACCTTTCTTCTTTCTGCTTTCTGCCTTCTTTCAGGAAATCATAGTCATCATCCTCCTTTGTGGAAGTATCT[A/G]TCATGCTGGAATTCTCTGTTAGTGATTCTGACTTGAATCCACGCAAACCACTTCCTTTCCTTCTCCAACGCAAGATAATCTTCTCCACAATTCCTACCGACCAAATTATCTTCTTATGGTTTTTCCTTACCTGGTGGCCTCTAACATGTGCCTGAATTTTCACAATTTGCTGCCGAATTGTCAAGAAATCTTTC…
mango_rep_c3663	9	3.305	201	A	G	AT3G54210.1	protein_coding	Ribosomal protein L17 family protein	ATACAAACACATCAGAACCGAATCACAGCATCATCAGCTGTCTCGAAAGTGACAAATTGCTAGTACAGAGACACAAATAAAGCCTTAATTACGTATGACAGAATTAAAAGCTAGACAAGCTCAATGTAAGCCATGGGTGCATTGTCTCCTCGCCTAGGCAGTGTTCTAAAAATTCTAGTATAACCACCATTACGTTCACC[A/G]TACCTGTCTTGGACCTCCGCAAATAAAGCATGAACAATCTGCTTCTCATAAATAAACCCCAAAGCCTGCCTCCTCTTATGAAGCGAACCATCTTTTGCCAGCGTAATCATTTTATCAACATACTTCCTCATAGCACTGGCCCTAGCTCTAGTCGTTTTGATCCGTCCATGCTTCAGGAGCTGAGTTGTGAGGCC…
mango_rep_c9029	9	43.776	201	G	A	AT3G53390.1	protein_coding	Transducin/WD40 repeat-like superfamily protein	CATTACAACCTGCTCCAAGCATGAGAGATGTTCCAAAGCTCTCACCTCTAGTTGCTCACCGGGTTCACACTGAACCCCTGTCAGGTTTGATATTTACCCAGGAATCTGTTCTTACTGTCTGCCGTGAGGGACACATAAAAATCTGGATGAGACCTGGAGATGCTGAAAACCAATCTGGCAACTCTGAAATTGTGTTAAGT[G/A]CCAGTTCAAAGGAAAAGCCATTATTGTCAGGCAAGGTTGGCGGTTCTAGTTACAGGCAATAGCATATGAAGATCTTCTTTGTCATGGTGTTGCATTTCTATTTGCTAGCATTGTCGTTGATCTCTTTTCAACTAGTTGGTTCTCTCAGGACTAGCTCTGTTTAAACATAATCTGGCTGCAGTGAGGTTAACCAA…
SSKP008C1_A700T	9	8.698	100	A	T	AT2G38240.1	protein_coding	2-oxoglutarate (2OG) and Fe(II)-dependent oxygenase superfamily protein	CTGGGGTTTCTTTCAAATTGTTAACCATGGAGTTAGCCATGAGCTTATGAAAAACATGCGAGAGGTGTGGCGTGAATTCTTCAAACTCCCGCTTGAGAT[A/T]AAGCAAGAATACGCCAACTCGCCTGATACTTATGAAGGTTATGGGAGTCGTTTGGGAGTTGAAAAAGGAGCTAAACTTGATTGGAGTGATTATTTCTTTC
SSKP136C1_A519G	9	79.445	100	A	G	AT5G03840.1	protein_coding	PEBP (phosphatidylethanolamine-binding protein) family protein	CCGAGATCGTTTTCAGCAGCGAAAATTCGAGTGCTGAAGTTATCCCTTGAAGAAGGTGGGTTAAATATCTGTCTACCTTTCTGCCTGAATAGAGCAAAA[A/G]CAAATCTGTGGATGCCTATATTTGGCCTTGGTATCTCATAACTCACCAGTTCCCTCCCTGACATACATGAAATMCCTCAATGAAAACTGTTAAAATCCTT
Contig5786	9	67.754	201	A	G	AT2G36530.1	protein_coding	Enolase	TGTATCGAAGGTTAGATTGTGCTATGTCTTCCGTCTCTTTTATAAATAAGTGTTATCGTACCGTTTGCTAGTGATGTGTTTTTATGCATGCAGGCTGTTGAGAATGTCAATGCAATCATTGGCCCAGTTCTGTGCAAGGCCCAACAGCAGGCAGAAATTGACAATTTCATGGTTCAACAACTTGATGGAACCGTGAACGA[A/G]TGGGGTTGGTGCAAACAGAAGCTTGGAGCAAACGCCATCTTGGCAGTGTCTCTTGCAGTCTGCAAAGCTGGTGCCCATGTCAAGAATATTCCATTATACAAGCATATTGCCGAACTTGCTGGTAACAGGAAGTTGGTGTTGCCAGTACCTGCTTTCAATGTCATCAATGGAGGATCACATGCGGGCAACAAACT…
mango_rep_c11906	9	62.803	201	T	C	AT3G09920.2	protein_coding	phosphatidyl inositol monophosphate 5 kinase	CCTCCTCATAACCAGCAGATGATGCTCGCAACCGGCTACCTCTGATGTGAGGGCCCACAACAATGCTACTATCATCTGTTCCACGGGGGACCAAAACAAGGCCATCTGGGTAGTTGGAAATTTCATCCTCTTCCTCTGCAACAATTCCCAATCCATCTGCTTGCATGTTCATGAGAGAGCGCAAGTGCTGGGGAGCTCGA[T/C]AATGCACACCCAGCAAAAGGCTGTAATCCATAATGTGTTGAGCTTCCAAAAATTTGCTGTCAGTTTCTATCTGCTTTAATAAAGCCTCTCTCCAAGAAGGTTCCAGATAAAAGCTGTAGTTTAGATCCAAATCCTTTAGTGTTGTGTTCTCATCAATTTCAATGTTGTCTGTTGAGCGCCCCAATGATGAGCCC…
Contig756	9	77.818	201	G	C	AT3G50000.1	protein_coding	casein kinase II; alpha chain 2	CCATGCCCTGCAGCACTAGTGCTCTCCCATCGTCTCCTTCTCTTGTGCGCAATCATCGCCTTGCATACGCCTGTTGCGCACCATCCAATCCTGCCCACCCCTTGCCAATCCCATGACCTTAACTTCGCCTCCGTAATCTATCGCGATATTTCTATCGATAAGATCGAGAATTTTAATTTCTGCGAGATCTCGCCCCCGGT[G/C]ATGTCGAAGGCTCGAGTTTATGCGGATGTGAACGTTCTTCGCCCCAAGGACTACTGGGATTACGAGTCTCTTACCGTCCAATGGGGTGATCAAGATGATTATGAGGTTGTTCGGAAGGTTGGACGGGGAAAATACAGTGAAGTTTTTGAGGGCATAAATGTTCATAGCAATGAGCGGTGTGTAATCAAGATCCT…
SSKP041C1_A653T	9	97.305	100	A	T	AT2G23560.1	protein_coding	methyl esterase 7	TGYTTTCCAAGCCACAAGAACTCACTCATCGTCTCTTAGAGATAGCTCATAAACATGCTTGATATGTGTCATGGTAACATCTCAATGATGGTAAATTGA[A/T]GTTACCGATCATTCTTGTGGCCAATGACTGTGGAATTTTGTTGGTGGAATATCATTTTCACCTGGTTGTGATATTTAGTGCGTGATGATGTTTTTGCAAT
SSKP043C1_A609T	9	97.317	100	A	T	AT2G23620.1	protein_coding	methyl esterase 1	TAGAGCTTGGATTTTAAGAACTCGGGGCCGAAGAACATTGACGAGAGAGATGGTTTTGTAGGGAAAGGGGAAAATTCAGTGTCCATCCAANNCGCCTGG[A/T]GGTATCTTCTCTAAAAACTTTTCAAGATATATAAAGATAATAAGACTTCTGAATCATAAATATGTTGAAGTAATTAATTAAACTAGTTTATCAGTACCTG
Contig942	9	18.067	201	C	G	AT2G37860.3	protein_coding	Protein of unknown function (DUF3411)	CCTCTACCATTGTTAAATTTCCCATTTCCTCCACTACCATCAGACATGTCCCCCCCATTACCACCATTATCAGTTTTTGATTCATGGTTTGTCTCCAAAGCTTTAACATCTCTTCCTTTTCTACCATCATCTCCCTCTTTTGTCACTATAGTTGTTGCCACACCAGACTGTGGCTCAGCAGATGACTGTGACATATTGCT[C/G]ATGACAAGAAACCTCCTTTTTGTCTTCACATAAACATTTCTGCTGCTGTTCTTTCCACGAAATATTGGAAAAGCCACATCTTTTACTGAATTTCTGAATCTACCAACATCAAAAATCAAACTTTGATTCCACATCTTCCCCAACACGACCTCATTTCTGACATTCACAGCATGTGCTAATCCAAAACCCGATAC…
Mi_0373	10	120.042	875	C	T	AT3G02050.1	protein_coding	K+ uptake transporter 3	TGTTTGCTTTGCAGCATTTTGGCACTCGCAAAGTAGCTTTTATGTTTGCGCCAATTGTAATCATCTGGTTGGTTTCAATATTTTCTGTTGGTTTGTACAA[C/T]GTCATAAATTGGAATCCAAAGATTGTTCGTGCAATCTCTCCACATTATATTGTCACATACTTTAAAGAGTGTGGCAGAGAAGGCTGGATTTCTCTTGGGG
Mi_0278	10	136.577	1625	C	T	AT3G46610.1	protein_coding	Pentatricopeptide repeat (PPR-like) superfamily protein	GCCTTGTTTGGGCTTGTACCCGTGATGAACATTATGTTGTTGCCAAAGAATTATATGCTAGGATTAGAGAAAGCTATGCTGAAATAAGCTTATCTGTCTG[C/T]AATCATCTGATTTGGTTGATGGGGAAGGCCAAGAAGTGGTGGGCAGCTTTGGAGATCTATGAGGATTTATTGGAAAAGGGACCAAAGCCAAATAACATGT
Mi_0477	10	0.713	461	T	C	AT2G45360.1	protein_coding	Protein of unknown function (DUF1442)	CAGAAGAGGCCATGGCGGAACTAGTCGGCGTAGATTTCTTGGTTGTTGATTATAAACGTAAAGATTTTGTTAGGGTTTTGAGGTTTGCAAAGGTTAGCAA[C/T]AACGGTGCCGTTCTAGTCTGCAAAAATGCATGTCAAGGCAATAACATTTCTGGGTTGAGGTGGAACGCGGTTCTGGAGAGAGGGACACGTGTCGTGAGAT
Mi_0476	10	109.715	336	A	G	AT3G14490.1	protein_coding	Terpenoid cyclases/Protein prenyltransferases superfamily protein	AGTCTCTACAGACTGATGATATGGATGAAGAATGCGAGAACAGGGAAAAGAAGCTGGAGGAGGAGGTGAGGCGTATGATGAACAATGAAAATGCAGAATC[A/G]TTGAGCATTCTTGAATTGATCGACGACATTCAGCGACTAGGTTTAGGATACCGGTTCCATAAGGACATAAAGATAGCTCCTGATACAATTAGTATGTCTC
Mi_0478	10	74.803	493	T	A	AT4G27990.1	protein_coding	YGGT family protein	TACAAAATAATATGGTCCACACGGTGGGCCCCTTGTTTTTGGCGGCCGCGCGTGACCGTCCTACCGGGTCTCTGAACACGCCGTTGACGGTTGTTGCCGC[A/T]GGTTTGGTCAAGTGGCTAGATATATACAGTGGGGTTTTGATGGTTAGGGTTTTGCTGAGTTGGTTCCCGAACATTCCGTGGGACCGCCAACCGCTTTCGG
Mi_0231	10	118.387	1543	C	T	AT2G42700.1	protein_coding	Unknown	CTCCTTGCATACAACGACTTCCTATTAATGTTCATATACCAATTGCAAATATCTTAAGTATAGAAGATTCAGAAAGAGAAGATTCTCTGATTTTGCTGAA[C/T]GTCGAAGCTTTTTTACGTGGGTGGGATGCATACAACCATTCTTCCCAAGTTGTAGATTTGGTTGATCTTGGCAACAAAGTCCATACGGAGAAGTCCCTTT
Mi_0345	10	104.187	448	C	T	AT4G27310.1	protein_coding	B-box type zinc finger family protein	AAGCCTCCGGTTCGAATCTCGGTCATACCGTTTCTGTCTGCGAGACTTGCCTCAACCGGCAACAACAATACGAAGGACAGAGCCAAGAAGAAACAACTGA[C/T]GAAGACGACGATGACGAAGAGGACGATGAGGTGGAGGGAGAAAATCAGGTGGTGCCGTGGTCCTCCATCGCATCTACGCCGCCGCCGGCTTCCAGTTCTT
Mi_0468	10	0.714	3309	T	C	AT3G60860.1	protein_coding	SEC7-like guanine nucleotide exchange family protein	AGTCAACCATCCTTCCAGTTTTAAAAAAGAAAGGACCTGGGAGGATTCAGTATGCAGCTTCTGCTGTGATGAGGGGTGCATATGATAGTGCAGGCATTGG[C/T]GGCAATGCTTCTGGGGTGCTCACATCTGAACTAATGAACAATTTAGTCACCAATTTAAACATGTTAGAGCAAGTTGGAAGCTCTGAAATGAATCGTATAT
Mi_0518	10	162.389	160	G	A	AT3G45900.1	protein_coding	Ribonuclease P protein subunit P38-related	TGGCTGCGCAAGAGCTCGTCGAGGTAGAAGAAGAAGAGCAAGAGACGAAGAAGATTCTTCGTTCATATCTCGGCTTAAGTTTCTCTTTATTTTTAGCTTT[A/G]TTTCCGGAGAAGTCTCTGTTGCTGATACCTAGTTTGGAATCTCAAGTGAGGGAGCTTTCAGCGCGGCTGATGACGGCGGAGGAGCAGCTAAGGCTCATGA
Mi_0311	10	40.166	1269	C	T	AT3G60030.1	protein_coding	squamosa promoter-binding protein-like 12	GGATACTTTCCAATATGCATTCCAATAGATCAGACCAGAAAACAGATCAAGATCTGCTGTCTCATCTTCTAAGGAGCCTTGCTAGTCCTGCTGGTGAAAA[C/T]GGGGGAAGAAGCATAGCAGGGCTCTTGCAGGATTCACAAAATATAATGAATCAAGGCACTTCTGTTGGGAACCCAGAAGTTGTTTCAGCTTTGATTGCAA
Mi_0097	10	92.11	582	C	T	AT3G07720.1	protein_coding	Galactose oxidase/kelch repeat superfamily protein	ATGAGCTCTACTCTTTTGACACATCTACAAATAAATGGACCCTCCTATCTACCGCCAATGCAGGACCGCCTCATCGAAGCTACCACTCAATGACTGCTGA[C/T]GATCGCTGTGTGTACATTTTTGGCGGGTGTGGTGTTTCCGGCCGGCTTAATGACTTATGGGCATTTGATGTTGTTGATCAGAAGTGGATCAAATATCCAA
Mi_0258	10	0	1474	C	T	AT1G02000.1	protein_coding	UDP-D-glucuronate 4-epimerase 2	GTTTATATGCTGCTACTAAGAAAGCTGGTGAAGAGATTGCACACACTTATAATCATATATATGGTTTATCTTTAACTGGCTTGAGGTTTTTCACCGTTTA[C/T]GGTCCTTGGGGAAGACCAGATATGGCGTATTTCTTTTTTACCAGAGATATTTTGAAGGGGAAGTCCATACCCATATTTGAGACTGCTAATCATGGTACAG
Mi_0390	10	44.794	849	T	C	AT2G47350.1	protein_coding	HIT zinc finger ;PAPA-1-like conserved region	GAGTGAATAGTGATGGTTTAGGAAATGAGAGTAAGGTGAACAAAGTTAAGCTCAAGCTTGGTGGTGTCACACACACCATACAGGCCAACTCCACAGCCAA[C/T]GTTGTGACCGGAAATGCTTCAAAGAATTCCCAATCCCCAGATGACTTCAGACCAAGGCAGAAACAGAAACTTCAGGGAATTTCCGATGATAGCCTTTCCC
Mi_0177	10	104.692	439	T	A	AT2G19130.1	protein_coding	S-locus lectin protein kinase family protein	TTTGGGTGGCAAATAGAGAGAAACCAATTTCCGATAAATATTCCTCAGTTTTCAGAATCTCAGACGGTAATTTAGTCCTTTTTGACGAGTCCAAAACGCC[A/T]GTGTGGTCCACAAATATAACCTCTTCCACCTCAACTTCTCTTGAAGCAATTCTCCTGGATGAAGGAAATCTGGTTTTGAGAGAATTGTCTGGTAATTCAA
Mi_0329	10	186.529	317	G	C	AT4G05200.1	protein_coding	cysteine-rich RLK (RECEPTOR-like protein kinase) 25	TAGAGGCTGAAACACCAACAAGCAGAGGCTACGATTACTACAACATCTCCCCTTATCCAAATGCTTTTGCCTATGGTCATGCTGCTTGTAACCAAAATCT[G/C]ACAACTTCAGACTGCACTACTTGCCTTGCTGCGGCTAAAACAGCAATGCTTAGTGCGTGTCAAAGCAGAATAGGGGCTCGCTCGGTGCTCCATGATTGTA
Mi_0442	10	145.071	309	C	T	N/A	N/A	N/A	GCCCGACAGTGAAAAAGCTGGATCAATTCACAGCAAATGATCTTATTCATGCAGAGAAAAAGAATGAAGCTCCCTTTAGTGTGGTTTATGAGACCCAGGA[C/T]GTGGGTGCTGAAGGAACTGCTAAAACTGGGGAAAGCCAAACCATAGTAACAACGGACCAGGTCCCATCAACTAATTCTGAGGATGCAGAGGAAGATAGTC
Mi_0103	10	113.089	480	C	T	AT3G60030.1	protein_coding	squamosa promoter-binding protein-like 12	AGAAAGCCACTTCAAGTGGTGCTGGAGCTGGAGGTGGGAGTGGGAGGAATTGTCAAGTGGAAAAGTGTACGGCTGATCTGAGCGATGCTAAGCAGTATCA[C/T]AGGAGGCATAAAGTGTGTGAAGTCCATGCAAAGGCTCAGGTTGTGGTTGTAGCTGGGATCAGACAGAGGTTTTGTCAACAATGTAGCAGATTCCATGAGC
Mi_0105	10	101.44	547	A	G	AT1G05070.1	protein_coding	Protein of unknown function (DUF1068)	CAGAGCTGCTTACTGAGGAACTGAAGCTCCGGGAAGCTGAAGCTGTGGAGAATCAGCGACGTGCTGACATGGCTCTGCTTGAGGCTAAGAAATTAACATC[A/G]CAGTATCAGAAGGAAGCTGACAAGTGTAACTCAGGTATGGAAACATGTGAAGAAGCAAGGGAGAAAGCTGAAGCAGCATTAGAGGCACAGAAGAAACTGA
Mi_0532	10	0.733	519	T	A	AT4G12080.1	protein_coding	AT-hook motif nuclear-localized protein 1	TCACAGTGATAAGGGCAGAAGCTCCATCAGCCTATCATGTGGCTCCAAGAACTGAAAATCCGAGCCAAATTGATGGGTCCCCAACAGTAGCAGCTTCCTC[A/T]GTTAGTGTAGCATTGACCGGACCCACTGAAAAGAAGAAGAGAGGTAGACCAAGGAAATATGGGCCAGATGGGACTGTTGCTATGGCATTGTCACCGATGC
Mi_0438	10	131.666	1231	G	A	AT3G27150.1	protein_coding	Galactose oxidase/kelch repeat superfamily protein	ATCAGCCTCTTGATTGTGGAGAGGCCTATGATGAATGTAAAAATGAATGGAAACTGATTCCAGGGATGTTGAAAGACTTTCCAGCTGAGACATTTCAGTC[A/G]CCACCCCTTGTTGCTGTTGTAAGCAATGAGCTTTATTCACTTGAGACTACTTCAAATGAATTAAGGTTGTATCTGAAAAAGAGCAATTCATGGCAGAACT
Mi_0153	10	91.619	2441	T	A	AT2G05320.1	protein_coding	beta-1;2-N-acetylglucosaminyltransferase II	ACTTTGGAATAGAAGATACTGATAAGGTTGCCAACATCAAATCAGAATGGGGGGTGCATGTCATTCAGAATCAGCCAGGATACAAAGCTGGGTTCAGGGG[A/T]TGGGGAGGATGGGGAGATGAGAGAGATCGTCGGTTGTGCCTGAATTTTGCTCTCATCATGTATCATTCAAAATCTGCTACTGTCAGAAGAGTTGAGCTTT
Contig866	10	142.09	201	T	A	AT5G40540.1	protein_coding	Protein kinase superfamily protein	TCTTTCCAGCAAGAAGTCACGATCAAAGCTAAATCTTCAGGAAGATCCTCAGCACTGGGCCTCACATTCTTAAAAGCAGCTGCATATGCAGCCTGTAGATTTGACATGCCTTCAAATGGTAACTTATTATGGATAAGCTCCCACAACACAATCCCAAAGCTGTATGTGTCCACTTTGTGATTGTAGTGCTTTTTCTCGCC[T/A]CGCCTTAATGTGACTGTGCTGTATAGCTCTGGAGCCATCCACCGATACGTCCCCGTTTCAGCAGTCATCATCTCTGTTAATGACTCTTCTCTGGCTAAACCAAAATCCGCAAGTTTTACTGTTTTGTGGTCTGCTGTTAAGATCAAGTTTTCAGGTTTCAGGTCACGGTGAATGATTCCATGAGAGTGTAAGCA…
Contig889	10	78.918	154	C	T	AT4G13010.1	protein_coding	Oxidoreductase; zinc-binding dehydrogenase family protein	TAATTAAGAACCGTGTTCAGCATCTACACTGGAATCAACATAGAAGCAATATTTTTTCCTTAAACACACACAAGTCCTCAATTTTCTTACAATATCTTAAAATAATTAGCAATACAAACACCGACATATCACATGCCATGTATATTGTATATA[C/T]ACACTGCATTCATACAAACCATCACAGTACATACGTATGTGCAATACCAAGCTAATTATATTCATCTATGGCTCCACAATGATCTTGCCAGTAGCGTGACCATCGATACTCTTGGCCCAAGCTTCTTCTGCTTTGCTGAGGGGATGCTTCGAGTCGACCACTGTCTTAAGCTTCCCTTCTTTCACTAACTGAACAAGAGA
Contig662	10	5.625	201	C	G	N/A	N/A	N/A	TTGGGTTTGTTAGTTCTCTCATCTCTTGTTACCAGTTACTTCCAGCTCCAGCAAAAGCCAAGGCACACTGAAACAGAAGCTTGTTCTTCTTAAAACAAAGCTTGGATGTCATTCAAATAATTGTTCCTACTTGTTATATAAATGAAATGTTTGGTGTAAGCTTTTGAGCAATTTGCCACCTTATATGGCGACATTAAATT[C/G]TACGTTTAGCAACTTGGCAGTCACACTTTATTTTGTCTTTTTTTATAGTAGTAATAATATATGTTGTTTTTCCATTAGTAATTCTTAATCTATGTTTCAGGTTACCCAGGAAATGAGACTGGT
Contig1199	10	112.813	201	C	G	AT2G20680.1	protein_coding	Glycosyl hydrolase superfamily protein	TCATTAAAGGCCCATGTTCTACAAACTGTTAAACCCATCTTTGCACCAGCTTCAAGCATGGCCCTAACCCTAGGTCTGCTGTAATCATGTACAGCATGGTCCATTAACCAATAAGAGTTCCATCCGTTAACGTATAACAGTTTACCATCCGCCATGAACTGACTCCCATTTCTCGTCACAAAACCCAGCTGCGGTTCTTT[C/G]TGATAACTAGCGCCCAGTTCACCAAAAGACATGTAGATGAAAGCCACGCATGTTGCAAATCCAAGAATTGGGTATAACAACCCATTTCTTGCTACCATTCTTACTATTTATAATATAAATAAAAAGAAACAAAATTTCGCAAACCAGAGAGTCTTGAACACGCTTTTTGGCTCTATATCAACAATATCCAGAAT…
mango_rep_c9158	10	171.735	201	A	T	AT1G63740.1	protein_coding	Disease resistance protein (TIR-NBS-LRR class) family	AGGGCATTTCGGAATCTGGCAATGTTTTACACAGCTTGGTATACAACATGAGGGGCATTTCGGAATCTGGCAACATTCTAGGCAGCTTGGTATCCAACACGAAGGGCATTTCGGGATCTGGCAACATTCCAGGCAGCTTGGTATCCAACATGAAGGGCATTTCGGGATCTGGCAACATTCTTGGCAGCCTGGTATCCAAC[A/T]CGAAGGGCATTTTGGGATCTGGCAACATTTTAGGCAGCTTGGTATCCAACATGATGGGCATTTCATTTTCCAGGAACATTTTATACTGCAGCAGCTGGGCTTTAGGCATTCCGGGCATTTAGGTCTCCAGCATTTTATCCAAAAGCACCTGTTTGTTGACACAGACGTGGTATTATTGGACCTTGTTGGTAATT…
Contig430	10	67.439	201	T	C	N/A	N/A	N/A	TCACCACTTGCAATTCGTTGAGCAAGGCCTTCTGCAATAGCTGTTTTACCCACACCAGGTTCTCCAATTAGACATGGGTTGTTCTTAGTTCGACGGCCCAAAATTTGGATAACACGTTCTATTTGTGGCTGTCTTCCAACAACAGGATCCAATTTACCCTCTTCTGCTAACTTGGTTAAATTAGTTCCATACTCCTCCAA[T/C]GTAGGCATCTTATTGCCACTGCTTCCTCCTCCAACACCAGCACCAACAGCTTCTGTGCTCTCACCAACCATTCGGATAACCTGTGTTCGTATGTTACTTGGGTCAGCACCCAAATTCTCAAGAACACGGGCTGCTACACCTTCCCCTTCACGAAGAAGCCCAAGAAGCAGGTGCTCAGATCCAATATAGTTATG…
SSKP002C1_C278G	10	98.877	100	C	G	AT1G05010.1	protein_coding	ethylene-forming enzyme	AAAGATTAAAGATGCTTGTGAGAACTGGGGCTTCTTTGAGGTATACAAGTTTTAAACTTTTNAATATGTTTTCTTGACAATACATTGTTGTTGTTTAAT[C/G]GKTTTGTTTTACTACGGTTAATATATAGCTGGTTAACCATGGGATATCCACTGAGGAGCTGGACAATTTGGAGCGGAAGACAAAAGAGCTCTACAGAAAA
SSKP107C1_A1014G	10	72.669	100	A	G	AT1G06570.2	protein_coding	phytoene desaturation 1	CGAGATTACGTCGTTCCCGTTGGATTACGGGATCAGACGTCTTGATCACGCTGTGGGGAACGTGCCAGAACTGGGCCCCGCTGTTTCTTATGTGAAAGG[A/G]TTTACTGGGTTTCACGAGTTCGCTGAGTTTACAGCGGAAGATGTTGGGACGAGTGAGAGCGGACTGAACTCAGTTGTTTTAGCTAGCAATGACGAAATGG
Contig1344	10	137.977	201	C	T	AT2G19050.1	protein_coding	GDSL-like Lipase/Acylhydrolase superfamily protein	AAAGTTAGAGAAATGCGACCTCGTGCAAGACGAGCCATGATTCGAGCTCAGAAAAAGGCTGAGCAGCAACAACAGGAGGCTGCCAATAATACAGGAAAAGGCAAAAAGAGAGAAGTTGAAACAGTTATGGGCACATGAAAGGCCTTGGTCCTTGGAGCTTTTACTTGCTTCTCTAATGGGGAAAACATCCCGAGTCTGTA[C/T]GTAACCAGGCAAAAATTCAGGGATTATCTAATGTTCGTAAGGGCTGTGGCATGCATGGTTTTTGTAATTTATTTAGGTCTCTAAATTTTAAGAAAAGTTAGGACAGGAATATTGAGTTTTGCTCCTCAGAATTTAAAGTGGTCGAACAATTTTGGAATAACCCTGTAGGAGTCTCTATTGAAGTATTTCGTTTC…
mango_rep_c7681	10	94.229	201	C	T	N/A	N/A	N/A	GTTATGCTGACCCTCATAAGTAGTGATAACCATTTTTGGATTGTGTTTTGCCCTTTCTACATGTTTCTTCACCGGGCATCCAGAACTTGAACACCTGTAGTAATTCCTTGGATTTGGATTGCCTTTCACTAGTTTTTGTCCATATTTACGCCAGCGGAATCCATCATTCAAAATATCGACATCACTAAAAGTTTGAACAA[C/T]ACGTTGTTCACCAGTTGGTTTATCCACTAGAATTGGATTAGTATCAAGATTTTCCTTTTTCCTGCGCTTTGATTCCGTTCTATCATCATTATCAACCTCATCTTTTGTCTTGTTTGATTGCAAAAGTATACCTTTCAAATCATTGCTTGCTGGAACAACTACACGATGAGGATTTTTTGCAGGCTCAATCCACT…
Contig4240	10	94.5	201	A	C	AT3G07790.1	protein_coding	DGCR14-related	CACAACAGAGAAACGATGCTACTTTCTCCCGGCCATTCTCCGCGTCACATCTCGTCTCCGTCGCCATCTTCGTATTCCGAAAGTAATCTACAAAACGTCAGCAATTCTTCTTCAGCGACTCCAAAACTTCCTCACAGTAAACGACCCAAAGTTCTTGATGAAGACACTTATGTCACGGCGATTGAGAGCATCATTGAACG[A/C]GACTACTTCCCCGATTTATCTAAGCTCCGTGACCGATATGAATGGCTCCAGGCTACCAGAACTGGTGACCCGGTCCAGATACGAGACACCCAGTTGAAGATCATGGAGCGTCGTAATAAAAGGGTAATTAGTCTAGACTCCGAGGCAAAAACTGAATCACGAACGCAAACACCTGGTTCTACTTTTATGAGAAA…
mango_rep_c14290	10	92.375	201	G	T	AT2G04360.1	protein_coding		GTATACCCAAAAAGCAGCAAATGTAGAAAGTAGAGTAAAATCAATGCTCATCACATGAATAAATTTGCTTTCCCTGAAGTATTGGTAAAACTCCTTCCAGACATCACCACTAGCTAAACCAGCATAAATGATCAACCCAAGTCCTGCAATAAATAATATCCCAGCCGTTAATTTGGATTCCAGAAAATTCAAAGGCCATC[G/T]ACTGAGCTCAGTTTCCTCAACCGGAGGAGGGGGAGGCTTCCAAAGAACAAAATAAGGCAGAAGAGCATATGCACCACCAAAGAATGAAAGTATAAGGAATGGCCAGACAGGAATTTTGCTCTTTGAGCTTCTACCTGTTGGAAGCAGCAACATACCATACACTAAAGGCCACAAACCCATGATGTACCAGAGAG…
SSKP122C1_C873T	10	118.233	100	C	T	AT2G42620.1	protein_coding	RNI-like superfamily protein	ACAATCTAGTTTCATTTTCGACAGCCGTGGATACACCGCTAAACAGCCCAATCCAAAAGCACATTCCGACGGTTTGTACTGTCTCCGGGTATCTCCTTC[C/T]ACCTTTATAATAATTTCCTCTAAATTTGGACAGTCATCAAGACCCACATTTGGCAATGGCGTTAAGAGGTCACCAACTTCAATCCAAACCGAGAGGCTTT
Contig3651	10	103.006	42	G	A	AT2G46410.1	protein_coding	Homeodomain-like superfamily protein	TTCCCACAATATCATTTACTTCTCTTTCACAACACGCAATT[G/A]CTTTATTCTTAGAATTTTAGGTCTTTGCTGTTTCAACTCTTGATGGCTGACTTGGATCAAACTTCTGATGATGCCTCTGTGGATTCTAGAGACCAATCCAGTCAAGACTCTAAGCTTGAATTTTCAGAGGATGAAGAAACCCTTATAACTAGGATGTTCAATCTCGTTGGTGAGAGGTGGTCTCTGATTGCTGGAAGAAT
mango_rep_c4763	10	98.897	201	C	G	AT2G05790.1	protein_coding	O-Glycosyl hydrolases family 17 protein	CTTTAGATTACGCTTTGTTTAGGGAGAACCCCGGTGTTGTGGATGCAGGTAATGGGATACGTTACTTTAGCCTCTTTGATGCTCAAATCGACGCCGTTTTTGCTGCAATGTCTGCTCTTAAATACGACGATATCAGAATGGTTGTAACTGAAACGGGTTGGCCCTCAAAAGGAGATGAAAATGAACTGGGTGCAAGTGTT[C/G]AAAACGCCGCCGCGTACAACGGTAATCTCGTCCGTAGAATCTTGACGGGCGGTGGGACCCCTTTAAGACCAAACGCGGATCTGACCGTTTATCTCTTTGCTCTTTTTAACGAGAACAAGAAAAACGGTCCCACGTCAGAGAGAAATTACGGGCTTTTTTATCCAAATGAGCAAAAGGTTTATGACATTCCATTC…
mango_rep_c4658	10	11.35	163	T	C	AT3G48730.1	protein_coding	glutamate-1-semialdehyde 2;1-aminomutase 2	GTGGTCATAGCCCTGAAATTTTAGTGCTTATATAAAACAAGAAAAAGCTCCCATAAAACACCCCAAACTAAAAATTAACAACAAACACATGCTCAACTTCTGTTAGGTGTCAAAAATATAAACATTAAACATTAAAAATTCTCAAGCCAGGGAGACACAATG[T/C]ACCACAATACATGTGTGAAGATGTCAATGCAGACAGAAGCTAAAGCCATGGAAAAGAAGATAAGTCGTGGAAGTTGTAGCTTCAACGCCAATTTCACTTCAAGACATTGTACAAATAGGCAGCAATGCCTAAGATAATACACAAGAGGATGATATCAATGCAGAAGTTGCGGCTGGACCTAAGCTGGTTTACAGTGTCCT
Contig1686	10	174.79	201	C	G	AT5G46690.1	protein_coding	beta HLH protein 71	TCTTCAATTATCCTAAGCATGTGGTGAACTGCTCCTGCTATGTCATCTACTGAAGTCAATGGGCATCCCTCTTCAACCTTAGCACTGATAGAGTAGAGGACCAAAGGGTCCATTGTGATGACATTAAGGTGAAGAATGGAGAGATGAAGCGAGTGAAGACCAGCAACTAATTTAGAGAGGTGTCTAGGGTTTCTTCGAGA[C/G]AGGATTCGAAGATTTGCATGAGTTTCAATCAAAGTCACCTCGACATCAGCTATGGCTGCTTTTGTCTTGGATGTAAACTTCTTAGGGATCTGAGACCATGTTGAATGAGGACACATGAATAATTGTGCCAAAGGTGGTGACACCATTTCAGAGACAGAGAAGCTGTTGTCTCTGTTAGCAGCTCCTGCAGTTTC…
mango_rep_c53253	10	75.738	201	G	A	N/A	N/A	N/A	CAACCATTCAGATATTAGCTTCTACTTCCTTTTTAAAAACAAAACATAGATACCTCTACAGTTTCCTTCTTAGAAGTAGCTGCCTTCTTCTTCCTACCAATGTCAACACCATAGTGCTGAAGGTACCACTGCTTAAATGGAGCAGCATCCACCTGAACGATGGCACTCTTCACCAAAGTTTGTGTCCTGACAAGCTCATT[G/A]TTTGATGCATTGTAAACCACATCAAGGATACGAGTTTTACGTGTAACAGCCTCACTACCCCAGGAATAGTTCCCTGTGTCCAATCTAAGGGCCTCCACTTCACATTGCCTCCTCTGACTCGAACCCTCCTCACCGTCTTATTGCTCGAGAGCTTGGTATTTGCAGGTTGACGACC
mango_rep_c10386	10	120.517	183	T	C	AT5G63840.1	protein_coding	Glycosyl hydrolases family 31 protein	AGTGCAGAATAATAATGATCTGAGATGCAAGCAGTTTCTAGCAATTTCAAACATAAGCATAGAAGAAACCCAAACAGCAGAAATGCTCCTGTGGCATTTACATCAAATTAGAGAAACACCTTAAGAGTAATCAGGCTAAGCCTCTACACTCCATCCGTCATCACAGGGAGTGAACACTTGGA[T/C]GAGTACCAGTAGAACCAATCATCATGTTTGGACACATATGCTACAGTTTACCACACCATAATATGGCAATTTAAAAAGAAAAAGACAGCAAGAAAAATACAAGGGGCCTTTTTAATTAATAGCTAGATTGGCTATCAAGTCTTGTCCCTTCCCTTCAAACACTTAGCAGGGCCAAGTTGCTTTCTCCATCACTCTGCATC
mango_rep_c10854	10	92.432	201	T	C	AT3G07660.1	protein_coding	Kinase-related protein of unknown function (DUF1296)	TCCGGCCATCGTCTGAGATTGTTGTAAAAGTGGATGTACTGTTGGAGCTGTTACTGTTTGTGCAGGGTGATAGATACCTGCAAAGGTACCATGACCAGCCTGTGTTGGAGCATAAGTTACATGCTGACCTTGAGGAGGAAGATTGTAAAATGAACTTCCTGGCAAGCTAGATATATCACGACCAGTTGCAGCCATCCACA[T/C]GGCAGAACCCTCACTCTGCTGTCCACTTATGTAGACATTGTTATCCTTAAACTGGGATGCACCATGCTCCTCGTTAGGAGTTGAGTTGCCAGCTGTTGCAGAACTGGGAGTATAGCCGACTGGGGAGGACCCATATGGCCCATAGCCACTTGGCATTCCAATATGGTTTGAGTTACCACTATTAGTTCCAGGTT…
mango_rep_c2106	10	99.57	201	G	A	AT2G32990.1	protein_coding	glycosyl hydrolase 9B8	ACCATAGAGGAGCCTCCATTGTGTCATACAGAGAGAATAAGGGGTTCATTGGGTGCACCCAGGGCTACGATAATTGGTACAGCCGGCCGGAGCCTAACCCCAATGTTCTAGTTGGGGCATTGGTGGGAGGACCCGATTGTCAAGATGATTTCGTGGACCAAAGAGATAATTATATGCAGACCGAGGCCTGCACATACAAT[G/A]CAGCACCATTGGTGGGAGTTTTTGCTAAGTTGTCACAATTAGAGTACCAAAATCCTCCGCAAACTTTGGTTGCTTCTTATTAGTAATAAGAAATTTATACTATAATATTACATGGGCATATAGATAAAGCATTAATTTTGTTAAAGGGTTTTTGTTTTGTTCTTTTTATTTTACTTGTTTC
Mi_0307	11	43.05	2712	C	T	AT1G04210.1	protein_coding	Leucine-rich repeat protein kinase family protein	TTTCAACTGAAGGTGACCACTGTCCCACTCCTTGCTCATTTCCTTCCATAAGCACTTGTGATGAAATTGAAAAAGTAGCTTCAAGCTCTCTTCGTCAATG[C/T]AAATTCGGATCACTTGATGCTGCAGCAAAGGTGCGTAACTTAGAGGTATGTGGGAGTTCAATTGAGGATATCAGGAATTTCGAGTATAGTTGTCTAGGAG
Mi_0051	11	75.261	886	G	A	AT5G49610.1	protein_coding	F-box family protein	TGTTAGCTGGTTATCACCGAACGTTTGGTCATAGACCTGATGGGACTTTCATATGTTTGGTTTATGATTCTGAATTGAATAAATGGAGAAAGTTTGTTTC[A/G]TTTCAAGATGACCAATTTAGTCACATGAACAGAAATCAGGTTGTGTTTGTGAATGGTGCTCTTCATTGGTTGACTGGTAGTTCTTGTATACTTGCACTTG
Mi_0048	11	30.817	1275	A	G	AT3G06170.1	protein_coding	Serinc-domain containing serine and sphingolipid biosynthesis protein	CGGAAGCAAGGCCAGTTAGTTATTCCTACTCATTCTTCCACTTGATATTTGCTTTGGCCAGCATGTACTCAGCCATGCTTTTATCTGGCTGGACAAACTC[A/G]TCTGAAAGCTCAGATCTGATAGATGTTGGCTGGACATCAGTTTGGGTTCGAATCTGCTCTGAATGGGTCACTGCTGCACTCTATGTTTGGACACTTTTGG
Mi_0229	11	28.535	1254	C	T	AT4G15560.1	protein_coding	Deoxyxylulose-5-phosphate synthase	CAAAAGTTGATGAATATGCTCGTGGGATGATTAGTGGTTCTGGATCAACATTATTTGAAGAGCTTGGACTGTATTACATCGGTCCTGTTGATGGTCATAA[C/T]ATAGATGACCTTGTTTCCATTCTCAAAGAGGTGAAGGATACCAAAACAACAGGTCCAGTCCTGATCCATGTTGTCACTGAGAAAGGCCATGGATATCCAT
Mi_0005	11	77.238	1033	T	C	AT3G06430.1	protein_coding	Tetratricopeptide repeat (TPR)-like superfamily protein	ACAAGGGTCAGGTTGATATGATGGAGCGTTGGTATGAAAAGTTTCGTAATTTTGGTATTGAGCCTGAAACAAGGACCTTTAACATCTTGATTGGTGCTTA[C/T]GGTAAGAAACGGATGTATGACAAAATGTCATCTGTGATGGAATACATGCGTAAGCTTCAGTTTCCATGGACAACTTCAACTTATAACAATGTGATTGAGG
Mi_0136	11	68.44	647	A	G	AT3G05700.1	protein_coding	Drought-responsive family protein	CATTTTCTTTATTAAGAAAAGAAGTGCGAGATGGAACTTTGCAATCTCTTCTTGGGGGATCTTCGTGCTTTGTTCCTCCCTCCAATACAGAGCCTGATCC[A/G]TTGTTGTCATCGTTTATATTTAGTTCGCCTAGTAAGGCTGATGAACCTGTTAGTGTGCAACCACTTCGTATGGTTGTACCAACCTCAGTAATGGAAAACT
Mi_0386	11	34.545	1536	C	T	AT5G19280.1	protein_coding	kinase associated protein phosphatase	TTTGGGATGTCATCAGCTTTAAGAGGGCAAATCAGCTAGTCCTTCAGATGAGGGAGAAATACTCTGCAGAAAAAGTGAATTCAGCCGAGAAGATTGCAAA[C/T]GTTTTGTTGAGTGAGGCAAGAACACTGCGAACAAAGGATAACACTTCTATAATATTCCTAGATTTTGACAGCACATTTAGAAAAGCTTGTAAAATTGATT
Mi_0100	11	18.373	1647	A	T	AT3G54140.1	protein_coding	peptide transporter 1	TCTATGATCAGGCACCGGAGAGTATGAAGAGTCTTGGAACTTCTTATTCAATGACTACTTTAGGAATTGGAAATTTCTTGAGTAGCCTTCTTCTTTCGAC[A/T]GTTTCTCATATCACTCAGCAGCATGGCCACCAAGGATGGATCCTAAACAATCTAAATGCTTCTCATTTGGACTACTATTATGCGTTTTTCGCTATATTGA
Mi_0448	11	35.024	1197	A	C	AT5G19320.1	protein_coding	RAN GTPase activating protein 2	TGACAGGTGATGAAGGGGCCCTTGCTATCTCTGAGGTCGTTAAGCATTCTCCCTTGTTAGAGGATTTTCGCTGTTCCTCAACTAGGATAGGCTCCGAAGG[A/C]GGAATTGCACTGTCAGAAGCACTTGAGAGTTGTACCCAATTGAAGAAACTTGACCTGCGTGATAACATGTTTGGAGTGGATGCTGGAGTTGCTCTAAGTA
Mi_0159	11	14.132	452	G	A	AT3G63460.2	protein_coding	transducin family protein / WD-40 repeat family protein	GATACCCACCAGCTGGTTATCCTCCTCCGACTGGATACCCATCAGGTAGTTATCCTCCAGCAGCATACCCTCCAGCTGGTTATCACGTTCCATCAGCTCC[A/G]CCTTATCCCGGTCCATCAGCTGCACATCATTCTGGACATGGATCTGGTATGGGAGCAGTGTTAGCTGGTGGTGCCGCCGCTGCAGCTGCTGCTTATGGGG
Contig343	11	37.477	201	G	C	AT4G14900.1	protein_coding	FRIGIDA-like protein	CAACACGCAAGCCCATCCCAGATCATTGCTACTCTTATCTTTCCGTTTGTCCACGGGAAAGACCTCTGATATAGCTTCCATAACAAATTTGGCGGGATCAACACATTCAGTTAGCGCCACCGGCAATACATTTCTCATCTCCTCTATTTCTTTCTTTTTAGTAGTCACAAACTTCCAGAATTCTCTTGCCTCCATTTTAA[G/C]ACAGTAATTCTTCAATATCATCAACAATGCGTCGCCGTCGTCGACTTCACCGTCGGGGTTGTCGAATTCCTTCTGTTGCAAGAGAGAATTCAAGTTACTCAAAGCAGCCTCAGTGCGTTCTTCCAGCTTTTCTAAAGCGATCTCGACGCTGCCGTCGATGGTGACCTCCCGCTTCTTCAGAACATCCAAGGAAG…
SSKP045C3_C621T	11	57.464	100	C	T	AT3G04580.2	protein_coding	Signal transduction histidine kinase; hybrid-type; ethylene sensor	ATTATCAGGTAAGGACCTCTCAACCTCAATTGAAAACCCAAAGCCCCTATAAATACACAAGCACCTGGCAAGGCAAGCCACTTCTTTTATCATGGTATG[C/T]AAGCTGAAGGATTTAATGTCAAATGGAAACCTTCCACTATCCTTTGTTGAAATGTCCATCACATCATTTATCAAAGTCGAAAGGACATTGCTGGTCTTCA
mango_rep_c8480	11	62.363	201	A	G	AT5G18580.1	protein_coding	tonneau 2 (TON2)	GAGGATGTAAGGGATGAGATCTGGGATATGGTTAAACCTGCTGACCCATTAAAGATTACACTGGCCGATCTGCTAGGCTGTAAACAAGGTGGGACAGTAGCCAGCATGCTCATAGATGTGCGTGGTTTTTGGGCCCATGACAACAGAGAAAATCTTCTCCAAGAAGACGAAGAACCAGAAGAAGAATGAAAATTGTGTGT[A/G]TGATCTAAAGGCTGAGCTTGCACTAACAAGAATGGTGGCTGATGTTGATTTATTGTTTTGATTCGTTGCTGAATCTTGTAATGAACACGTAGTATGTGTATTTATATGTTATTGAGATGTAGAAGGTGATAGGAATTGTTTGATGTATTTTGGATTCTGTATGTTTGACCACGGGATTGTTATTGGTATTACTG…
Contig_561_G110T	11	73.707	90	G	T	AT1G48240.1	protein_coding	novel plant snare 12	TGCAGGTAGCCACCGATAAATGCATAATGCTATTCCTATTTCTTATCGTCTGTGGTGTAATAGCCATCATTATTGTGAAGGTATTCCCT[G/T]GAGNTTTTATTCTGAAATACCAAGTCAGATATCAATTGTGCGACCTTTTGTGGGTCACCTCAAATTATTTGAGATAGTGCTTCTATTTAG
mango_rep_c6932	11	8.642	201	T	C	AT1G54490.1	protein_coding	exoribonuclease 4	CTTTAACGGAGGGAAGAACGGTTTCGAAATAGTGAATTGCATGATTTATTGTATGTTAGTGCTGGTCATCCTGTGTCTCAACAAATTAATTTATACTATCTGCAATACTTTAAGTTACCTCAACATGAAAGATTTGCTTGTATGATCAATACAAATGCCAGTGGTGGAATGAATGGATACATTTGGTTGTATGAGAGGAA[T/C]GAGTTATGTAGTTTTGTCCCTTCCCCTGTCAGGGGACTGCCACACATAGAATGTAACCAAGTTTTAAACGTTACTTATCTTCTTCCTGCAAAGCATAAACACATCCCAGAACTTCCAAAAGGTGTGATCATACCTGATAAGATGTTAACTGATATAGACATTAAACCATTTGCCACTCTATGGCATGAAGATAA…
SSKP027C2_C495T	11	14.13	100	C	T	AT5G13930.1	protein_coding	Chalcone and stilbene synthase family protein	CATATAATGGTACATCTGTTGAGGGAAATAACATAAATTCATATAACATGAGAAAATAGAAAATTTAAGGATAATGAAAAATTAAGTCACCAATGATAA[C/T]CTTTAAGCACTAGCAACACTATGGAGGACAACTGTTTCAACACTAAGTCCAGGTCCAAATCCGAAGAGCACTCCCCACTCAAGACCTTCTCCAGTGGTCT
Contig1567	11	15.615	201	T	C	AT5G13930.1	protein_coding	Chalcone and stilbene synthase family protein	TAGTTCAAAGATGGGTTTTTCAACATTAGGCACTGGATCTGCACCAACTATGAGAGCAGCTGAACCATCAGCAAACAAAGAATGACTTACTAGATTATCAATATCATCCTCACTAGGGCCATGCATGCCAACAAAGATTACCTCAGTGTCCACAATGAGAACACGTGCACCTTTATTATTCTCAGCAAGGTCTTTGGCCA[T/C]GCGAAGTACTATAGCACCTCCATGACAACCTTGTTGATACAACATGAGTCGCTTAACAGATAAATTAAGGCCTAATAGCTTGACAATTCTATAATCAACCCCAGGAATGAATGCACCCATAGTGGTGCAACAAATTAAGTGAGTGATTTTCGACCTGCATTGGCCCCATTCCTCAATTGCCTTGTTTGCAGCTT…
SSKP026C1_A1002T	11	14.817	100	A	T	AT5G13930.1	protein_coding	Chalcone and stilbene synthase family protein	AGGTAAAGAAGCAGCTGCTAAGGCTATTAAGGAATGGGGTCAGCCCAAATCCAAAATCACCCACTTGGTGTTTTGCACCACCAGTGGTGTTGACATGCC[A/T]GGTGCTGACTACCAACTCACCAAGCTCTTGGGTCTTCGTCCATCTGTTAAGCGTTATATGATGTACCAACAAGGTTGCTTTGCTGGCGGCACGGTTCTAC
mango_rep_c50209	11	6.714	201	G	A	AT1G08820.2	protein_coding	vamp/synaptobrevin-associated protein 27-2	ATGCAAGCCCAAGGGGTAGCTCCACCTAATATGGTGTGCAAAGACAAGTTCTTAATCCAAAGCACAGTTGTGCCTGTTGGGACAACTGATGAGGACATTACAGCTAGCATGGTAAGTGCCTGTAGTAGTAGTTAGCTGGATTCTTTCCTTTGGTTTCTCACTGTTCTGTGTGGCAGTTTACCAAAGATGATGGTAGGTAC[G/A]TTCAAGAGAATAAGCTGAAGGTGACCCTAATCAGCCCACCTAATTCACCAGTGTTGTCACCAATTAATGGGTCACTAAAGCAGGGTCCAGATTATGAAGCTTCGTATACCGAAAGATCCAGTATCAAGAGTTCAAATCCTTACCTCATCAGACATGGCTGCTGAGAAAATGGAGGGATCCAAGATGGGTAAATG…
mango_rep_c4422	11	64.899	201	G	C	N/A	N/A	N/A	GCTGAAAGAGCAGCCGACGGAGCTCCTCTGAGTGTTCCGGTGGAACAGACCAAGTCAAAATTATAAGCTTTACTTGCTCATTATGGTAGGCGTTGGTTGGGATCTTTGTTTCATGCATGCTGCTGTGTTGTACAACTCTGATGCTGTATCATATAGCTCTGGAGGAGCCAGATAATGTCGAGATAATAAAGTGATGTAAA[G/C]ATGTTGAGAAAGTGGCCTGGACATCTCGGAATGTAGTCTCTGTAGGCATTTCTTAAAGGCAAAATATGTTACTTTCAGCTCTCACACTGTTACCCTTTTGCTGTCAACCTAAGAAAATATGTCTGTCCGTTAAAATCATCAGAGGTATTTATGGGGCCACGGCCATTGTTGTAGTAACAGTATAAAGTGTGGAG…
mango_c48384	11	17.685	201	T	A	AT3G24040.1	protein_coding	Core-2/I-branching beta-1;6-N-acetylglucosaminyltransferase family protein	TGCTGATGTATTTGTCAAATACACCTTGTTCCCTTTCCAACTATTTTCCTACCATCCTTTGTAATTCTCATCAGTTCAACAGGACTATCGTAAACCACAGCTTTCTACATGTAGCATTTGATAATTCCTCCGAAAAGAAGTCCCGCCCACTTAATTCCACCGAGTTTGATTCTATGATTCAGAGTGGAGCAGCATTTGCC[T/A]CACATTTCCAGAATGATGATCCGGTGCTTGACCGCATTGATGCAGAAATTTTAAATCGTAACCCTGGCCAAATTGTTCCTGGTGGATGGTGCTTAGGTGAGTCTGGGAATAACACGTGTTTAGTTTGGGGTGATGCTGATGTTTTGAGGCCTGGTCCAGGATCAAGAAGACTTGAGAAACGCCTAGTTAACCTG…
SSKP054C1_A861G	11	0	100	A	G	AT3G04610.1	protein_coding	RNA-binding KH domain-containing protein	CATTAAGAAAATTGTTGAGGAGACAAGAGCTCGCATTAAGATACTTGATGGTCCTCCTGGGACAACAGAAAGAGCTGTAAGTTTGTTCATAATTTTCAT[A/G]GTTCATTATGCATATATTGCAMGCATTTGATTTATCTAGTGGGACAGGAATTGTTTATGCCAATTTTTATTGGCTTGAGGACATCTGTCTGTCTTCTGGT
SSKP025C1_A784G	11	42.873	100	A	G	AT5G13930.1	protein_coding	Chalcone and stilbene synthase family protein	CATATTACCATACTCTGCAAGGATTTGTCTTGTTGCAAGCAACTTTTCAGGCTTTAGTCCTAGTGTGACCTCAATTTGATCTAAAATTGCAGGTCCACC[A/G]GGATGAACAGCCCAAAATATTGAGTTCCAATCAGAGATACCCAAAGGTTGGAATAACTCAATCAATTTCTTCTCAATGTGGCTTGCAACAAGACCGGGAA
mango_rep_c52196	11	17.758	201	G	C	AT3G23990.1	protein_coding	heat shock protein 60	AGTGAACCTTTTGATAGTCTTTTTTCTTGAACTGCAATTAGTATTTGCTGTGCTGGGAACTAGGCAATTGATCAGTTTGTTTTCAACTGCAGATGCCAGTTCATACAATTGCTTCTAATGCGGGTGCAGAGGGTGCTGTTATTGTTGGTAAGCTATTAGAACAGGATAATACTGATCTTGGGTATGATGCTGCCAAAGGT[G/C]AATATGTTGATATGGTGAAAGCTGGAGTTATTGACCCATTGAAAGTGATCAGAACTGCTTTGGTTGATGCTGCAAGTGTGTCATCTTTGATGACCACAACTGAAGCCGTT
mango_rep_c28055	11	8.041	201	T	C	AT3G06350.1	protein_coding	dehydroquinate dehydratase; putative / shikimate dehydrogenase; putative	TTAGTGAAGAGGTTGAATTGGCCGATGGCCTGTCGCAGGAACATTTCAACTCCACTGACTGTGATTGCTCCTGCAGCTTCAGCTTCTTTTAGTAGTCTGGTTTTTCTAGGAATGTAAACAGCATCAAAGACAAGCAGGTAATCTTGCAAGGTTTCCTCAGCCACAGGAATTCGATCAGTGTTGGGATGCATTCCTAATGG[T/C]GTTGCATTTGCAAGAATTGCCCCTTTCTCCGGCTGGAAAGTGGCTATATCTTCAAAAGGCCTAGCTTCACCCGACACAGCGCTTGCAAGAGACTTTGCTCTGTCTTTTTGGACAAACAATAAGCATTAGAAGTCAGTACATTGAACTACTCAGAATTGGAAACCAGATAACTTTCAAGAAACTATATCATCTAA…
mango_rep_c14171	11	12.777	201	C	G	AT2G31740.1	protein_coding	S-adenosyl-L-methionine-dependent methyltransferases superfamily protein	AGCAAGGTCTCTTTATTGTTAATTTGGTATCGAGATCCCAAGCCATTAAAGACATGGTCATCTCAAGGATGAAAAAGGTATTTAGTCATCTGTTTTGTCTTCAACTCGAGGAAGACGTCAATATGGTTCTGTTTGGTCTTTGTTCGGAATCTTGTATCAAGGATGATTGCTTGACTGAAGCTGCTACTCAGCTAGAGAAA[C/G]TGGTAAACTTTGAACGCCCAGAGATTAGCCAAAGCATTATAGAGTCAGCAAAGAAGATCAGATGCTTAAAAGTGAATGAGAGCCGACCATACGATCAACAGTGATGATAGTTCCCAAGATTGTATGGTGAGCTAAGATTATCTATCAGAGATGCTTTCTTGTGGTGGAAAAGCAGATTGTGGGCATGGTTGATC…
Mi_0109	12	20.238	1896	C	T	AT4G36550.1	protein_coding	ARM repeat superfamily protein	CTTTTCATCCTTGGGGATTACAGTGTGACATGGTGGAAAATATTAGAAAGCAACTGAAGGAAAATGACCAATGCTGTCATCTGGCATTTTCAAACAGCTA[C/T]ATAAAGCCACTGATAAAATTTTTGAAAGATGCATATAATTTTTCTGATGTGAAAGCTCAAAAAGATGGAGCAGAGGTGCTTCTGGCTGTTTTGAGTCATT
Mi_0378	12	59.218	495	C	T	AT1G09960.1	protein_coding	sucrose transporter 4	CTGAGCGGCACCGTGGCGGGGGACGATCATCAACATCGCGGCCGGCGGCTCGAGCCAAGGTTCCTCTACGTCAGCTTCTTAAAGTAGCTTCCGTGGCGTG[C/T]GGTATACAATTCGGTTGGGCTCTCCAGTTGTCTCTTCTAACTCCGTATGTGCAAGAGCTTGGAATTCCTCACGCCTGGGCCAGTATTATCTGGCTCTGCG
Mi_0472	12	69.746	780	A	G	AT4G08950.1	protein_coding	Phosphate-responsive 1 family protein	ATGGCATGATTATTAATATAGCCGCTCTTTTGGCTGGAACCGTGACCAACCCTTTCGGAAACGGCTATTTTCTCGGGTCAGCTGACGCGCCGCTCGAGGC[A/G]TCTTCCGCTTGCCCTGGGGTGTACGGTAAAGGGGCGTACCCCGGTTACGCCGGGGAAGTATTAACAGATCCTACCACTGGTGCCAGCTACAATGCGCAGG
Mi_0054	12	96.948	1682	C	T	AT1G11050.1	protein_coding	Protein kinase superfamily protein	AAGGGGTGATGGAGAGGTTTGTTCTTGTGGGGATTCTTTGTGCACATGTCATGGTGGCGCTCAGGCCTACCATTGCAGAAGCTTTGAAGATGCTTGAAGG[C/T]GATATTGACATTCCGAGATTGCCAGAGAGGCCATTGCCGCTTAGTCATGAGTCGTATAGATCATCTTTGTGGCAAAGTACGTCAACAAGTGGAAGATCGA
Mi_0193	12	34.295	2800	T	C	AT1G80260.1	protein_coding	Spc97 / Spc98 family of spindle pole body (SBP) component	CAATATTACTCGAATGTACTTTTGTCTTGGTTTATGTTTGTGTATATCACAGCGCATGGCTTGAACTGTGTGAAGGTATGGCAGCAGCTGGATCTCTGGA[C/T]GAAGTTATAGAAGTTCACGAGGCTTACCTATTATCAATTCAACGACAGTGCTTTGTCGTACCTGATAAATTGTGGGCTTTGATTGCCAGCCGAATTAACA
Mi_0294	12	0.345	2672	C	A	AT1G42540.1	protein_coding	glutamate receptor 3.3	TCTCCAGCGGATCCATGACAAGTGGCTCGTGAAAAGCAGTTGCAGCTTAGACAATGCCGAGATTGAATCAGACCGACTTCAACTGAAAAGCTTCTGGGGT[A/C]TTTTCCTTATCTGCGGAATAGCTTGCTTCATTGCCCTCTTAATATACTTTTGGCAGATTATAAACCAGGTGTGCAATGCTCCTGCCGAATCTGTTGCGAC
Mi_0391	12	4.144	998	C	T	AT1G20980.1	protein_coding	squamosa promoter binding protein-like 14	GCAGGTTTCACCCACTTTCAGAGTTTGATGAGGGAAAGAGAAGTTGTAGGCGTAGACTTGCTGGGCATAACAGGCGAAGAAGGAAAAACCAGCCGGATGA[C/T]GTTACCTCCCGTCTGTTAATCCCTCCAAATCAGAATCACGTTAACCCCACAAGTGGGAGTTTGGATATTGTCAACCTTCTAGCCACGATAACTTGTGCAC
Mi_0212	12	59.507	2359	C	T	AT1G09970.1	protein_coding	Leucine-rich receptor-like protein kinase family protein	TACAAACCTTGAGCTCAATTAGGCATGTGAACGTGGTGAAGCTGTATTGTAGTATAACTAGTGAGGACTCAAGCTTGTTAGTGTATGAGTATTTGCCTAA[C/T]GGCAGCCTATGGGATCGGCTGCACACTTCCAGAAAAATGGAACTGGATTGGGAAACAAGATACGAAATTGCGGTTGGGGCGGCAAAAGGGTTGGAGTATC
Mi_0352	12	53.607	511	A	T	AT1G27760.3	protein_coding	interferon-related developmental regulator family protein / IFRD protein family	AGTGCCTGGGTTCTATGAAAAAGGGCTCTAGCAGGGAAATAGCTTTGGCATCTCAGGCCATTGGTTTGTTGGCTTTGACTGTTGGCTTTGGGGACAATGC[A/T]CGGGAAATATTGGAAGAATCAGTCACTCCGATTTCACAGGCTCTAAAGGCAAGGCCTGAATCCTTGAAGACAGCAGCGCTTCTGGAGTGTTTGGCTATCA
Mi_0504	12	19.019	250	T	A	AT1G75330.1	protein_coding	ornithine carbamoyltransferase	CCAAATACTCGCGATTCTTCTCCGCCTCGGTCCCTTCCCCCCTGGCTTATCCGGTTCTCCGAAGAACTATTTCGTGCCAGGCCTCTTCTGCCACGTCAGC[A/T]CAATCTTCCGTCAATGAAAAAGCAAAAGCAGAGCTAAAGGATTTTTTGCACATTAGTGATTTTGACAAAGGCACCATATTGAAGATTTTAGACCGGGCTG
Mi_0244	12	0	528	C	A	AT1G76390.2	protein_coding	ARM repeat superfamily protein	AGCAATTGAAAAGTGGTTTAAGGAATGCAAGGAGAGTGGAAGGAAACTGGTCTGCCCTTTGACTCTAAGAGAATTAAGAAGCACTGAACTTAATTCCAGT[A/C]TAGCTTTAAGAAATACAATTGAAGAATGGAGTGCAAGGAATGATGCTGCTCAACTTGACATGGCCCGACGATCATTAAATCTGGGCAGCTCAGAGAGTGA
Mi_0326	12	96.956	4994	G	C	AT1G77300.1	protein_coding	histone methyltransferases(H3-K4 specific);histone methyltransferases(H3-K36 specific)	CCTTGTGAACCTGTCTGCATCTGACATTTCCCAATTGCACAGTTCATTGGAAGTGCAAGCAAAAGGAAAATATCATTCGGCTCAGCCAGAAAGTTCCATA[G/C]AAGCAAAAGATGTAAATCGTTTATCAATATCCACTGTTTGTCAAGAGATTTCCATGGAAGAAGATAGTGGTGATGCTAATAGGAAAGACAACTCCGATAC
Mi_0313	12	27.541	620	T	C	AT5G42620.2	protein_coding	metalloendopeptidases;zinc ion binding	ACCAACTGCTATGGAAAGATCCAGAACGGGGAAGTGAGAACATCATATCACATTCATGTATACATGATCAGATACTTGAACAAAGGAAGCGACCTGGTCA[C/T]AAGGTGTTCTCAATCACCCCACAAGTTTATAAGGAGTCTGGTAGAGCAAAAGTTCATAGTAAAGGAAGGACATTGCTTGAGATTCCTGATTTGCATGAGC
Mi_0208	12	80.915	1039	T	C	AT2G17900.1	protein_coding	SET domain group 37	GTTCTGATGACAGGGGATTTACATGCCAACAATGTGGCCTTGTTAGGAGTAAGGAGGAGATAAAAACTAAAGCTAGCGAAATCAAAGCATTGTCAAACGG[C/T]ATTCTTACTTCTATGTCCAGGGGTAACAAACAGGAAGTTCTTTCTATCTATAAGATGATTGAAAAACTCCAGAGGAATTTATGCCATCCCTTTTCAATCA
Mi_0530	12	53.364	887	A	G	AT1G27750.1	protein_coding	nucleic acid binding	TGACTCCACTTGCGCAGATACAGGGAGCATCAATGCAGAGTTATGATCAGGTGTTTAGTCATCATGTTGTACCACTACCTTTATCATCCATACCACCTCC[A/G]CAGCCTGAAGAACCTCCTCCGTTGCCTCCATCCCCACCACCTTTGCCTCAGTCACAGCCCCCTCTGGTTCCTCCTCCACCTAGTTCTCCCCCTCCACCTC
Mi_0433	12	21.65	1468	T	A	AT2G16250.1	protein_coding	Leucine-rich repeat protein kinase family protein	GTGCAGCATCTTTTAGTGGAAGAAATGTTACTCTGGATGGAAATTGCCTTCAAGATGTAGCAAATCAGAGGAGTCCTCTGGATTGTAGACTTTTTTACAC[A/T]CGGAGAGGGTTGAGTTTTGATAGTTTTGAAGTTATAGGACCTACACAGCCACCATTATCAAAACAGGCAAAGAGCAGTAAGAGATGGATATTCATCTTAG
Mi_0156	12	22.456	1126	C	T	AT1G47330.1	protein_coding	CBS domain-containing protein with a domain of unknown function (DUF21)	TCTCAGAAGATATGCCTCTGTATGATATCCTAAATGAATTTCAGAAGGGTCATAGCCACATTGCTGTTGTGTATAAGGATTTAAATGAGAAAAAAGAGGG[C/T]GAACAGTTTAAAGACAGTTGTAACAAGCCAAGAGGACAAACCGAAAACTCAATGAAAAAAGTTGACAATAAGGGTAGTGCTTCTACTGAAAACTCGGGGA
Contig640	12	60.323	201	A	C	AT1G09970.2	protein_coding	Leucine-rich receptor-like protein kinase family protein	TGCACGGCAAGGCAACCAGTTCAAAGGCCCACCATGAGAAGCGTGGTTCAGATGCTGGAGGAAGCTGAGCCTTGTAAAGTAGTGAGAATTGTCATCAGCAAAGAGGGTGCTGCTAAGAAAATAGATGTCAAGGAAAATGAGAAAATCAATTCGAATGCTTGAGTCATTTCAGATTAGGCAGGCAGGATAGAAAATTTTGG[A/C]TCATTCTGTTGTTGTCACATGATGTATCTTGTAAAATATATTATCTTGAGCACTTGTAAAATATTAGCTTGGGTTAGGTTTGTAAGTCGTTGGTGTCTTGGTGAGTCTGTGGTCTGTTGTCTTTTATGTTTGTAACTTATGCAGGAGAAGCATAAAAATGCACAACCAAATAATAAGCCCATCTTAAAT
SSKP013C1_A574G	12	12.868	100	A	G	AT3G47570.1	protein_coding	Leucine-rich repeat protein kinase family protein	CCAAGAGTAATACACAACTGAATGCAAACGCAGCTTCAAACACTGCAATAAGTCCTCAGTCTTAAMAAATATAGAATAATAAGGAAGCTTTGATATAGC[A/G]CTAGTCAAGCAAGGGATAGGTTGTGAGATCTGAGCCTGATCCAGCGTGAGCATTTGGCTGGTTTTGTTGCAAGCGCAAAGCAAAGAAGCCRGGAATAACA
SSKP077C2_A650G	12	123.026	100	A	G	AT1G22770.1	protein_coding	gigantea protein (GI)	ACGATGAATTTTTGAATGGGCTGAATCTTCATATTGAGAGAAAGATTGTTGCACTGAATCAAAACAGCCACTGCTTGTACGTTTGTTCTGTTTTCTGCT[A/G]CCAGAACATACAATAGACTCCTTCCATATAGGCGTATGCATTAAGTGTGCTTCTAATGGCTCAGCCTTGTTAACAATTGAAGCAACAGCTTTGCTGTGAA
mango_rep_c7501	12	67.721	201	C	T	AT5G50011.1	protein_coding	conserved peptide upstream open reading frame 37	AGCTTCCATGGGATCCTCTTTTTTTGTCGTCGTTCCCTGTTATGTTCGCCAGATTAGCTGACTGTTAACAAAATCACGTCATTTCTTTGCGTTTAGCTCTCATTTCCTTCATTTGTAGTGTCATATTTGGTGCCTGGCTGTCTACTATTGGTCTATTGATTTCTGTGGTAAGATATCTTTAGTATCTCTGTATCGGCTGA[C/T]AATTCTACTCACTTTTCATTGAGAATCATCGTGTTTACCAATTACCGTTGCGGAAATTTTCCTGTGAAAGATTGTGTATTGAAGGGTTGGGAAGTAGTTATGGTGTGCCAAGCAGCTAGCCAAACAAGATTTCGGGCATTGAAATATGAACATGGGATTGCAGGGAGGGCCGCCATAATAGTTAGAATTATAGC…
SSKP029C1_C509T	12	18.993	100	C	T	AT5G42800.1	protein_coding	dihydroflavonol 4-reductase	CTTAAAGGATCTYATAGAAAACCAAGGAAACAATGCGSARCTGAAAAGCGGGGACTTGGTGGTAGTTTGCTGTCTGTGACACCGACATTGGTCTACTCA[C/T]TGATGCGATTTTCATGAGAAAGAGGAATCAGTCCTTTGGCTCTGCAAGTCTCCACAGCTCCTGTATACATATCTTCCAAGTTGTATTTGAACTTAAATCC
SSKP104C1_A463G	12	3.245	100	A	G	AT1G76490.1	protein_coding	hydroxy methylglutaryl CoA reductase 1	ATTAGCATGGATATTAAACACAAGTTCAGTCACCTCAATGGATGGCATAGTGACAGATATGTGCAGATCTTTCCCGTCATTGACAGCTTCCATCATGGT[A/G]ATGCAATGAGAACTCTCAACATTTTGTGCTGGATCTTGGCCAGTTGCTATAAAGACTGCAGARACAATGTTGGCAGCCTGGGCATTAAATCCACCAAGAG
SSKP105C1_A936G	12	3.469	100	A	G	AT1G76490.1	protein_coding	hydroxy methylglutaryl CoA reductase 1	AGGGCAACTAATTATTGTTTCCGTTTCTTCGTCCAGATCCCACGCGTCGTTAGAGGCGCGTAAGATGAAAGACTGGACGAAGTCAATGCCGAAAAAGCC[A/G]AGCAAGTAAATGAACGAAGCGATGAGCGACACAATGGCGGCGATTTCGGCAAGCGTGACCACGTGAAGCGGAGTTGAGTTTCGGATCTTGTCACGCCATC
mango_rep_c6972	12	139.219	201	G	A	AT1G35620.1	protein_coding	PDI-like 5-2	TCTCTAGGAGCCGTGTCATGTTCAGTCTGGGGTCTAATACCAACCCTAAGAGGTTCATCTTCTTGGCCAAGGCTTCTGATAAGCATCAGCATTGCCACAAGAAATACAATGATGTAAACAGTTTTAAGGCCAATAAGTGAATTGATGAAGCCAATTAGTGATGGACCGGCAATCTTTTTCTGTTCTGTCCGTCCTTCTCT[G/A]TATCCTTCAAGGAAACGTGAAATTTGATTTCCCTGGTCTTCATCATCAATACTTTCAGAATCGATCACAGTTAGGTACTCCTCGCCACCATCCCAAATGATCATTTTTGGCAAAAATGACTTCTTATTGACCCCAAATGTATCCGCAAAGTCTCCCCACTGCTTAATTCCAACATATGCAAAAACTAAGTCACG…
mango_rep_c16724	12	59.618	201	G	T	AT4G07960.1	protein_coding	Cellulose-synthase-like C12	CAGGGGATCCATTTCTACTTCTTGCTATTTCAGGGGATATCATTCCTGCTGGTTGGTCTAGACTTAATTGGTGAGCAGGTTGATTGATTGGGAAGTTAGAGAGTTAGGATATGGATAATGTCATCATGGATTGTAATGGGTGGACACGAAATGTGAGTATCACCAGAAGAGAACATCTGAGAGGAGATTGTAGCAGTTGA[G/T]AGTTCTTCCTTCCTTGCTCTGCATCCACCACCCAATACGAAAAGATAATTGTGTTAATATGAACAGAAGAATTGCAAAGGAGAGACGCATTAGATACTGGTGTTGCTGTTCAGTAATATGTAAGGTTCCCTCTGCTGTTCTGTTCTTGTGTCTGATTCTTTTGTTTTTGGGTCAATTCTTTTGTAAGAAAATTG…
mango_rep_c2497	12	1.225	201	T	C	AT2G36390.1	protein_coding	starch branching enzyme 2.1	CCTGATGACCTTAAGTATTTAATTGACAAAGCTCATAGCTTAGGTCTGCGGGTCTTGATGGATGTTGTTCACAGCCATGCAAGTAACAACATCACTGATGGACTTAATGGCTTTGATGTCGGCCAAAGCTCACAAGAATCGTATTTCCACACTGGCAGTCGAGGCTACCAGGCCTTGTGGGATAGTAGGCTCTTCAACTA[T/C]GCAAATTGGGAAGTACTTCGCTTCCTTTTGTCCAACTTGAGGTGGTGGCTCGAGGAGTACAAATTTGATGGATTCCGATTTGATGGGGTAACTTCAATGTTGTATCATCATCATGGGATTAATATGGCTTTTACTGGAAATTATAATGAGTACTTCAGTGAGGCAACAGATGTTGATGCTGTTGTTTATTTGAT…
Contig2019	12	19.499	201	A	G	AT5G42790.1	protein_coding	proteasome alpha subunit F1	CAGCTGCAGCACCACCTTCTTCTGCAGCAGTCTCTGGAGCTCCAGCAGGACCCTCATCCCTTCCAGCAATCTCAAATGTATCAATCAACTTTTGTACAGTTTCCTGATCCAAAATATGGAATGGCTCCCCAACTCCGACTACAGCAATTGTGCAAATAGAGCTCTTTAATGTTTCTCCTTGCAAGGTTTCTCTAATTGCC[A/G]TGAGAGCATCCTTGATCAAATCTTCCCTTGAAGAGTCCATAAAGTTCTGAAACCTCCGTTCCATGTATGTCTTGGCAGCTTGAGAGCGGGACCCAATGGCAAAAGCTTGATATTCAAAGTAGTTCCCACTTGGACAGTTGTAGTAAAGGTGGGCTCCAGACTCATCCAAGCCGCCTACCAGAAGGCCAACACCA…
Contig_1658_A98G	12	72.772	90	A	G	AT4G07868.1	protein_coding		CGCGCCATCAGATGCAGCATTCTCACTGCTTCTTCTTTTCACTCACAATTGGCTGGCCAACAAGTCTATTTATATGAATTCAGTTAGCA[A/G]AACTGGCATTAACCTTTCTTTACTCTAGAATGGCAGCAGACTTGCATTGCAAATTSTAGATAATTTGGAAGGTGGCAGCAACTTGCAACA
SSKP030C1_G486T	12	35.899	100	G	T	AT4G33360.1	protein_coding	NAD(P)-binding Rossmann-fold superfamily protein	ATTGAACGCTTTAATGGACGTTTACCTGGCTACATAGGCTATGGAAATGATAAATTTTCCTTMTGTCATGTTGATGATGTTGTAGAAGGTCAAATTGCA[G/T]CAATGGACAAAGGTAGACCTGGTGAAAGATATCTACTATCGGGAGAAAACACATCATTTGTGCATGTTTTCGACATGGCTGCGGTCATCACTGGAACAAA
SSKP031C1_A370G	12	18.993	100	A	G	AT5G42800.1	protein_coding	dihydroflavonol 4-reductase	TTTGTGTTCTTCAACATCCAGGGTTCCTGCAGATGATGTGAATACTAGTCTTCTCACCGTTTTTGCATTTTTACAAGCTTTCATGATATCCAGCATCCC[A/G]TTTATTGTTGGCTTTATCATTTCATTCTGAAACCCACAAAATTATCACTTCTTTCATCTTGTCAACAAATTGGGTCCTCATTAATTTGAAGATGAAATCA
SSKP129C1_C847T	12	96.309	100	C	T	AT2G05120.2	protein_coding	Nucleoporin; Nup133/Nup155-like	GCCCATTCAGCCAAATCTCCAAGAAAGGATCTGATTAATTAAGTTATGAATCTTCCTTAATATCAGTGTGTTGTTGGTAATAAGATTTATGACATGAAA[C/T]ACTACTGCCTCCTCTGGTCACTTTGACCATGTGTTGACTAGGTTGATGTTAACTTGAATATTATTATTATGCTGTGAAAATTACTCTAATTCATCTCTAT
Contig_3454_A139G	12	14.483	90	A	G	AT5G11000.1	protein_coding	Plant protein of unknown function (DUF868)	AATTAGCATNAAAATCTTGGTGTGCACCCTTACAAAGCCAGGGTATTCACTTTCATTCTTTCTTGTATTGGTTTGTACGTATAGACTGC[A/G]TCATAACAGAATCTTCAAAACTCAATCTAGGACATTACCAGGCACATCATCACACAACTGCTTTCTGCAAAAAATTGGCTTTTATAGCAT
mango_rep_c21404	12	76.486	201	G	A	AT1G22020.1	protein_coding	serine hydroxymethyltransferase 6	CGAAGAGGACTACGACAAAGAAGATGAGCAAGAAGAAGAGTTCAGCATCTTAGGCCACCCGATGTGCCTAAAGCGACAAAGAGATGGAAACTGTTTGCCCTTCACGAAGCGCCTCGCAGTCGAGCCAGGGCTGGAAGCGCGTCGAGCCTCTGTTCGAGCCTGGGGAAATCAGCCACTGGCCATGGCGGACCCTGAGATTC[G/A]CGAAATCATGGAAAAGGAGAAAAAGCGTCAATTTAACGGAATTGAGTTAATAGCTTCGGAGAATTTTGTGTGCCGTGCTGTGATGGAAGCGCTTGGAAGCCATT
SSKP065C1_C260G	12	148.84	100	C	G	AT5G13930.1	protein_coding	Chalcone and stilbene synthase family protein	CATAGCCAGGCATGAATGGTCCCATGGTGCTACAAAAGATTAAATGAGTGATTTTTNATTTGGGTTGGCCCCATTCCTCAATGGCCTTAACTGCAGCTT[C/G]CTTCCCTAGCTCTGGTATCAGTGTTGCTGCCATATCTTGTCTAGTATCCAGCGAAGGTGCCTTGTATGTAGCAATGTTTGGGTTTTCTTTGATAACTTCT
Mi_0498	13	33.131	786	C	T	AT5G19980.1	protein_coding	golgi nucleotide sugar transporter 4	CATTGACACCACTTTTGGTTGCTATTGCTGATACCGCCTTTAGAAGGCAACCTTGCCCATCAAAGCTTACGTTCTGTTCACTGTTGATTATTTTGAGTGG[C/T]GCTGTTGGTTATGTGGCCACTGATTCGGCTTTCACTTTGACTGCCTATTCGTGGGCGTTTGCTTATTTGGTGACAATTACTACAGAGATGGTCTATATTA
Mi_0013	13	99.259	691	T	A	AT1G29150.1	protein_coding	non-ATPase subunit 9	AACTACTTCTTGTTGACATAGACTTGTTAGAAAGTAAGCTACATTTTTCATTAAGAAACCTTCCAAAAGCAAAAGCTGCCCTCACGGCTGCACGGACAGC[A/T]GCAAATGCTATATATGTGCCTCCAGCTCAACAAGGCACCATAGATTTGCAGAGTGGCATTCTTCATGCAGAGGAGAAGGATTATAAAACTGCTTATAGCT
Mi_0012	13	16.737	385	A	G	AT4G32680.1	protein_coding	Unknown	AGGGTAACATTGCTCTCCCTGGTTCTATGTCACTAAAAGAGGATCCTGTTTTTTATGCTGGCCATATCAGTGCTTACTACAACGGAAGCAGTGAAGAACC[A/G]CCCTTGCCTGAACGGGGTACAGACATTGAAGACTTACGAGATCATGCTTCAGAAGTTAATGGCACAACACAATCTTCTATCTTTTCATCTAATGATGAAA
Mi_0394	13	97.721	1124	T	C	AT5G58190.2	protein_coding	evolutionarily conserved C-terminal region 10	ATTCACATGGTATTGATCGCAATCGAGGACCACGGGCTTCAAAAGTGAAGGGAAAGGGCACTTCTGAACAGAGTTCTTCATCTTTTAATGGCAAAAACAA[C/T]ATAACAGGCTCACAAATAAATCTTGAGTCATACAACCGGCAAGACTTTGTCACTGAATATGAGAATGCCAAGTTCTTTATCATCAAGTCTTTTAGTGAGG
Mi_0194	13	28.056	786	T	C	AT4G32285.2	protein_coding	ENTH/ANTH/VHS superfamily protein	TTGTGAGGTTTTATGCTATGTACTTAGATGAGAAGGTGGAATTTGATGTTTATGAGAAGAAAAAACAGGGTGGGGATGGAAAATTTGAGGAGAAAGATGA[C/T]AGGTTTAAGGATGATTTTGACTATGGAATGGGGACAGGATCGAGATCATATGGTGATGTGAAAGAGTCAGTGAAAAGAGAGGAAAAAAAAGAGGCTACTC
Mi_0547	13	18.767	1491	T	C	AT3G24550.1	protein_coding	proline extensin-like receptor kinase 1	CTGCTGGTGCTGCCCCAAGTTTCACAAGAGGCAGTTTCACATATGATGAGTTGGTGGTGGCTACTAATGGCTTCTCTGAGGCCAACCTTCTTGGAGAAGG[C/T]GGTTTTGGATACGTGCACAGAGGTATTCTTCGTAGTGGGAAAGAAGTTGCAGTTAAGCAGCTAAAGAGTGGAAGCCATCAGGGGGAGCAAGAATTTCAAG
Mi_0546	13	154.948	565	C	T	AT5G25220.2	protein_coding	KNOTTED1-like homeobox gene 3	AAGCTGAGATATTAGGACATCCTTTGTATGAACAACTTTTGTCTGCACATGTGTCTTGTTTAAGGATCGCCACGCCTGTTGACCAGTTGCCCAGGATAGA[C/T]GCTCAGTTGGGTCAGTCTCAGGATGTCATCGCTAAGTACTCAGCTCTTGGAAATGGAGTTGGACACTTGGTTGATAGTAAGGAGCTCGATCAGTTCATGA
Mi_0310	13	16.006	1849	A	G	AT5G11430.1	protein_coding	SPOC domain / Transcription elongation factor S-II protein	CGGAACGTTTATGTGCTATGTCAGCGGAGGAACTTGCTTCAAAGGAGCTTTCACAGTGGCGGATGGCAAAAGCAGAAGAGTTGGCTCAAATGGTGGTTTT[A/G]CCTGATGATGTTGATACTAGGCGGTTGGTGAAGAAAACTCATAAGGGTGAGGTCCAAGTCGAAGTTGAACAAGTTGATGCTGCTTCTGCTGATGTATCTG
Mi_0009	13	28.383	280	A	G	AT5G20200.1	protein_coding	nucleoporin-related	CACCGTCTACACCCTACGCACGCCCGCAGCCACGGAGTCGTTGGCTGTCAAAGCTTGTTGATCCGGCTTATCGACTCATATCTGGTGGCGCCACCCGAGT[A/G]CTCCCCTTGCTCTTCTCTAAATCTTCTGAATGTTCACTTCCACCACCCAATTATCAACGGCACGAAAAAGATCACGATAAAGTGGATCAAGAGGTGAAGG
Mi_0139	13	4.473	220	C	T	AT1G22920.1	protein_coding	COP9 signalosome 5A	AAAGGACTTGGGAACTTGAGAACAACATAGTATCCATGGAGACGCCACCTACAAGTTCAAGTGACACCTCATCGTCTTCTGACGCAATTTTCTACTACGA[C/T]GAAGCGGCCCAAACCAAGTTCCAGCTAGAGAAGCCCTGGGCCAATGACCCTCACCACTTCAAGCGCGTCAAGATCTCCGCACTCGCTCTCCTCAAGATGG
Mi_0500	13	96.469	732	G	A	AT4G18240.1	protein_coding	starch synthase 4	TGAATAAATTTCCCTCTGCAGATGTGAGCCCAGAAGTTCCTGCTGACATAGAGAAGGACTTCAATCTCTTGCATATTATTCATGTTACAGCTGAAATGGC[A/G]CCTATAGCGAAAGTTGGTGGTCTTGGTGATGTTGTAACTGGACTGGCCCGTGCATGTTTATCACGCGGGCATACAGTAGATGTAATGCTTCCTTTCTATG
Mi_0081	13	6.673	581	T	C	AT4G31410.2	protein_coding	Protein of unknown function (DUF1644)	AAGGATGCCATGCTTTTGTGTGTGACACAGGTCATTTGCACTCAAATTGTTTGGACCGATTCAAAAATGCCTATGGTATGTCAACCCCATCAACTTCTGA[C/T]GTAAATCCCACAACAGACATTCAATCAGTGGCATCAGATGGTAGTTGCAGACCAGCTTGCCCCTTATGCAGAGGGGAAGTCACAGGGTGGGTGGTTGTTG
Mi_0084	13	27.711	300	T	C	AT2G26150.1	protein_coding	heat shock transcription factor A2	GGAAGGAGTCGGTGACGTATGTAGCAGCTCCATCAGCTGCTGCATCTTCTTCTTCTTCATCTTCAGGCTTTTCACCACAGCCGATGGAGGGGTTACACGA[C/T]GCGGGACCGCCGCCATTTCTGTTGAAAACCTTTGAAATAGTGGAGGACCCATCAACTGACTCCATTGTTTCGTGGAGTGGAGCTCGTAACAGCTTCATTG
Mi_0566	13	21.002	826	T	A	AT2G25800.1	protein_coding	Protein of unknown function (DUF810)	TTGATAAATCAAATGCTGCTGCCCAGCGACTTAGACAAATCATTAATGGTGCGTTGGATAGGCCCATTGAAACTGGGAGAAACAATGAGTCAATGCAAGC[A/T]CTTCGAAGTGTTGTAATGTCTCTTGCTTCAAGATCTGATGGGTCTTTAAATGAGTCATGCCACTGGGCTGATGGTTTACCATTTAATCTCAAACTTTATG
Mi_0065	13	100.182	402	G	C	AT4G29960.1	protein_coding	Unknown	AAACACTCTTATCCCACTTACCTACAACATACCCAATACTAGAGCTAGTGTTGAGACTGAGGCACTGGGTGTGGAGCATGGACAAGGGGAGCAAGATCAA[G/C]AAAATCAACAGCAACAGCCGGCTCGTCAAAGACAAGTTGTTGTAAGGAGATTTCAAATTGCATTTCAGCTTGATTTGTTGCTCATTTTAAAGCTGGCAGC
Mi_0207	13	26.271	339	C	A	AT1G60960.1	protein_coding	iron regulated transporter 3	TTCCCATGTTATTCATCGAGGAATTTTGGGTGTTGCAGGTTTTCGATTACTATCGATCAAAATCTCAGGTTTTCTCAGCATACTCATTTTTGAAGAATAT[A/C]TCGGATTCAATGGTTTCTGGCAACTGCAAATCCGGTGACCTTGAAACTTGCCGTGATGATGCGGCGGCGTTTACCTTGAAATTCGTTGCAATAGCTTCCA
Mi_0449	13	96.781	1468	T	C	AT5G20600.1	protein_coding	Unknown	AAATTACAGTTAATGAAACTGTCACCAAGAAGAGGAAGAGAGTGAAGAGTGCCAATGGGCAGCAATCACAGAACCCAGAAACTGACCAGGTAGATGGTGA[C/T]GTTGACCTAAGTGTGAAGAGTAGGGAGAAGAGTGCAAAGAAGGTAAGTTTTTCCATGAAAAACAACTTAGTGTGGAAGCCCCAAAGTCCTTTACCTCCAC
Mi_0029	13	5.61	1161	C	T	AT2G24540.1	protein_coding	Galactose oxidase/kelch repeat superfamily protein	TGAGTGATGGGATGAGAGAAGGGTGGACAGGGATCAGCGTTGTTTTGGATGGCAGACTGTTTGTGATATCAGAACACGGTGACTGTCCCATGAAACTGTA[C/T]ATCCCTGAATCCGACACGTGGCAGTACGTGGGCGGTGATAAGTTACCACGCGGACTAATGCAACGGCCGTTCGCGGTGAGTGGGGCGGAAGGGAGAATAT
SSKP118C1_C423G	13	57.13	100	C	G	AT5G57030.1	protein_coding	Lycopene beta/epsilon cyclase protein	AGATAATTGTTACAACTGAAAATTATATATTAAAGTGAAAAATGGTGAACAAACCTCAAAGAAAACTCTTGTTGATGACACTGGCATGGCATAAAGGAA[C/G]GTTGGGTATTCAAATTCTGAACAGGAAACTGGTTTGATATCTCTGTAGTCCATGAAAACCATCAGGCTAGGATCATATGGATTATTTTCCACCTAGAATT
Contig1447	13	54.683	177	C	T	AT4G29670.1	protein_coding	atypical CYS HIS rich thioredoxin 2	TTATATATATATATATATAATTCCTAAGTTTCTGTTCTTTCTTTTTTTATCTATCAATCTGTAAATGGCAGTTGTTATTGGGGTTCTTCGTTTCAGTCGCTTCGCTTTTCGTCTTCTTTGGTGCTGGGTTCTTTCGCCTCTACGTTGAATTCCCTCCCACCTAATCTGATTCTAGA[C/T]AAGAAAATTTCTCCTCTTGTTTATTCTTCTGCTGCTGGTTTTTCTCGCTTTTCTTTCACGCCTAAGAAGCACTTTCTCTCCTTCAAGGCCCATGCAACTGTCACTCAAATTGACCAGCCAAAGTGGTGGGAAAAGAATGCTCCAAATATGATTGACATTCATTCTACTCAAGAATTTCTGGGTGCATTAAGTCAAGCTGG
mango_rep_c3242	13	99.776	201	T	A	AT1G29150.1	protein_coding	non-ATPase subunit 9	GAGGCAAGGCTTGCAGCACTTTTGATGGAAAATAAGGAGTACTCTGAAGCTTTAACTCTTCTTACAAGCTTGGTCAAAGAGGTGAGGAGATTGGATGACAAACTACTTCTTGTTGACATAGACTTGTTAGAAAGTAAGCTACATTTTTCATTAAGAAACCTTCCAAAAGCAAAAGCTGCCCTCACGGCTGCACGGACAGC[T/A]GCAAATGCTATATATGTGCCTCCAGCTCAACAAGGCACCATAGATTTGCAGAGTGGCATTCTTCATGCAGAGGAGAAGGATTATAAAACTGCTTATAGCTATTTCTTTGAAGCTTTTGAGGCTTTCAATGCTCTTGAAGACCCCAGGGCAGTTTTTAGTCTTAAGTACATGCTGCTGTGCAAGATCATGGTGAG…
Contig_2032_A105C	13	67.926	90	A	C	AT5G48590.1	protein_coding	Protein of unknown function (DUF760)	TCAGATGCAGGAAAATTACATAGAAACTTTAGCAAATTATATGAATCTGACTGTTGAAATTACTTTTACGGGGAAATTTCTAGGAATCG[A/C]TGTGTTTACAGAAATACTTAACAGTCTTAAGGTGAGTTATGGCTTCAAAGTTAGGTTCAATCTTTTGACAAATCTGTAAAACTTCTTGCC
mango_rep_c10207	13	9.754	201	G	T	AT4G31180.2	protein_coding	Class II aminoacyl-tRNA and biotin synthetases superfamily protein	CGGACCACGAGAAACGTGAGCTTACCACTGACTGGTCGCGTGGTGTGGACGCGGCCACGTATGAGTACCTCCTGGTCCTTCAATGGTTCTGTCAACGCTCCAACCTCAGTCCAGTTTTTCCGTACACCGAGGCGCTCCAATTGCCAGCCTCTGGATTGTCGACGGACTGAAGCTCATTCAGAGGGACGTCGCCATAGTTA[G/T]CGGCAAGTGGACCCTCCTCTTCGACGGCGAGCGAAGACATGGCGGTGGCGGAGGCTGTTTCCTGGCGGCGGCGCAATTTTTCTTGCTTGGCGGCTTCCTTTTTGGCGGCTTTCTTGCTGACGGACTTGGATGAGTCTTCATTTTCGGGTACCGGGGGTGTTTCAGGGATTTCAGATTCGGAAGACATTGCGTTT…
mango_rep_c4227	13	74.057	101	G	A	AT3G43190.1	protein_coding	sucrose synthase 4	CTGAAATGAAGAAGATGTATAACCTAATTGAAACATACAAGTTGAATGGTCAGTTCAGATGGATATCATCTCAGATGAACAGGGTCAGGAATGGTGAATT[G/A]TACCGCTACATTTGTGATACAAGAGGAGCTTTCGTGCAGCCTGCATTGTATGAGGCCTTTGGCTTGACTGTGGTTGAGGCCATGACCTGTGGATTGCCGACATTTGCCACTTGCAATGGAGGCCCAGCTGAGATTATCGTTAATGGAAAATCTGGCTTCCACATTGATCCTTACCATGGTGAGCAGGCTGCTGAAATCCT
mango_rep_c5036	13	54.414	201	T	C	AT4G29660.1	protein_coding	embryo defective 2752	TCGGCACAGGTTGAGCACTGGCTGCTGTGGCTCTCACTGATTCGGATTCGTTGGCACAGCACCATGATACACCTTCCAGGGTCCACCATAGAATTTTGGCTTCATAAGTGGCACTGCTTGGCCAGGGTGATCTTCCCAGTACTTTTCCTTGTAGAGTTGCTCAGTAATAGCAGCGCCGATGACACCAGTGTAGAAAGCGG[T/C]AACATAGATGGTTACGAGAGGAGTAAAAGATTTGGGTCTCCTGTAGGGCTCTATCATGTCCCAAAGAAGGGTTCTTTCCCACTTTGTGTGCACATAATCTGCGTATTTTCTCCATAGATAGCTCGCCATTTTCTCCTCTATAACCAACGCTTCACACTCGGCGGCGCGTCGGATACAGACTCTATGCCTGATGG…
SSKP120C1_A561C	13	58.339	100	A	C	AT5G57030.1	protein_coding	Lycopene beta/epsilon cyclase protein	GCTCAAAATTTTGCTGCAATGACGGTGTCTTCTTGCTCTACATGGCGGATTCGAAGAAAAACATTTATAACCAAGCAGAATCTTATAAGGTACCAGTTC[A/C]GTTCCTTTAAAGTGAGAGCAAGTAGTGTAAATGCAGGGAGAGAGAGTTGCGTAGCTGTGGAAGAAGATTTTGCTGATGAAGAAGATTATATAAAGGCCGG
Contig_6876_G118T	13	90.816	90	G	T	N/A	N/A	N/A	TTAAGTTGTTTGCTTACATATGATATATTTGTTAATTAATCATTTTTAACTCACAGTAGTTGTGAGGACTTGTTAGTGTGGAAGATTTG[G/T]TGTCTTACGAGTTGAACGCGAACATAAAACTTTGATTCGTTTTGTGTGGGAAAAGGTAGTAGCCTTCACCTGTCAGCAATCTAAAACTGA
mango_rep_c7670	13	94.257	201	A	G	N/A	N/A	N/A	ATTGACTAATTCCCACCTTCCCTACCAAAACCTCCTGAGACAAAGGTAAAGAAACATTTCAAAGCTAGTGGAACCATAACTAGTCTTCACTTTCTCTTTTTAGAAGGTGGCTGAGGAACATCCTCCTCTTCTTCCTCATCTTCCTCTTCTTCCTCTTCATCTGCATCATCTTCATCACCATCATCATCATCCTCATCATC[A/G]TCTTCACTTTCTCCATCACCATTGGCCTCAGGATCATCCTCAGGATCGCCTTCCTCCTCGCCTTCTTCTTCACCAGAGAAATCTTCATCATTTTCATCATCATCCTGTTCTTCAGCATTATCCTCATCTTCATCGTCATCCTCCTCTGTTTCACTAGCATCTTTAACATCTGGATCAGGCTGGTTCCTCTTGTG…
mango_rep_c8423	13	31.473	201	C	T	AT3G25910.1	protein_coding	Protein of unknown function (DUF1644)	GAGCTACCGTCACTCCAACTGTCTTGATCAGTTCCGGAAGTCATTCACTGATACCTCATCAGAGACACCACGTCAAGAAGAAATGCAACCCACGAGCTCGGTCTCAGTTGTTACTTCAGAACTAGCTGTTACTGATTTGCTAGAAGAAAGAAGTGAGGAAGGTTCCTTGACGCCACATTCTGTGTCCTGTGAGAAGAAGG[C/T]GCCACCAAAGATAGTGTGCCCACTTTGTCGTGGCCAGATTAAAGACTGGATAGTTGTGGAAGATGCTCGCCAGTTTATGAATGCAAAGACGAGATCTTGTTCCTGTGAGACATGCAATTTCAGTGGCACCTACACAGATCTTAGAAAGCATGCTAGGCTGGAACATCCCCTTGTGCGGCCATCAGAAGCTGACC…
SSKP119C1_C705T	13	57.533	100	C	T	AT5G57030.1	protein_coding	Lycopene beta/epsilon cyclase protein	GTTGGGTGGTTTGCTTTCCATCTTGATCTKGTGATAGTGAATTGTATATTTTTGCTCCAGGATGTGGCAGGGATTTCTCGGGTCTAGTCTTTCCTCAGC[C/T]GACCTCGTTCTATTCGCCTTGTACATGTTTGTTATAGCTCCAAATGATATGAGAAAGTGTCTTATCAGACATCTAATTTCGGATCCAACTGGGGCAATTA
Contig2232	13	76.441	201	C	T	AT2G45220.1	protein_coding	Plant invertase/pectin methylesterase inhibitor superfamily	TTCAACTTCAACTATATTAAATCACCGCAAGCCGGAGATGAAAGTTACTCCGGTAGAAGGCAGCCATGTTGATCCCTTAATGAATTCTCCAACAGTGAATTTTACAGCTGCATCAGCTCCAATAACATGAAAACCAGGCCAACTAACTCTCTGGGAAGTTGAAGCTCCAGGGCCTACATTAGAGAACTCCGCATAGTAAA[C/T]AGTTTTCCCATAACCTCCTTCTCCAGGCCACTCAATCCAGCCTCTCGGTGAGATCGCTTCGTCCAGATTCGATTGCATCACAACTGACCTTGAATATCGTTTCCAGGGCCTTCCCAAATACGAGTTATGGTTATGCTTCACTTGGGAAAAATCCTGGCCAACTGTAATTTTACAATTCTGTAAACAGAAGCCGG…
Contig1142	13	0.383	201	A	G	AT4G31780.1	protein_coding	monogalactosyl diacylglycerol synthase 1	GCAGCAAAATTAGATTGATGAATAACACGCGGGGCAGATCCATAATATGTCATCTTCCACAATGGTCCATGTTTTACCAAGAAGTTATAGCTTCTCGGCAATTGATTAAAAGGCCATGGCGTATGATCAGTCCACAAATCAGTAACAAACACCTGATATTCATCACCGAATTTCTCATTAAACGCAGCTTTAATAGCCTC[A/G]GCAGAAGCTCTGTGACCACCACCGGTATCACTCATCAAAATCAAGACTTTTTTGGGGCTCTCGTTCTCTGCAGCATTCAAAGGCAAACCTTCACCCTCCAAAACGCCGCCATTTTCATCTTTGAACCCATTGTTCTCGCTAGAGCCAACCCTGACCGAAGCGAACCCGAACCCAATTGGGATTCTCTCACAGTG…
Contig6127	13	16.661	193	A	T	N/A	N/A	N/A	GAAACCACCAGGGCTTACATGGTTCCTTTGGAAGGTGCCGATGGGACAAACGCCCAAGCAGTAGCAGTTGAATGGCAGTAAAATACAGCATATACATAGTTCTGCTTGTGGCAGACTACAGATTTGTCACTTGGCATCTTCTTCACTCCGGCTGCTATTGTATACTTCTGCAACCGAGTTCTTTTTTCCACC[A/T]CTGTGGAAAATGCCTGAACATTTTTTCCAAGCTTGGAAGTGCTGAAGTCAATCATTGACTCAAGTGAAGTTGCACAGTATTTTTCCTCTCCTTTGATCCCAGGTTCTTCGCACTCTTTGATTGTGTTTTGCATTATCTCAGCTTCCACTGATCCGGGTTTCACTGAAAACTGGTTCATGATTTCTGGCAATTTTTCAGAT
mango_rep_c6017	13	55.134	90	C	T	AT3G11000.1	protein_coding	DCD (Development and Cell Death) domain protein	GAAAATTGTGAACCAGTAAACTGGTGAGAGTCGTTGTTGTGATTTTGGTTCACAAATTATTTGAATGAATAAAGAAAACTGACTCAGAG[C/T]AGGTGAGGAACGAAATTTTTGAGTTCATCGATGGCGTCTCTTCTCTGTCCAGCTGCCGTCATTCCTGTGCGACATAAGGCAGATCGTACAAGTGTCAGCTCCATATTTTCAAACATATCATCCAATGCTCAACGGACGGTGATGAAAAATGATCATCAATACAGTGGGCGTTGTTTCATGACTAAAGCAAAGATGTCTGT
Contig1989	13	11.407	201	T	C	AT4G31170.2	protein_coding	Protein kinase superfamily protein	ATAATGAACCTGCGCCTGTTATGAAAAACAGAACAATACAACCTCAATGAAAATGGCAGGCTCCATATACATAAAAGCTCCCTTCTACTAGATCTGGGAAACTACTTCAACACCAATAATCCATTACAATTGTTGTCGATATCCAGAAACCATCAGTATAATAGTTAACTTATCCCTATCTCAAATATTTAAAGAAAGTA[T/C]AGATACATACACAAACTTATAAGTAAAATTCTTACTGCTTCTGTTTATCTTTTATGTCCTTTTTTAACCATGTCTTCTTCGGTCTTCTGTTCTGGATCAATCCACCGTCATTGGTTGAGTCATGCAACACCTGAAGCGAGCCTTGCGCACTGTAGTCATGATCTCGGTTTCAGCATTCTCAAGCATTCTGACAA…
mango_rep_c4635	13	0.791	201	T	C	AT2G25430.1	protein_coding	epsin N-terminal homology (ENTH) domain-containing protein / clathrin assembly protein-related	GCTGAGTGGTCCCACGAGCTCGAATGAGCTTCATCTCTAAAATCCGACATGTTCAAGAGCCTTGCTCCTCTTCTAGTTGCGTACAAGATCTCCTCTTGAAATATCGGATCCCCGTCGTTTAATAGCCGGTGTACAAGCGTGAGAGCCTTTAGTGCCACAATCCAGTCACGTGTCTTGCCCAGACGCTTTGAGACGGCCGA[T/C]ACACAAGCGTGAACATAGCCACGCGAGTATGAGGTTAAGTTGAGGATCTCGCGAATGTATTTCTCGTCGGCCGGATCGTCGTCGTGGCTCGTGGCTTTCACTATAGCAACTTCGAGGTCTGGAGCCATGTTGCTCGCTACCTTAGCTATTCCAATGCTAGTTTGATCTTTAACGGCCCCGATCGCTTTCCGAAT…
Contig763	13	110.173	109	A	T	AT5G61390.1	protein_coding	Polynucleotidyl transferase; ribonuclease H-like superfamily protein	GAAACTTTGTTTGTTGCAAACTATTTCTTTTACTGAGAGACAAGGAAAACGGAATATAAATTACATCAACAATTTATGCCCACAACCTTGCAGTATCCTAACTTAGAG[A/T]GCAGCTTAATGGAATACATGAACGAAACCATGGCATGAAAATAAAATTAATATGAGATCACATAACATAGCTCATAGCCTACTGCAGTACGTAGCAAGCTGCAATGTTGCAAACAATTGGATCCCCAGATTTTGGACAAGCTCACTTCAAATATTCAGATCAATCTCCACTATCCAATATATTAAATATCATAGATATAG
Contig2080	13	91.496	201	C	T	AT5G12010.1	protein_coding		CGTTGCCACCATCGCCGCACTTGCTGATTCAGATAATCTTCAAAAATCTGTCAAGCAAGGAGCGGTGGGCCGGGCACGGCCCAGCACAGGCGTTTGTGGGTTAAAGACCGGTCAAAGGCGTGGTGGGATGAGTGTAATAGTCCTGATTACCCAGAAGAGGAGTTCAAGAAATGGTTCAGAATGAGAAGGCAAACTTTTGA[C/T]ATGATATGTGAAGAGCTGAATTCTGTTATTGCCAAGGAAGATACAACTTTGCGTAGTGCAATTCCTGTGAAGCAAAGGGTTGCCGTTTGTATTTGGAGACTTGCCACTGGTGAGCCCCTTAGACTTGTGTCAAAAAGGTTCGGTTTAGGAATTTCAACTTGTCATAAATTAGTTCTTGAAGTGTGTACTGCTAT…
SSKP060C1_A610C	13	53.486	100	A	C	AT4G26200.1	protein_coding	1-amino-cyclopropane-1-carboxylate synthase 7	CCCCGCATTTCCTTTCAAACACTCAATCCCGGCTCTCTTTAGCCCTTGAATGATCATTTCGTATCTCTCCTTCAGTCTCTCTCTGTTTATGTTGATATA[A/C]TTCTCAGTGAATTCCTTGTCAGCCAGCATTGAAGCTAAGAGATGTTGTGTTTGAGAGGAAATANGAGTGAAGCTCGACATCCTCCTTGCCGTAGTGACAA
Contig3148	13	55.223	201	G	A	AT5G56790.1	protein_coding	Protein kinase superfamily protein	AGCAGAAGGGTTTAGGAGAGTCGGTGGGGAAGGTAGTGGTGGTTGCTGTAAAAGCATCAAAGGAGATCCCAAGATCTGCTTTGATGTGGGCTTTGACTCATGTTGTTCAACCTGGTGATTGCATTAAGTTTCTTGTGGTTACCCCTGCTCTTCCTTCAGGTAAAAAGATATGGGGGCTTTCAAGATTCACCAGTGATTGC[G/A]CCACTTCTCAATGGAGATCCCTCTCAGGAACTAGTGCAGATCAGAAGGATGATATTGTAGATTCATGCTCCCAAATGATGCATCAGCTACATGATATTTATGACCCAGAGAAGATAAAAGTCAGGGTAAAAATTGTCTCTGGTTCACCCTGTGGAGTTGTGGCTGCTGAAGCGAAGAAAGCTCAATCAAACTGG…
mango_rep_c8159	13	33.206	201	C	T	AT5G19990.1	protein_coding	regulatory particle triple-A ATPase 6A	AAACAAATACACCAATTAACTGAAGTAACTACTTCACACAAGAAAAAGATTGCGTTTTCCCTCCCTCAGATTGCAAATCTAAATGATGGTAACCTTGTTAACAAACAGCCAAGCAACGAGTCAAATGTAGCACTAATTGAATACTTGCTCAAACAACCAAGTAGATAACAAAAGAGTAATTATTTCCACAACTTCCGCAA[C/T]GACATGTTTTTTTCCGTCTCCTTCTTCATCACTTTGGCAACTGCCATCTCAAAATCTTCCTGTGTTACATGCACCCTCCTCTCCCTTAGAGCAAACATACCAGCTTCAGTGCACACCGCCTTTAGCTCCGCACCAGATGCACCATTCATCTTCTCGGCAATCTTCTTCAAATCAATCCCACGCATTAAATTCAT…
mango_rep_c23136	13	0	201	A	T	AT5G10790.1	protein_coding	ubiquitin-specific protease 22	AATGGAGATTGCCAGTGTATTGCTCATAGAGTATTCTCCGGACTTTTGAGATCAGATGTCACTTGCATGTCTTGTGGATTTACTTCCACAACTTATGACCCTTGTGTAGACATTTCACTCAATTTGGATACAGTTAATTGCTCTTCAGCAGATTCACCTAACAAGTCTATCAAACATAATGATAATACATACGTATCTAC[A/T]CTTTTGGGCTGTTTGGATTTATTTACAAGGCCAGAGAAGTTGGGGTCTGACCAGAAATTCTTCTGCGAAAATTGTCAAGAAAGGCAGGACTCACTGAAGCAAATGTCCATTAAACGGCTTCCGTTGGTGTTGTGCTTACATATTAAACGATTTGAGCACTCTTCAATCAGAAAGATGTCAAGGAAAATTGATCG…
SSKP117C1_A422C	13	57.131	100	A	C	AT5G57030.1	protein_coding	Lycopene beta/epsilon cyclase protein	TTTCCGCATTTTTAAGTTTAGTACTCAAATTGCTACTCCTGCCAAAGAATCATATTACTTAAAAAATTTGTATGTGTCCACCAACCTGTTCTAAAACTC[A/C]TTTCCCTGCTTGAATTAAATGTAAGATGAATATAGTGTCTTATGCTTACAGATCTTGGACTTGAAAGGTGCATTGAGCATGTTTGGCGTGATACAATTGT
Mi_0030	14	25.776	362	A	C	AT2G41010.1	protein_coding	calmodulin (CAM)-binding protein of 25 kDa	AGCCAGTACGGAGACGTTCCAGGGCCTCCCGGAGAACCCCCACAACGCTACTTAACACAGACACCACGAATTTCCGCGCCATGGTGCAGCAATTCACAGG[A/C]GGCCCGACAGCGCCTTTCGCTTCCGGCCCACACCCTGGAGGCCCTTCTGGGTTCAGCTTTGGCTTCGCAGGAGGGCGCCAGGTTCAGTTTAATCACCCTG
Mi_0526	14	77.125	462	T	C	AT3G15470.1	protein_coding	Transducin/WD40 repeat-like superfamily protein	GAGATGAAGAAGATGAAGACGAATGTTTCTATGAGTCGTTGGACCGGTTAGTCACTTCTTCAAACTCTTGCTCCACTTCTTCCTCCGAATCCGAACCCGA[C/T]AATCCCAATCTTAACCCGGACTCTCCTGTTTATGATTTTCGTGTTCCTAAATTCCCCATGGGCGTCTCTACCAAGTACGATGTTTGGATCTCCGAGCCCG
Mi_0253	14	44.133	1510	A	G	AT5G24340.1	protein_coding	3'-5' exonuclease domain-containing protein	GCTGATGTCAAGGTGTACTAAATGCAATGGAAGGTTTATTCAAAGACCGTTATCAATGGAAGAGGCTGTTGAGGCTGCAAAGGGTTTTCAGAGAATACCT[A/G]ACTGCTTGTTTGACAAGAATTTAGAGTTCTGGCAATGCATAGATTGCCACCAACTTTACTGGGAGGTACCTTCAACTTTGCATAGATGTCAGGGTCTCTT
Mi_0451	14	75.587	1064	C	T	AT4G27430.2	protein_coding	COP1-interacting protein 7	AGAATGAAGATGCACTCTGGATGGATGAAATTGCCGCAATGCAAGCCTTCTCGCAGCCAGAGTTGCCTTACATTGCAACATCTGGAATAGTCCTTGCAGG[C/T]GAAGATAATGATCATATAGGAAAGCAGATCGGCTCAACTGATGGATCAGTGCCTGACACAAATCCTGATAATAACTTGCCCATAGACGGGAAAGCTCAAG
Mi_0138	14	59.468	665	A	C	AT1G78560.1	protein_coding	Sodium Bile acid symporter family	TTGTTTATTGGGTTTGATGAAGCCAGTTTCTTTCAACTGGGTCACGCCAAAGTGGACCATTCTTGGCCTTACTCTCACCATGCTTGGTATGGGCATGACT[A/C]TCTCTCTTGATGACCTACGTGGCGCTCTTTCCATGCCCAAGGAGATCATTTCTGGCTTCGTGCTTCAGTACTCGGTGATGCCAATATCAGGATTTCTTGT
Mi_0202	14	114.959	4596	T	C	AT3G13330.1	protein_coding	proteasome activating protein 200	TTGTGGATGAGTTACTTCATGACATGTGCCATTCGTCAGCCCAAGTAAGAGAGGCTATAGGTGTTACCCTTTCTGTGCTGCTCTCAAACATTCGGCTCTA[C/T]ATGTCATTTCCGCATGATCATTCATATGAAGGGAAAAACATTGACATTGATAATCTTTTTAAAGAGGAAAGATGGGTTCAGTTTCTAGCAGAAAGAGCAT
Mi_0025	14	36.869	468	G	C	AT5G24520.2	protein_coding	Transducin/WD40 repeat-like superfamily protein	CCAATTCCGCCCGCAAATCCTCCGATCTTCTCGCCTCCTCCGGCGACTTCCTCCGCCTCTGGGAAGTCCGTGACTCTTCGATCGAGCCCGTCACCGTCCT[G/C]AACAACAGCAAGAGCAGCGAATTCTGCGCGCCTTTAACCTCGTTCGATTGGAACGAGATTGAGCCCAAGAGATTGGGAACTTGTAGCATTGATACTACTT
Mi_0158	14	60.42	1135	A	T	AT1G78570.1	protein_coding	rhamnose biosynthesis 1	AGAACTTGGGATGGTCCGAGCGAACTACATGGCAAGAGGGTTTGCGAAAGACTATGGAATGGTACACTCAGAATCCTGAATGGTGGGGTGATGTCTCTGG[A/T]GCACTGCTTCCTCATCCAAGAATGCTGATGATGCCGGGTGGAAGACATTTTGATGGGTCAGATGAGAGCAAATCTGTGTCTTACATCTCAAATAATAGTA
mango_rep_c16226	14	85.25	201	C	G	AT3G20570.1	protein_coding	early nodulin-like protein 9	CTGGAGTGTTCCCCCTAATAACTCTCAGACTCTCCCCTATAATCAGTGGGCTGAAAAAAACCGATTTCAAATTGGCGACAACCTTATGTTCAAATATGCAGCTGGGCAAGATTCAGTGCTTGAAGTGACAAAAGATGCCTATGACAACTGCAGCACCGAGGTTCCCTTAGCAAACTTCACAGATGGCCACTCTGTCTACA[C/G]TTTCAATCGCTCTGGGCCTTTCTACTTCATCAGTGGCATCAAAGACAACTGTGTCAAGTTAGAGAAATTAATTGTGGTAGTCTTGGCTGATAGAAGCAACCACACTTCTAACACAACTCAAACAACCCCACCAAGCCCACCACCCTCAGGCTCAACCTACATGATCACGCCGGCTCCGGCCCCTGCTAGCGAGA…
mango_rep_c3432	14	60.4	201	A	T	AT1G78570.1	protein_coding	rhamnose biosynthesis 1	ATATGCAAACTCTTCTCAATGGACCCGGAGTCGAGCATTAAGTTTGTGGATAACAGACCATTTAATGATCAGAGGTACTTCCTTGATGATCAGAAGCTGAAGAACTTGGGATGGTCCGAGCGAACTACATGGCAAGAGGGTTTGCGAAAGACTATGGAATGGTACACTCAGAATCCTGAATGGTGGGGTGATGTCTCTGG[A/T]GCACTGCTTCCTCATCCAAGAATGCTGATGATGCCGGGTGGAAGACATTTTGATGGGTCAGATGAGAGCAAATCTGTGTCTTACATCTCAAATAATAGTAATCAGACACGAATGGTTGTTCCAAATACAAAAGGATGTAGCTCTCCTAAAAAGCCATCCTTGAAGTTTTTAATCTATGGTAGAACTGGCTGGAT…
SSKP046C2_A827G	14	53.305	100	A	G	AT1G66340.1	protein_coding	Signal transduction histidine kinase; hybrid-type; ethylene sensor	CCACTCTTGTTGAATTGGGAAGAACTTTGGCACTGGAAGAGTGTGCCTTGTGGATGCCAACACGAACTGGTTTAGAGCTTCAACTCTCATACACGCTTC[A/G]CCAACAGAATCCAGTTGGATGTACTGTACCCACCCAACTTCCTGTGATCAGTCAAGTATTCACTAGCAGTCATGCAGTGAAGATATCACCAAATTGTCCT
mango_rep_c12371	14	72.084	201	C	A	AT1G53210.1	protein_coding	sodium/calcium exchanger family protein / calcium-binding EF hand family protein	GATTCAGAGGCGGCGGCTTGCTTATGCAAGGCTCAGGCATGTGATATCAGGAGTCTTGAAACATCTGAAAATGCGTGCATTGGGAAGGCTTTTGAATGATAGAGGAGAAGTTAACAAAGAAGTTATAAAAAATTGTTTGACTGGATTGATGAGAATAAAAATGGAGAACTTTCACGTCCTGAATTAAAAGCATTGATCAT[C/A]GGAATTCGGTTTGACGAGATAAACTTGGATCTGGATGATGCTGCGGACAAATTATTGGAAGATTTTGATTCTGGTCATGATAATCAAATTAACTTCCAAGAATTCAGTAAAGGTATAGAGAGATGGCTTAATGAAGCATATCGAGGAAAAAGATCTGCTGATCATGGATCTCAGACATCCAAACTTCTAAGTGA…
SSKP141C2_C347T	14	83.093	100	C	T	N/A	N/A	N/A	CCAAAACGCCATGCGTGTATTCCATTTTTCTCACAGAACAAGAAATTRTCACGTCCATGTTTGCTTCAATACTAGTTATGTTTTTTCATCAAGTTTCTT[C/T]ATCAAACTAACTAATAATTTTGTTTGTCTTATCTGTTAATGAGAATGACGATCCGGAAGTTGASGAGAGAATTGAAACACTGAAAGAAGCTGTTGGGAAG
mango_rep_c2650	14	34.257	127	T	C	AT5G54160.1	protein_coding	O-methyltransferase 1	TCTTCATTTCTTCTCCATTTTCAACCATTTCGCTTCAACAATGGGTTCCACAGGAGAAACTCAGATTACCCCAGTCCAAGTCTCAGATGAAGAAGAAGCTAATCACTTTGCCATGCAACTAACCAG[T/C]GCTTCAGTTCTACCCATGGTTCTCAAAGCCGCCATTGAACTTGACCTTCTGGAGATCATTAAAAAAGCAGGCCCTGGAGCTTTTGTTTCTCCAAACGACATCGCATCTCAGCTCCCCACAACGAACCCAGATGCCCCCACCATGCTTGATCGCATTTTGCGCCTCCTCGCCAGCTACTCTGTTCTTACTTGCTCTCTGCG
SSKP047C1_C678T	14	9.508	100	C	T	AT3G51240.2	protein_coding	flavanone 3-hydroxylase	CCTCTTGCTTCAAGATCACGTGGGTGGGCTCCAAGCCACTCGCGATAATGGCAAAACTTGGATCACCGTTCAACCTGTCCCAGGAGCTTTTGTGGTCAA[C/T]CTTGGTGATCATGGTCATGTAAGTAGTAGTATTATTTATTTTAACTCCACTATTGTCGGCTTTGTTTTTGACATTACACCCGTGTGTACAATTRTGGCCA
mango_rep_c1316	14	57.35	201	G	A	AT1G53580.1	protein_coding	glyoxalase II 3	CTTCAAAGCTGTTGTTTCGTCAACTGTTCGAGAAAGAATCTTGCACTTACACTTACCTTCTCGCCGATGTCTCCCACCCGGATAAACCCGCACTTTTGATCGACCCTGTTGACAAAATGGTGGATAGAGACTTGTCTCTTATAAAGGAATTGGGTGTGAAGCTTGTTTATGCTATGAACACTCATGTACATGCGGATCAT[G/A]TCACTGGAACTGGGCTAATTAAGAGTAAGCTTCCAGGAGTAAAATCTATTATTTCGAAAGCAAGTAGTTCAAAGGCTGATGTTCTGGTTGAACCTGGGGAAAAGATCTGTTTTGGCAATCTCTTTCTTGAGGTTCGTGCTACTCCTGGACATACATTGGGTTGTGTTACCTATGTTACAGGAGAAGGGCCTGAT…
mango_rep_c2828	14	85.895	201	A	G	AT1G53570.1	protein_coding	mitogen-activated protein kinase kinase kinase 3	TGTCCCTTCGGTAGCTAATAGGTTGATGGGGTCTCTAAAATTTGACATCAAAAACTCACCTAACTCGCCTTTTTCAAGTCAGTTTGAGTGCGATGCTGTTACTACTTTGAGTGAAAGCCAGGAGCACCAAAGCTCTCCACAGAATCTTTCTGTGCTCAGTCCTTCTTGTAATTCTTCACTGGAATCCAGCAGTTATTATC[A/G]TCGGTTAAGCCCTTCTGTAGACAGCCTAGCCCTCTATCCTGGAGGGACTTCATATGTAGAGAGGGCAAATTGTAGCCAGAAGATGGAATACTTTTTGCAGGAATTAGAGACTGAACTGATGGCACCTGATGGAGACAAAGAAGCAACCACACCGAATGGTTCTTATGGGGAGAGTAGTAGTCTGCATGAATCTG…
Contig2887	14	13.297	201	G	C	AT3G11630.1	protein_coding	Thioredoxin superfamily protein	CGAAGTTTGCCCAGCTGGGTGGAAGCCTGGTGAGAAGTCAATGAAGCCAGACCCAAAACTCAGCAAGGAATACTTTGCTGCAATATAGAGGGGTTGGCATCAATCTCCCAGATGCATATCTATGTTGATTAGGGAAGTGTAGCCGAGTTTTGTTTTAATGTAATATCATTTTACCAATTCTGAGTTTTGAGGAGCAATCT[G/C]TGAGAATAAATGCATTGGATTATAATGCAACTTATCCCTTGTTTATCATTTAGAATGAATACACAATCTCTCTTGTTAATGCCCATCATGACTTGTATGTATGTATTTGCATGGATGA
SSKP006C1_G845T	14	31.325	100	G	T	AT3G21780.1	protein_coding	UDP-glucosyl transferase 71B6	AAAATGGAAGACCCCTCTTTCCCCAAGAACACATAGGGCAAAACCCTAACGGGAATTCGGTTAACAAGACTCATTACTTCCAAGTCAGTATCCGAGTCA[G/T]TCAAATCAGTGGGGTCTTTATTCTCATCATCATAAAGAAATTGCATGTGAAACATCAAACCCAGAAAAGCTGCACTCGAAGTGAAGAAAATATAGCTCGG
SSKP058C2_A431G	14	108.488	100	A	G	AT4G17190.2	protein_coding	farnesyl diphosphate synthase 2	GTGATTGGTAAGGTAATGTATGCTTAGCTTGGGCTTACGTGCTCGGCTGTGTTTCTCATATTTTAATGAGGAGTCTGATGACCTGACTGTTGGATTATC[A/G]TACTATTAGATTGGAACTGATATTGAAGATTTTAAGTGCTCTTGGTTGGTTGTGAAAGCAATGGAACGTTGTAACGAAGAACAGAAGAAATTGTTAATTG
mango_rep_c4311	14	60.199	201	G	A	AT1G78630.1	protein_coding	Ribosomal protein L13 family protein	TCAGTTCCAAAGCTAAAAGCTTCAGTCAAAACGGTGTTGCCTTTAACTACCAAGGGGTCGTTCCATGTTCGGTGCCAGGACCTATCGATTGTCCCCGAGAACCAACGATGGATGTTTGAAGAGTCTGAAGTCGATGGCCCTGACATTTGGAACAATACATGGTATCCAAAAATCACCGATCATTTGCATAGAAATAAAAC[G/A]TGGTATGTGGTTGATGCTACTGATAAAATTCTTGGAAGACTAGCATCAACTATTGCCATCTATATCCGGGGAAAGGATCTACCAACCTACACCCCTAGTGTGGACATGGGAGCATATGTAATTGTGGTGAATGCTGAAAAAGTTGCCGTATCGGGAAAGAAGAGGACTCAAAAGCTCTACAGGAGGCATTCAGG…
mango_rep_c2016	14	83.528	201	T	C	AT1G11430.1	protein_coding	plastid developmental protein DAG; putative	GAAGTTTCTTCAGATACAGTGCACTGGAATCCAGTGTAAGTGGTTGTGCTGAAAGCATACATATTCTTCTTTGCCTCTTCCATGCTGCCAAGAACAGTAGCAAGGGTGTTGAGATAAGTCTCAATCATTTGCTCTCTAGTGGGAGCTGGGTCTTTGGGAAACTCCATAACGATGAGCCAGTGGTTGTAGTCACAGCCCGG[T/C]AACATTATCGTCTCCCTCGGTTCATTGCTGCTGCTTCTCTTCGAGGAGTAGTCGCTGTCTGTTCGTCCAGCTTTGACAGTCAAAACTGAGCGAGTGCTAAAGTGAGTTCGGAAGTTGAGACTAACTGAGAAGGGTTGGAGGCCACAAGTAAGTTGTGGGCGAGGTGAAAGGAGGGATTTTGGCGTGAGAAGAGA…
mango_rep_c6097	14	76.191	201	T	C	AT1G53025.1	protein_coding	Ubiquitin-conjugating enzyme family protein	GCTTGTTTGAGTGAGGAAGTTCTCACAGTCCTTGACTCCAATTTTACTAAATTCTTTTACAAGCAAATCGATATTTGCAGCCAAAGAGTCCTTAAAATGCTTTGGGCAGCTCCTGTTACCCTTCTCAATGAGCTGTGGGCCACCTTTGACGTGAGATCCCACCTGTGCACCATCCATATATGCTTTACTTGCAATGAGAA[T/C]ATTATGAGCATTCTGATGGAAGTGGCCTACAACAAAATCCTGGAAATGCTCTGGAGGTCTCCTCATTGTGTATATCATTGTCTTCAATGATAAAAGATATGTGCTCTCATTATATTTCCGGGACTCATTTTCTCCATTTACAGTGCCTTTCATACAGGCCCACCCAGGCTCATTGAAGTAAGGCTTTTCATTCA…
Contig1373	14	0	201	G	A	AT4G37640.1	protein_coding	calcium ATPase 2	GCAACAGCAAAGAATTCCAACATTTTCAAAGCTTCATCACCAGACCAACTCCAAATGGTCCCCTCTTGAAGCTTTTGACTAAATAGTCGTTGCACCAAAACTACAAATGTCACTATGGCAAAGAAAAGGCCTACCTTGCCTATAATAGTGGCGACTCCATTCAATTTCACTTGCAATGGAGTTTCATCATCACCCCCTTC[G/A]CTAAGAGTTGCCATCAGTTTACCCCATTGGGTTCTCATCCCAACAGTAGTGACCATCATCTTGCATGAGCCATCTTGAATCTTGGTTCCAGAAAGCATAAAAGGATGTTCTGCATTCACCATTACTGGTTCACTCTCCCCAGTCAAACTTGATTCATCAATTGAGACTGAAAATCCTGATACAAAAAGTCCATC…
Contig1365	14	68.215	201	G	C	N/A	N/A	N/A	AAAAAAGCTTGATACAACTCAGGATATAAAAGCCATATTAACAACTACAACAAAAATCTGGAAGGTAAAATCAAAAAGCAACAACTAAAAACTACACACATTTGCATAAGATATGGAAATATATTATCTTAGTACTCAATAAACTATACTGGCGTTTGGAAAGCCCAAATAGCCAAAGTAGATCCCAGCATTAGTACAAA[G/C]ACTAGTCTAACTCAGTCATTTCACAGCCATCACTCAGAAATAAACCACATCTTAAAGGTGCAGTTCAAGACATCAAGCGAAGAAGTGGCCGTAAAAGCAAAGCTAATACATTCAAATAGTCTGCACTACGCAATCACCAGAACCACAAAAAGCATCTGCGCCAACAAGCTGTCATACACCTCAGTAATAAGGAG…
mango_rep_c11313	14	32.415	201	C	T	AT3G22142.1	protein_coding	Bifunctional inhibitor/lipid-transfer protein/seed storage 2S albumin superfamily protein	AAGTTAACTAGATTATCACAATTAACAAACACTTATTCCCAAATTAAGCATATAATAGACATAGAATTCTTGATAAGGAATGAAATTAATTATGAAATAAGAAACACAACACAGATCTTACTAAACACACTGAACTCTTCTTCAACCTCACTCTCACTCATGTTATTTGATGATCTCTTTTCCATAAGAACTTGCTTTCA[C/T]AAAGCAACGAACCCGTGTCTTCATCTGTAATACATGCATGAAACTTTCATAAATACTACTGACAAATTCTTAAGCAGGACATTGAAATCCAGACGGTGGGTTCTTGCCACAGTCGACGAGAACTGCAAGAGCGATGGGCAAAATGATCTCGATGTTGAGAAGTTTTGCCTTAATGGTGGTGCAAAGACACACGG…
SSKP125C1_A378T	14	48.878	100	A	T	AT3G14440.1	protein_coding	nine-cis-epoxycarotenoid dioxygenase 3	TTTCTCACCAAATTGAATTCTGAGTTTGTCAAAATAGATAACCATGGCGGCAACAACCAGCTCTTGCGTGGCTAAGCCTCTGTCTTCTTCTTCTTCTTC[A/T]TTCGAACACTTGGTCTCAAATTCAAGGCCTAAAANTAACATCACTTGTTCACTTCAAACCCCTTCTGTTCTTCATTTACCTAAACAGTCTTCCACTTATT
Mi_0377	15	85.504	2459	T	C	AT2G29970.1	protein_coding	Double Clp-N motif-containing P-loop nucleoside triphosphate hydrolases superfamily protein	ATGGAGGAAGTAAACGAGGGGTATGGTTCAATTTTACTGGTCCTGATAGGTGCAATAAAAGAAAAATTGCTGTTTCCCTTGCCGAGATAATATATGGAAG[C/T]AAGGAAAATTTTATCGGTGTGGATCTGAGTTCCAAAGTTGGGGAGACTGATACGTGTCCAATCTTTGATTGTGAAGATGTGAGTGGTAACAGTATGAAGT
Mi_0379	15	160.318	802	A	G	AT5G04840.1	protein_coding	bZIP protein	GTGTTTATGGTCCTAATTCCCCTAGGAAAAGGGGTAATTTAACCTTTGCAGAAAATGCCATAGTTTCAGCATTATCAGAATGTGCTGTTGAGAACCCTTT[A/G]CAGTATGTGGATGAGAGCCTTTGCATTTCTGGGATTAATCATTCTGATTTGAAAGGGGATGCTTGTACTTCGACTGATGAGCTCAATGCTGAAACAAAGA
Mi_0233	15	97.352	1813	T	C	AT5G13820.1	protein_coding	telomeric DNA binding protein 1	TGTTACCATGTGTTATACCCCAACCTGCACCAAGGTCTCCAGTGACTCCTACTTTAGATTCAGCTATTCATAATGCCTTACCTGACCCTTCTCCTACCAG[C/T]GAAGACAACCATGTAGAAAGAAATCATGAAGCGCTGATCCCCCACACTGACTTATTAACTGACATGACTTTGCCAGATTCCAGAGCTATAGTTGCTGTTC
Mi_0499	15	14.836	1278	G	A	AT5G43060.1	protein_coding	Granulin repeat cysteine protease family protein	ATGGTGAATGTGCTGTCAATGCAATGGCCTCTTATCCAACTAAAGAATCTTCTGCACCAGCTCCCTATTCACCACCTCCACCACCATCACCTCCTCCTCC[A/G]CCACCTCCTCCACCATCCCCACCACCACCACCGCCTCCCTCGCCTTCACCAACTGAATGTGGAGACTTCTCATATTGCCCTAGTGATGAGACATGTTGTT
Mi_0195	15	94.284	1531	T	A	AT3G11420.1	protein_coding	Protein of unknown function (DUF604)	GCAATGGGCCATTCGTTTTCAATACACGACCTGTGAGTCCTGACCCATGCCAAAACCCGGTTGTTTATTTCTTTCACCGGGCTGAGAAAGTGGGCAAGAC[A/T]GGGACCCGGACCACATATATCAGGTCAGTACCCAAGTTTGGACATTGTAATAAGGGAGAACATGGCAATGCCTTGACAATCAAAAGAATCATTGTCTCTT
Mi_0296	15	60.898	5327	T	C	AT5G24350.1	protein_coding	Unknown	CCATTTTGGAAGAGTGGGAAGGGCTCTTTGTAATTAGAGATGAAGTAGCTTCCGAAGAAACATCCACTGCTGAAAACAACTGGAACAGTGATGATTGGGA[C/T]GAGGGATGGGAAAGTTTTCAGGAAGCAGAACCTATTGAAAAGAAAAAGAAAGAGAACTCCTTATCTGTTCATCCTTTGCATGCATGTTGGATGGAGATTT
Mi_0059	15	69.379	1304	T	C	AT3G55400.1	protein_coding	methionyl-tRNA synthetase / methionine--tRNA ligase / MetRS (cpMetRS)	GGAAGTCTCTGGGAAATACACTTGAACCAAGTGAATTGGTCCATAATTTTGGTCCTGATGCAGTCAGATATTTCTTCCTCAAGCAGTTGGAATTCGGTAA[C/T]GATGGGGATTATTCAGAAGACCAATTTATCAATATTGTCAATGCACATCTTGCCAATACTATAGGAAATCTTCTTAACCGTACTCTTGGCCTTCTTCGAA
Mi_0043	15	1.445	881	C	T	AT4G17240.1	protein_coding	Unknown	AGGTTACTTCTCTCACAGACCAGCTCCAGTTCCTTGCAGAAGGCCTTGCTGAGGTGAAGGCAGAAAAATGTTCGACCAGAACAGGTTTACAACTACATGG[C/T]AGTGGTCCAAGAACACCCGCATATGATTATGAAGAGGCTGCCAACTCTCTGGAGTTCAGCTCTGAGGCTGCAACAACTCCTGGCAGTCCAGATGACATGT
Mi_0096	15	70.884	312	A	G	AT5G24910.1	protein_coding	cytochrome P450; family 714; subfamily A; polypeptide 1	TGCCGAGCGTTTGTTCAGTTGGCTTCTTAGGATTAGTTTGCTTATTGCTTCATCTGTACGGTAGTATATGGGTCAAGTGTGAGAGAGTGAGGAAGATGCT[A/G]CGTATGCAAGGGATAAGAGGGCCTCCTCCTTCGATTTTATATGGAAATCTAGCGGAGATGCAGAGGATTCAAATCAATACAAAGTCATCCAAATTTAACC
Mi_0252	15	32.62	1688	T	C	AT1G68030.1	protein_coding	RING/FYVE/PHD zinc finger superfamily protein	TGGGTTGTAACACTAGTTGTTGCCCATTCGTGGTTCACGAGAATTGCTTGGGTTACCCTGCACATTTTGATGAAATGGGAAATTTTTATTGTCCTTTCTG[C/T]GCATATTCTCTTGCAATTTCTGAATACCTGGAAGCTAAGAAGAAAGCTTCCATAGCAAGGAAGAGACTAGCTTCATTTTTTCAGAAGAGTTTGCAGCAGC
Mi_0251	15	89.985	423	A	T	AT2G39870.1	protein_coding	Unknown	TGATGAAAGGTTTTGTGAAGAGAGATGCTGAGATGGAGAAGCCCACCAGTCTCTGTTTCCCTACTGAGTTTCCTTACGAGTTTGACTCGTTCGATTCAGC[A/T]CTCAGTTGTCCGGTGGAGTCAGTGAACGGTCCAACTGAGACGGAGAACACCAGCGACGAGGAGGACTTCCTTGCCGGGTTAACTCGCCGTCTCACTCAAT
Mi_0211	15	62.374	905	A	G	AT3G56850.1	protein_coding	ABA-responsive element binding protein 3	TAGCTGAGCCATCTATGGACAAAAAAATTGGTGGTCCTGTTGTTGGTATGGATCAAAATTTAACACCACAGTTTCCACAAGGTCAATGGATGCATTACCC[A/G]CATCCACAATATCAGCAGTCACAACAAAGTATGATGGGAGTTTACATGCCAGGCCAGCCAATTCCACAGCCACTGCACATGGGGACAGGTGCTATAATGG
Mi_0289	15	153.197	1618	A	G	AT3G10550.1	protein_coding	Myotubularin-like phosphatases II superfamily	TTGGTCATCCATTTTCAGATCGTGTGGGAATGCCAATGCTATCTGGAACTGGCGACATTACTTATGAATTATCTAGACAATCTTCTAGCGGGAATTTTCC[A/G]TCACCACCAATGCGCCAGGCATCTGGTTCATTTCCTTCTCAAGCTCCAAGTGCTTCTCATGGACAGAACGACTACTCTCCCATATTTTTACAGTGGGTTG
Mi_0287	15	12.13	2982	T	C	AT1G78580.1	protein_coding	trehalose-6-phosphate synthase	GTCCACAGCTTCCAACCGGTGGAGGTGAGACCAAGGTTCCTTTCAGGAAGCAACGGTCCTTGTCATCCATAGAAAGAAAAGTTACAAATTACTTGGCTGG[C/T]GGCATTTGGCGGCCTACAAAGCATGACAGAATGTCAGTGAATGAAGGTTCTTCAGTACTCGATTTAAAGGGTGACAATTACTTCTCTTGTGCTGTTTCGA
Mi_0037	15	20.036	171	T	C	N/A	N/A	N/A	GAGTATGCTACTCTTCTCAGAGAGAGCTTGCACCAGTCAAAGAGGAATCTTATAAACAAGATAATAATAATATCAACGGTGAAGAAAAATGGGGCATTGG[C/T]GGAGCGATTGGTGGTGGTATTAACATCGGCGGCGATGACAATGGTTGTCATGGAAATCCTGGTATTAATATCGGTGGTGATGCCCGCGCTGGTATCAGCC
Mi_0028	15	98.91	1278	C	A	AT4G14080.1	protein_coding	O-Glycosyl hydrolases family 17 protein	TTGCTCCAACACCACCAGGCAAGAAATTCTGTGTAGCAAAAGCAGAAGCCGATGATGAAGCGTTGCAAGCAAACATTGACTATGTGTGTAGCAAGGGCAT[A/C]GATTGCAAGCCTATTCAAGCTGGCGGAGCTTGCTTTGATCCCAACACAGTACGTTCTCACGCAGCCTTCGTCATGAATTCTTACTACAGTTTTCATGGCC
Mi_0243	15	22.531	1780	T	C	AT1G28520.2	protein_coding	vascular plant one zinc finger protein	ATCTACAGAAGCAGATGGGAAGGCTCACTGCTGAATTTCCCACAGATAACAAGCGCATAGTTAAAGGGCGGGCCAAAGTGAATGCAAAGGTTGGTGTTGG[C/T]GGAAATGTTTATCCTGCTCCAAATGTCACCCCACCAACAAATGAGAAGTTTGATTATGGGGTGAATGGGCAGTATGATTATCTTGTTGAAAATTTGAGCG
Mi_0562	15	100.215	558	A	G	AT2G39450.1	protein_coding	Cation efflux family protein	CTTTGGCTATTAGAATATCAAACATTGCTAACATGGTTCTTTTTTCTGCTAAAGTTTATGCATCTGTCAGAAGTGGTTCATTGGCCATCATTGCATCCAC[A/G]TTAGACTCTCTTCTTGACCTTCTGTCTGGCTTCATCTTATGGTTTACTGCATTCTCCATGCAAACACCAAATCCATATCAGTACCCTATTGGAAAGAAAA
Mi_0205	15	28.661	280	C	T	AT4G20980.4	protein_coding	Eukaryotic translation initiation factor 3 subunit 7 (eIF-3)	CCAATCAATCTAACCGCCCAAATACAGCCAACAAGAACCCGGCCGACACTGTTTTCGATTTTTCAGCCGACGACTCGTTCCCCTTGTCTATAAATCCTGA[C/T]GATGATTCCTCCTTCCGTCTGGTAGATGGAAAGCCCCCACCCCGCCCCAAGTTCGGCCCCAAGTGGCGCTTCAACCAGCACCACCGACTTCAGCTCCCGC
Mi_0441	15	89.142	213	G	T	AT4G00430.1	protein_coding	plasma membrane intrinsic protein 1;4	ATGTTAGATTGGGAGCCAACAAGTTCACCGAGAGGCAGCCAATTGGAACGGCTGCTCAGGTTCCCGATAGCAAGGACTACACCGAGCCACCACCGGCTCC[G/T]CTTTTCGAACCTGGGGAGCTCACTTCTTGGTCCTTTTACAGAGCTGGTATCGCTGAGTTTGTAGCCACTTTTCTCTTCTTGTATATCACTGTTTTGACAG
Mi_0256	15	62.051	785	A	C	AT5G03540.1	protein_coding	exocyst subunit exo70 family protein A1	CAGGTTCCCCTGGACAACATGAAGCTAATCACAAGAGTCCTTCACATAATCACTTGGACAACAGTGACTTAGAAACTGCGAATTTTACACCACCCACTCT[A/C]TTACCACCGAGGATTCAGCCGCTACTGCATGATTTAGCCCTGCAAATGGTTCAAGCTGGCCATCAGCAGCAATTACTCAGAATTTACAGGGATACCCGTT
Mi_0070	15	6.069	891	C	T	AT4G04610.1	protein_coding	APS reductase 1	GGTCTGAGATTCCTGTTGTCCAGGTGGATCCAGTTTTTGAGGGGCTGGAGGGTGGTGTTGGCAGCTTAGTGAAGTGGAACCCTATGGCTAATGTTAAGGG[C/T]AATGACGTTTGGAACTTCCTCCATGCAATGGAGGTGCCTGTGAATTCATTGCACTCACAAGGGTACATCTCAATTGGGTGCGAACCTTGCACTAGGCCTG
Mi_0409	15	0	3077	A	G	AT5G47690.1	protein_coding	binding	TGAAGGCACGTCAGATCTCTGTGCAGTCTGATGCAAATGCATTGATAGCATGTCCTGAATATATTCTCCCATATGTGGTTCATACTTTAGCTCATCATTC[A/G]TGTCCAGATATAGACGAATGCAAGGATGTCAAAGCATTTGAATTGGTGTACCGGCGACTGTACTTAATTATTTCTCTGTTGATTCATAAAGATGAAGATG
Contig2622	15	129.147	169	C	G	AT3G12760.1	protein_coding		ATAAATCGAAAACGGAAGAAACGCCAAAAACAATAGGGGAGAAAGATAGAACGAAGGTGTAAAAGAGGGAGAGCCGGATACAGAGAGCCCACGGAGGTGGTGGCCAAGCCAAGCCCTAGAGTTTCTGTCTCTCTCTCTCTCTCACTCGCTCAGTCAGTCAGTCAGTCA[C/G]TCAATTCAGCCATTGACTCTGTGACCACTAAGTTAGTTCCAAAGGCAAAAGTGTCGCTTTTGAAACTACTGAACATGCACAAGTTAAGTAGAAGCAACCGTGACAAGCTCCAGCAGTTTGTGACAATAACAGGAGCAAGTGAAAAAGTTGCATACCAGTCTTTGAAAGCCAGTGATTGGAACCTTGAAGGAGCATTTGAT
SSKP034C1_A537G	15	58.138	100	A	G	AT3G20770.1	protein_coding	Ethylene insensitive 3 family protein	TTTGCACTGACAACTCCTTCCTTACCCTTATTCTGCTCTTTAAGTCGCTTCAAAAGCATTCGGTCCCTCCACATCCTCCTCTCGAGCTCATCCACATCC[A/G]TGTCTTCATCACTTAAATCCTCCTCAACAGTCGCCTCTGGTTCATGCTCCAGAACTGTCTCTCCTTCGCAGGGAGGAGCCGAGAGGAAATCAAGGTTTCC
mango_rep_c1665	15	68.166	201	T	C	N/A	N/A	N/A	ACTGTGTATACGAGTCCAAAGGTCATCACAATCTCAAAAACCAAAGCGTTCCATGCAGAGACCCCAGATGACAGTGAAAATGCTGATGTTTCCAATCCACCAGTGGAAAACTTAAGCAGTAAGCAAGCAACAACTGATCCGAGCAACTGGGCGATCCAATACAAAATTCCTCTCAACAATGTGATGTGTCCTCCAACAAA[T/C]GCACCAAATGTCACAGCAGGGTTCACATGACCTCCGGAAATATTTGCCCCGACTGAAACAGCCACAAATAGGGCAAATGCATGAGCCAGTGATGCGGCTACAAGCCCTGCCGGGGTCGTTGAACCATTATCCGTTAACTTATTGAAGGCCATTCCAGATCCTTCTCCGGCAAAAACAAAAATGATCATTGAGAC…
SSKP023C1_G385T	15	80.948	100	G	T	AT3G25570.1	protein_coding	Adenosylmethionine decarboxylase family protein	AATTAATGGTATAAAAGTTGGACAAATATTTTCAGAGGCAGCTGGGTCACACGCCCCAACTACCACCTTAAACAAAGATATAAAAAGATTGGATTGTTC[G/T]ATGGCATAGCCATCACAAAGACTTGACACTAGTTTGAAAAAATTTCAATCTCTTCCASAAAGAATTCCCMAGAAAAATTATCAGTAAGTGCTTCTCTATC
mango_rep_c7620	15	15.545	201	C	T	AT4G18810.1	protein_coding	NAD(P)-binding Rossmann-fold superfamily protein	ATTGTTCGCACTAGTCCTGATTGGGATACCATGGGTTACACAGTGGGATTTGACACTGTGGAAGGCCAGTGGCAATCTGTACGGTTGCCATTCTCTTCTTTGAGGCCCATATTTCGAGCACGAACTGTACTAGATGCTCCACCTTTTGACCCTAGCAATATGGTGTCATTGCAGCTCATGTTCAGCAAGTTTGAATATGA[C/T]GGGAAATTAAATCCCACTTTTGTAGAAGGGGGATTTCAGCTTCCAGTATCGAGCATACGTGCTTATATAAAGGAACCTATCACTCCAAGGTTTGTCCATGTGAGTTCTGCAGGAGTTACCAGGCCTGAAAGGCCTGGACTGGATCTTAGCAAACAACCTCCTGCTGTACGCTTGAACAAGGAGTTGGATTATAT…
mango_rep_c7997	15	130.169	201	G	A	AT3G54390.1	protein_coding	sequence-specific DNA binding transcription factors	CGGTAGCGTTTCTTCATAGACTCAATCTTGTTCTTGCACTGCGTTTGCGTTTTGGGAGACTTGGTGTTGTTGGCTCGCGACGAAACGTATCTCGCAACGTCTTCCCAATCTTGGCCCTTGAGCTTGGCCCGGTTTCTGAGCACCCATTTGTTCTCATAAGCTTCAAGTAGCGTTGAAACGGCTCCTTCACTCCATTCATC[G/A]CGCTTCAATCTGTCGTTGGTGGGAGTGAAGGGCTTTTTGGGGGAGTCTTGTTTGTTATTCGGGGGGAGGAGAGATGGGGGTGGCGGCTTCCTGGTTAGTTCTTTGTCCATCTCTCCTCATGATAAAACCAAACACTTTTACAGTGTTAATAAACAGTTAACATTTGTGAAGGAAGCTAAACGTTGAAGAGAAGT…
mango_rep_c39	15	89.142	201	C	T	AT1G01620.2	protein_coding	plasma membrane intrinsic protein 1C	AAGTTGTCGTTGACAAGGGCACTTTTCTACATGGTAATGCAGTGCCTTGGCGCCATCTGCGGTGCTGGTGTGGTGAAGGGTTTTGAAGGAGCAAGCAGATACGAGCGGTTGAATGGTGGAGCTAACTTCGTGGCCCATGGTTACACCAAAGGTGATGGTCTTGGTGCTGAGATTGTTGGCACTTTTATTCTTGTTTACAC[C/T]GTTTTCTCTGCCACTGATGCCAAGCGTAACGCAAGAGACTCCCATGTTCCTATTTTGGCACCTCTGCCCATTGGTTTCGCTGTGTTCTTGGTTCACTTGGCCACCATCCCCATCACTGGAACTGGTATCAACCCAGCTAGGAGTCTTGGTGCCGCCATCATCTTCAACAGGGACCGCGCCTGGGATGACCAATG…
SSKP007C1_C621T	15	64.13	100	C	T	AT3G11180.1	protein_coding	2-oxoglutarate (2OG) and Fe(II)-dependent oxygenase superfamily protein	CTTTGTCACYAGCTTCTTCATTGGTTGAATCGATTTATCACTTTTTGGATTATAGAAGAAAGCCAATGACACACGTTCTTTCCCTGAATTCACTATCAC[C/T]CGATGCTCCACGCTCTTGTAAATGGCGTTGCTAAGTACCTGTTTATATTTTAACAACACTACTTCAGTATACTTTATAGTACTAATACTGAAAAGATATA
SSKP014C1_A851G	15	5.299	100	A	G	AT1G30040.1	protein_coding	gibberellin 2-oxidase	TGAGCAAACTTATRACACATAATAAACAAGGCAAAATAAAGCTGATGCAGTCAATATTTGAAAATCATTTTACAGAAACATCATAATGGTGTTCTTTTG[A/G]ATTTCTGTAACAGAAGGTGAAAAGGGATTACCTGCAGAGCATCACCAACATTGAGGAAAAAGGAAGAATGATCAGCAGGGACAGAAACCCAAGTGCCATC
SSKP010C1_C421T	15	80.772	100	C	T	AT3G55970.1	protein_coding	jasmonate-regulated gene 21	GAGTGATCGTAAATCCGAATGAAGAGCGAGTTTCATTGGCTTTATTTTATAATCCGAAAAGTGATATACCGATTGAACCAGTGAAGGAACTTGTAACAT[C/T]GGACACACCGGCATTATATTCTCCAATGACGTTTGATGAATATAGACTTTTCATAAGAATGAGAGGTCCTCGAGGCAAATGCCAAGTTGAATCTATGAAA
SSKP138C2_C598G	15	7.297	100	C	G	AT3G25810.1	protein_coding	Terpenoid cyclases/Protein prenyltransferases superfamily protein	GCAACGTCAATGAAAGTTGTCGACAAGTGAGGATTTTCAAGCCGATCTCTGTTCATCTTCAACCATGTCGCAGCAACCATTTCTCCTATGTGTTCCCGG[C/G]CATCCTCCTCGGACGCTCCAGTTTCATGCATGTAACATTGTATAGATTTMGCCACATCTCCTTTTTCCACTTCGTCCTGAATCATAAACAACATGAAAAG
mango_rep_c9915	15	111.156	201	G	A	AT3G52250.1	protein_coding	Duplicated homeodomain-like superfamily protein	AATCCATAACTTCTCATAGGAACATTCTCAAGACCTAGATAGTTATTTCGATCAAACTTCAACATCTCAGCTGGATGAGAAGCAGTGAATTTCAAATTTGATACCTTGCAGCTTTGTTTATGATGATGGGCTCCCTTCTCTTCATTCTCCCGACTACTGGAATTTGGCTTCTGTGAAGACGAGGGACGACTAAGTATCTT[G/A]CCAAACAATTTAACATCACCATTCTTGCGTGGTCTGTCCGTGTCAGACAAACTCCGTGAATGGGATCTTGGAGGATCATTCTTTTGGTCCAAGTTTGAAGCGAGAAATGGAAGCTCCGGAACTGAAGCATGAGACATCGAACTACTACACTTCTGAATATAGCAATCCTGAGCCATGTAGTGCACACCATCACT…
mango_rep_c24145	15	60.435	201	C	G	AT5G22060.1	protein_coding	DNAJ homologue 2	GCACACACATATATCTATTTTGCGTGAAATTGAGCTTTGCCGTTGTTAATTAATTGTTTTTTAACTTCTATATCTGTAATGCGCTACGGTAGTGGGGTTAATAAACTTGTGTTGCAGTTTAAAGAGTTGGCACAGGCTTATGAGGTTCTTAGTGATCCAGAGAAGCGTGAGATATATGATCAGTATGGCGAGGATGCCCT[C/G]AAGGAGGGAATGGGTGGAGGTGGCGGTGGCCACGACCCATTTGACATTTTCCAGTCTTTCTTTGGTGGCAGCCCATTTGGT
mango_rep_c25371	15	146.138	201	A	C	AT1G73230.1	protein_coding	Nascent polypeptide-associated complex NAC	ACAAGACAAGCCAACTTCTCTCCTTTCTTCTCTTATCTTCTTCTTCTCCGCATAAAACCCTAGCCAAGATGAATGTTGAGAGGCTAATGAAGATGGCTGGTGCAGTTCGCACCGGGGGGAAGGGTAGCATGAGAAGAAAGAAGAAAGCTGTCCATAAGACAACCACCACCGATGACAAAAGACTTCAGAGCACCCTGAAG[A/C]GAATAGGAGTTAATGCTATACCTGCGATTGAGGAAGTTAACATTTTCAAGGATGATGTAGTTATTCAGTTCATAAACCCCAAAGTTCAAGCTTCCATTGCTGCCAATACATGGGTTGTTAGTGGCTCTCCACAAACCAAGAAGTTGCAGGATATTCTCCCTGGAATCATTAACCAATTGGGACCAGATAACTTA…
SSKP039C1_C414T	15	166.222	100	C	T	AT3G20360.1	protein_coding	TRAF-like family protein	TCAACAGCAATACTGAGGAAACCCTTTTCTCAGTACGGCAATGAAAGCAACCTAGACTTGGAAAGACTCAAAAGTTCTRAGAAGAAACCCCAGTGTATA[C/T]GGGTTTTAAACAAACATATTTAGTGACTAAATGTGAATGGGCGAAGCCTCAGYCGAGCTGCCAGAGCAGAACTGTGTTAATTGTAACCTTTCTCCAATCA
mango_rep_c58273	15	4.604	201	G	A	AT1G55840.1	protein_coding	Sec14p-like phosphatidylinositol transfer family protein	TCAAGTAGAAAATATTATGACTGCCTACTATCACGTACATAATATTTTATGCATGAAGCTTTGTAGTTTCAGCTGTCCTTGATTCTAAGGGTGTTGACAGACTCAGATAGCCCATTCCCGTTCTCTATCTTGTTGAACTCAGATTCTATGGTTTTGGCAATCTCAGCTCCTTCAGCGTCTGCTAGCTCAGGCAACTTCAC[G/A]TGGAAAGACCCCTGCTTGACTGGTTCAACAGCTTTACCGATCAAGGATTGCTGCTTGATGTAGTTGTAGAGCTGTTGATGAAAAGGATGGTCCAAGGAAAAACACTGATATTCTGCGAATGGCGAGATGATCCAGATCCTTCTCTTTTACAGAAATGTGGGAGTGATTCAAAATCCATTATCTTCAATAACTCA…
Contig_1650_A91G	15	80.456	90	A	G	AT3G56200.1	protein_coding	Transmembrane amino acid transporter family protein	TGCAGTGTATTCTTTAAAATTTTACTACTCACAAAGCTTCTCTTATGAATGTTTGCAGTTCATCCAATCGGTTTCGAGCTTAACAAGCC[A/G]TCTGATATGATCTTGGCAGCAAGAATTTCACTTGTATTATGTGCCGGCCTCTACTTCACAATAGGACTATTTGGGTACCTTTTGTTTGGA
Contig2048	15	89.142	201	A	C	AT4G00430.2	protein_coding	plasma membrane intrinsic protein 1;4	GTGCAGTAGACGAGAGCGAAGATCATGCCACCAAACGCCCAAGCGATCCCTTGAATACCGACTGTTTTGCACTTGGTCTCGGACTGGACGACGCCCATGACTGTTAAAACAGTGATATACAAGAAGAGAAAAGTGGCTACAAACTCAGCGATACCAGCTCTGTAAAAGGACCAAGAAGTGAGCTCCCCAGGTTCGAAAAG[A/C]GGAGCCGGTGGTGGCTCGGTGTAGTCCTTGCTATCGGGAACCTGAGCAGCCGTTCCAATTGGCTGCCTCTCGGTGAACTTGTTGGCTCCCAATCTAACATCCTCTTCCTTGCCCTCCATTTCACAGAGACTTGAAACTTCCGCTTCTCCTTTGTTTGTGAGCTTTTGA
Contig878	15	132.942	201	G	A	AT5G13420.1	protein_coding	Aldolase-type TIM barrel family protein	TTGGTTGTCAGGTGTTCACAACAAGGTGGAAATGGAAGTGCAACTAAAAGAACAACTCTTCATGATCTTTATGAAAAGGAAGGCCAGAGCCCATGGTATGATAATCTCTGCCGCCCAGTTACAGATTTGCTTCCACTAATAGCTAGTGGTGTAAGAGGTGTAACTAGTAATCCAGCGATTTTCCAGAAAGCTATTTCATC[G/A]TCAAATGCTTACAACGATCAATTCAGGGAACTTGTACAATCTGGAAAAAACATTGAAGCTGCATACTGGGAACTTGTGATTAAGGACATTCAAGATGCATGCAAACTTTTTGAGCACATATATGATGAAACTGATGGTGGTGATGGCTATGTTTCAGTCGAAGTTTCACCTAGACTTGCTGATGATACAAAAGG…
SSKP098C2_A234G	15	45.534	100	A	G	AT1G61680.1	protein_coding	terpene synthase 14	AATTATTATTCTGTCGACCTCAAATTAAACATGCATATGGATGACCAATMAACGACTGAATGGAGATCTGTGATTCACTCTTCAACATCATCAAGTTCT[A/G]ACTTTATTTGTAGCTATCATTATGCAATGAGTTTTTGAGATCACATCTTACCTTTGCACTTCCCAAGTCATCCCAAAGCCGAAGAATTGTTGCGGTAGAT
Contig6170	15	133.211	138	G	A	AT5G13420.1	protein_coding	Aldolase-type TIM barrel family protein	GATCTTTATGAAAAGGAAGGCCAGAGCCCATGGTATGATAATCTCTGCCGCCCAGTTACAGATTTGCTTCCACTAATAGCTAGTGGTGTAAGAGGTGTAACTAGTAATCCAGCGATTTTCCAGAAAGCTATTTCATC[G/A]TCAAATGCTTACAACGATCAATTCAGGGAACTTGTACAATCTGGAAAAAACATTGAAGCTGCATACTGGGAACTTGTGATTAAGGACATTCAAGATGCATGCAAACTTTTTGAGCACATATATGATGAAACTGATGGTGGTGATGGCTATGTTTCAGTCGAAGTTTCACCTAGACTTGCTGATGATACAAAAGGGACTGT
SSKP123C2_A455G	15	52.249	100	A	G	AT3G54250.1	protein_coding	GHMP kinase family protein	CAAGTAAGTAATTCATTATGTTTATTCGCTTATTCATCCGGGGTTTAGGGTAACAGCAGTTTAATTTTTATGTGGAAATTTGTTTCAGGATCATAAACT[A/G]TGTTGAAAAATGGAACCGTTCTGAAGGATCACCTCAGGTTTGTTTATTTTKGCAACCTTAATAAAGACCATATTAACCTGCTTGCTAAGGATGTATTAAC
Mi_0270	16	197.467	1198	A	G	AT3G61800.1	protein_coding	Unknown	CAACCTCTCATGAGGTCAGAGACAAGGATCCCAAAGGCAGTAATGAAAAGGTTGAAGGGAATGGCACACTGAGTCATGAAAGCGGCAAAGTTGATTCAAC[A/G]TCACTTAGGAGTAAGCTTTTGACTGAAGCCCCAGTGATAGAGTGGGGGTCATTTTTGAATTATTGGGGTTTGGACAGCGATGTCTTGGCTAACCAGAGGG
Mi_0272	16	189.228	394	A	C	AT1G01090.1	protein_coding	pyruvate dehydrogenase E1 alpha	TCTCCTCTTTGATTCTCTCAAAACCACTACTCCTTTTCTCGGGTCTACGTACAAGCTTCGACCTACTTCTATTCAATTTAATCAACCTAGTCTCCACCGT[A/C]GATGTGCTGTTGTTGCTGTCTCTGAGGTTGTTAAGGAGAAGAAGGTCAAGTCTAGTTCAAACCTGTTGATTACAAAAGAGGAAGGATTAGATCTATACGA
Mi_0474	16	165.392	602	T	C	AT1G03470.2	protein_coding	Kinase interacting (KIP1-like) family protein	ACTATAGCTACTCTGAGACTTCCGATACAGAGGACTATGCTGAATCTGAAGTTGAGAATCCTGAACAGGAGGGTGATACTGAAATCGAAAATGAGACTGA[C/T]GTTGAGGATCCTGAAGTGGAAAATGAAACTGAAGTTGATAAAGAAATAAAAGAAGATGAATATTCTGAACTGGAAGTGGAAATTCAAGAACCGAAAAAAG
Mi_0118	16	198.257	860	C	T	AT4G01000.1	protein_coding	Ubiquitin-like superfamily protein	GTGAAGATGAAGATAGTGGAGATGATGAGGAAGAAAATGAGAAGTCTATTGTTTTGAATAATGGGAATCAAACAGATTCAAATCAGGAAACTGAGGGGAG[C/T]ACAGGTTCAGTTACCGGTGGGAAACCAGAAGGAGAACTCTCTGGTGGCGGTTCATCTGAGAATGATTCTGAAGAAGTGAAGCAGAATCTTGTTCAGCAGA
Mi_0119	16	68.179	917	C	A	AT4G19610.1	protein_coding	nucleotide binding;nucleic acid binding;RNA binding	GTCAAATAAAAACAATGTGATGTCTGATAGTCGGGCAATTGAGAAATTACAAAATGTTGCCCATGATGAAGTCATTTCAGATATGGATTATTTTAAGAGT[A/C]GAGTGAAGAAAGATTGGTCAGATTCTGAAAGTGATGACAATATTGATGACAAAGATGATGATGACGACGATGACAATGACAATAATTCTCTCGAAGGTGA
Mi_0053	16	196.679	939	C	T	AT4G00980.1	protein_coding	zinc knuckle (CCHC-type) family protein	GCTGGGCATCACGGATGGAAATTTTCTTAAAGCAGTTACAGATTGCTTATGCCCTCACTGACCCCTGCCCCAGTGTTACTCTAAATGCACCAGCTAGTAG[C/T]GAAGAAATTGCTAAACTCAAGACTGCTGAACAGAAATGGTTGAATGATGACCACATGTGTCACCACCACATTTTAAACTCTCTATCTGATCATCTCTATT
Mi_0052	16	121.23	1394	C	T	AT3G54670.3	protein_coding	Structural maintenance of chromosomes (SMC) family protein	TTGACAGTCAACTGACAGAGTATTTTCAAATTAAAGAGGATGCTGGAATGAAAACTGCTAAGCTAAGAGATGAGAAAGAGGTTCTGGATAGGCAACAACA[C/T]GCTGATATTGAAGCGCAAAAGAATTTGGAAGAAAATTTTCAACAATTGAGCAATAGGGAGCATGAACTGAATGCACAGGAGGAGCAAATGCGAATGCGGC
Mi_0234	16	213.14	871	T	C	AT3G61130.1	protein_coding	galacturonosyltransferase 1	GAAAACCCAAGGGGAAACGTGATGATGTTTTGGCTGATCATTCTCAGTTTGTTGATACACCTACAAAGCAACATCGACGGCAATTGAGAGATAAAAGGCG[C/T]GAAAAGCGGGCAGCTGAGTTGTTGCGACAAGATGATGAAGCTATTGTGAAGCTGGAAAATGCAGCCATTGAGCGCTCTAAATCTGTAGACTCTGCTGTCC
Mi_0237	16	213.551	1533	T	C	AT2G42010.1	protein_coding	phospholipase D beta 1	GATCTTTGAAGGTTTTGCTCTTACATGGAAATTTGGATATTTGGATCTATGGTGCTAAGAATCTTCCCAACATGGATATTTTTTCTAAGACTTTGGGGGA[C/T]ATGTTTGGGTCACAACTCAGTAAAAAGATGACTAGTGATCCATATGTTACAGTGTCAGTAACAGGTGCTGTGGTCGGGAGGACCTTTGTGATAAGCAATA
Mi_0017	16	103.319	554	G	C	AT5G13090.1	protein_coding	Unknown	AACTCAAAAATCTAGGAAAAATGGGAAACCCAAGAGAAGAGACAAAACGGCACGCCGTTTTGGTTCGAATAATAACAATAACCAAGTTGAAGACTCCAAA[G/C]AACCAACCATGAACGTTGTTGCTGCGGATGAGGTTTTGTCGGAAGACGTGGTGTTACCTGTGAGTTCGCCCATAAAAGATGTTGAGGAGAATGTGGTGAT
Mi_0011	16	218.179	213	C	G	AT2G45220.1	protein_coding	Plant invertase/pectin methylesterase inhibitor superfamily	ACTTTCAACTGTGCTTCTTTTTCTCTCCCCAACCATTCTCGGTTACAGTAAAAATGACGTGCAAACATGGTGCGGCAAAACACCGAACCCTCAGCCATGT[G/C]AGTACTTTTTGTCTCATGACCCTGATCACAGTCGTATCCATAATGAGTCCGATTTTTATAAAATCTCCATGAAACTTGCTTTAGCACGAGCAAAGAATGC
Mi_0396	16	118.476	2142	T	C	AT3G07660.1	protein_coding	Kinase-related protein of unknown function (DUF1296)	CAGCAAGTTATTATGCTCAGTTCTACCGATCAGGTGCTGATAGTGACGGTCGTGTTTCCCCATTTCCTCCGCCAGGTGTTGTCGGCAAATACAATGGGAA[C/T]GTTTCGGTGTTGCCACCACAGACTACTCAGTCTCCACAAGAGAGTGGGAATTCTTTAGTCCTGTCTGCACCAGGTCCAACTCCATTGGCAACTCAAGCTG
Mi_0261	16	221.743	1912	C	T	AT2G44980.2	protein_coding	SNF2 domain-containing protein / helicase domain-containing protein	AGGCTGGCCAGAAGCTCGAAGTCAGTCCAGTGGATCTTTTGGATGGAAGTGATCTTGGGCAGGGAACTTCTGCTTCTGTGCTTTTTGATCCTGGTCTTGA[C/T]GAGGCTTCATATCTCTCATGGGTTGAACAGTTCAAACAGGCATCACAAATAAGCATTAATTCTGTTCTGGAGTTGGGAGGTAGAAGGAAAATACCTGAGG
Mi_0179	16	197.844	566	T	G	AT3G61790.1	protein_coding	Protein with RING/U-box and TRAF-like domains	AGATCCATCACCATCTTCATCAGTTTCCTGCAATTACAAAGCCTCATATTAATACCAACAATAACTCCAGTGTCTCTTCAGTTATTCATCCAGGCACCAC[G/T]AGTGTCCATGAACTTCTTGAATGTCCTGTTTGTACTAATTCAATGTACCCTCCGATACATCAGTGCCACAATGGGCATACACTCTGTTCAACATGTAAAA
Mi_0464	16	82.742	1578	C	T	AT1G68920.3	protein_coding	basic helix-loop-helix (bHLH) DNA-binding superfamily protein	AACCTGGTCAAATCCAGGGAGTCCAGTTATCTGGTGAAGGTGCAAACGGTAATGCTGAAAATCAACCGAAAGGGGACCAAAACCCAACTTCAACCACAAA[C/T]AAGACTGCTGGAAAACATGGAAAACAGGGGTCTCATGCTTCAAATCCACCAAAAGAAGAATATATTCATGTTAGGGCTCGAAGAGGCCAAGCAACAAATA
Mi_0299	16	8.636	2303	C	T	AT1G72390.1	protein_coding	Unknown	GAACTGTTATTCCTCTTCTGCCAACTCTTTCTTGCACTAAGCATTATGCAGACCAATTTGCCAAACAATTCAGTGACTTGATGGAACGTGAAGGTTGCTG[C/T]GTAGTCAGTAAAAGCGTGGAGCCTCAACTCTCGAATACTGAAGGTTTCTCAATAACTCAGCATCCTACTGTTACTGGTGGAGTTACTCAAGCAGGCAGAG
Mi_0298	16	120.973	1230	T	C	AT1G65660.1	protein_coding	Pre-mRNA splicing Prp18-interacting factor	TGCAAGCTGCTCCTTCCCAAGCTGAGTTGCTGTATAAGAATTATAAGGTCATAAAGGAGAAGTTGAAGTCCAGAACAAAGGACACAATTATGGAAAAATA[C/T]GGCAATGCAGCTGCCGAGGGAGAACTTCCAAGAGAACTTCTTTTGGGACAAAGTGAAAGAGAAGTTGAATATGATCGTACTGGTCGAATCATTAAGGGAC
Mi_0126	16	57.2	207	G	A	AT1G71770.2	protein_coding	poly(A)-binding protein 5	TCTTCACGATCACCTCCAAAAACGCATCGTTTTCATCTCATTCTTATCCACAAAACACCCATCTCACCTTCAGTAGAAGAGATAATAGGCTTTCGTTGTT[A/G]CCCGCGTATTCTTTGAATGGTAGGCGGAGAAAAGGTGGCACTGGCGTTGTTGAAATGAAAGGTTCTGATTCTGATGGCGACGGCGACGGCGACGAAAAAG
Mi_0128	16	194.877	1152	C	T	AT4G10840.1	protein_coding	Tetratricopeptide repeat (TPR)-like superfamily protein	CAAAAAACCTATGTAAGAAGATCCTTGAAATTCACAAGGAGCACAGTCCTCCAGCCTCTTATGAAGAAGCAGCTGATCGCAGGCTTATGGCTCTTGTCTG[C/T]GAGGCAACGGGAGATTATGAATCTGCCCTTGAGCACCTTGTTCTGGCTAGCATGGTAATGATAGCTAATGGTCAAGAGAGCGAGGTTGCTTCTATCGATG
Mi_0545	16	212.636	210	A	G	AT1G12550.1	protein_coding	D-isomer specific 2-hydroxyacid dehydrogenase family protein	GTACCCTCCCACGAGTTCTAGTTCTTGAACCCCCACCAGTATTTAAATTTTATGGTGACCAACTGTCAAAAAGATTCCATTTCTTGAAAGCATGGGAATC[A/G]CCACTCCCTCTGCATCAATACTTGACCATCCATTCACAATCAGTCCAAGCCCTCCTGTCCTATGGAACCACTCCTATCACTTCTGACATTATAGGGCTAC
Mi_0317	16	211.345	787	A	G	AT4G00755.2	protein_coding	F-box family protein	TGAGAATGTTTCCACAGTTATCTAAAGTTGATCATGTAGTTGAACCAAACTCAAGTTTAAAAGAGCCTGCTGAAGGTGCATCTGAAAATTTTGCGGAAGC[A/G]CAGACTTTGGAAAGTGAGAATAGAGTTTATACCTTTTTAGCTCGAGCTATTACATCATTTCCTATCAGGGGTTTGATGCTTGAGCCAATCTATGCTTCTA
Mi_0488	16	103.022	179	C	T	AT3G27010.1	protein_coding	TEOSINTE BRANCHED 1; cycloidea; PCF (TCP)-domain family protein 20	AGAACAACAAGCCTGGGGAAATTAAAGACTTTCAAATCGTGACTGCGAACAAAGATGATAATTCAAAGAAGCTAGCTCCAAAAAGAAGCTCTAACAAAGA[C/T]AGACACAAAAAAGTTGATGGTAGAGGAAGAAGAATCAGGATGCCAGCCTTGTGTGCTGCCAGGATTTTTCAATTGACCAGAGAATTGGGTCATAAATCTG
Mi_0485	16	196.861	633	C	T	AT4G01050.1	protein_coding	thylakoid rhodanese-like	AATCTGCCAAAAATGCTTATGCAAAGTTGGGTGAAGATGGGAGTGCCCAGTTGCTGGATATAAGACCTCCAGTGGATTTTAGGCAAGTGGGTAGTCCTGA[C/T]GTCCGAGGTTTGGGTAAGAAGCCTGTGTCAATTGCTTACAAAGGTGAAGATAAGCCAGGGTTCTTGAAGAAGCTGTCTTTGAAGTTCAAGGAACCAGAAA
Mi_0483	16	0	850	C	A	AT3G02550.1	protein_coding	LOB domain-containing protein 41	GCGATCCTGGAACCGCAGGCCCAAACCCCCTGCACCTGTAACTGACTCAACCAATGGTAGGGCTTATCCTGGTCTTGACTCACCAATATGGCTGACTCCG[A/C]TCGGCAATACAGAAAGCTCGGTGGAGACCGTGGAGGGTTCAGGTTCAGCGATGCACCGGAGCCAACAGTTGAGCACGGTTGGGTTGGAACTAACTCTGGG
Mi_0551	16	192.066	819	T	A	AT5G46830.1	protein_coding	NACL-inducible gene 1	CAACTTCATGTGGGGTTCTTGAATTGGGCTCCTCTGATTTCATCAGAGAGAGCTGGGGTCTTGTGCAGCAGGTGAAGTCTCTTTTCGGATCAGATCTCAC[A/T]GCAGCCGGACCAATTCATTTCCTCGACAGAAACATCTCTTTTGCTGATATTGGAATAATTTCCGGAATACAAGAGGAAGATATGGCCACAGAGGAGAAGG
Mi_0006	16	222.185	248	C	T	AT4G25170.1	protein_coding	Uncharacterised conserved protein (UCP012943)	CTTCTCTGGCTTCTTCCAATCTGAACTTTCTAAATTCAGCCAATGAAATTACTGCTCCTCTCAAACAATCCTGTGCTGCTTCCTGCTCCTCCCACGCTAA[C/T]ACTTGTAGAAAACTAGAGTCTGTAGAAGGAACAGGAGATAAAAGAGCAAGTGGGTCCTCATATAATACGGTTTTCTATTCAGTTCCATCAAAAATCGAAG
Mi_0418	16	169.138	828	C	T	AT4G02330.1	protein_coding	Plant invertase/pectin methylesterase inhibitor superfamily	CCACTGATGAAGTGTTGGTGAGCGATATAGTTATAGTGAGTCAGGATGGGACTGGAAATTTCTCCACCATCAGTGATGCTGTTAATGCCGCTCCAAACAA[C/T]ACTGATGGTACCAATGGCTACTTCTTGATATATATCAAAGCGGGTATCTATGAAGAGTACGTTTCCATTGCGATGAACAAGGAATATTTGATGATGATGG
Mi_0411	16	81.464	3900	A	T	AT1G68710.1	protein_coding	ATPase E1-E2 type family protein / haloacid dehalogenase-like hydrolase family protein	CAAGGTTCTTTCCCATGTATCACGAAATTATACAGTGGATAAGGAATGAGGGAAGAACAAATGACCCTGAGTACTGCGAAATGGTGAGGCAGAGATCATC[A/T]CGGCCAGCAACAGTAGGGTTTTCAGCACGTAACGCTGCAAAAACTAGTCACATTAGGGATAGAAATCGAAACAACACAGGCCAAGAACTAGCCACACTAG
Mi_0175	16	218.559	1076	T	C	AT1G02020.1	protein_coding	nitroreductase family protein	ATTTAGATTATGAGAAATTGAGTTTGTTAATCAAGGAGTTTTCAGGGTTGGACTGGAAAGGGAAGTCAAATTTGTTGAGTAAAGAACATATTTGTTGGGA[C/T]ATAATTTATAAAACAGCTGAAGCAGTTAAAAAACCATTGACTACAAGAAATTTATTTGTAGTTGATCCATTTTATGGTAGTGGAAGTTTTAATGAAAATT
Mi_0217	16	125.78	1763	T	C	AT3G04350.1	protein_coding	Plant protein of unknown function (DUF946)	CAAAATTAGGAATCGGAGTGAGAAATGATGCTGCTCGTAGTAATTTATTTGTTGATTCAAGCACCCATTATGAACTTGTTGCTGCAGAGTATCTTGGAGA[C/T]GGGGTTGTTACTGAGCCTGGCTGGCTGCAGTTTATGAGAGAATGGGGTCCAAAGATCGTTTACGATTCCAGAACAGAGCTAGATAAAATAATGAATATTT
Mi_0216	16	228.013	337	A	G	AT3G60260.4	protein_coding	ELMO/CED-12 family protein	GGAGTAGAATTGTAGAATTTCTCCTTATCGATTTTTGTAGACTTTTTTCATTGATTTTCAAATTAGTGTCCACTGTTATTGATATTGTATCTACATTTTC[A/G]TTTCCGCTTCGTTGGAGACGCCGAGTTTCTACTGGTTTTGTTGTGGAGGAGCTGGCTAGGGTTTGTGAAATTATCGATGGTGTTATGGTAAATAGTTTCA
Mi_0325	16	225.864	3453	C	A	AT3G60240.2	protein_coding	eukaryotic translation initiation factor 4G	GATTGCATCTGATATTGCGGAGGTCTTGATGGGTACTAATATCAGTGTCTCTCATCTTGTTGATCGTGATTCATACCCTAGTCCTGGAAGAGTAATGGAT[A/C]GGCAGACTGGGGGACCACGAATGGATCGTCGTGGTGGCACAATGGTTGATGATGACAGGTGGGGTAGAGTACCTGGATCAAATTTGGGGAGGGATATGCG
Mi_0529	16	175.446	3175	T	C	AT4G02070.1	protein_coding	MUTS homolog 6	ATGAAGGCCCGACATGCTGTCCAGTTATCTTAGATTCCTCATCTTCAAATGAAGTGCCGTGCCTCTCTGCAAAAAGTTTAGGACATCCTGTTCTCAGAAG[C/T]GATTCTTTAGGCAAGGGTGCATTCGTCCCTAATGACATTACCATTGGTGGTTCTGGTAATGCCAGTTTTATTCTCCTCACTGGTCCTAACATGGGAGGAA
Mi_0038	16	219.437	256	A	G	AT3G60590.3	protein_coding	Unknown	AATTGCTAAAATTCACAAACGTGATCCATTTATTGCCTGTCTCACCTATTCATGTCAAACATCTTTGTGTCTGTTGTGCAAACATAACTCCTTGGGAATC[A/G]TCACCAGTCACAAAAGCTCCTGCTGCCCCCGATGATGCTGATTATAGTTTTTTGAAAAAAACATCCAATTTATTTGAAACACTGAGTTCTGAAAACTCGG
Mi_0521	16	175.167	1525	T	A	AT3G62470.1	protein_coding	Pentatricopeptide repeat (PPR) superfamily protein	ATGCTGCAGTTTACACCTGTTTGATAACAGGATTTGGGTCTCAGAAGAGGATGGACCTGGTTTTTGAATTGTTACAGGAGATGCAGGAAAATGGTTATCC[A/T]CCTGATGCACGCACCTACAATGCATTAATCAAATTGATGACAAGTCAAAGAATGCCAAATGACGCAGTGAGGATATACAAGAAGATGATTCAAAGTGGCA
Mi_0050	16	206.363	438	G	T	AT4G00335.2	protein_coding	RING-H2 finger B1A	GATCAACACCTGACACTTTCCGGCCCCCTCCTGCACCTTTGCCATATGATGTTGTTTTCGGATGTCCACCATCAACAGATTCAGAGTCAGTTAAAGAAAC[G/T]ATTAGTTGCGGTAGTTTTGAAACATTACCCACATGTGAAGATCTTGAAGAATTAGACTTAAAAAATCAAGCTAGTTCTTTGCTTGTCTCACCAAGGAAAT
Mi_0057	16	217.182	479	A	G	AT2G45380.1	protein_coding	Unknown	GTTCAAGCAAACAACCTTGTGTTGAGCATCCGGATGATATTGAGACTGATGAGAGTAAGAGTGTGAATCATATAAACCATCACAACAAGGTGGAAGGGAC[A/G]CAGGCTCAGGCTCGCGGTTTTAGTTTTCAGACTTGCAAAGTTACATATGGAGGTGTTGATGGAGCTTATTATACATCTACAAGAACAAGAAGGGCTGACA
Mi_0506	16	63.027	1847	T	C	AT1G69910.1	protein_coding	Protein kinase superfamily protein	AGACTAGAGATAAGCGTGAGGTGGCATTGGCGGATTTAGTGGTGTCGAAGATCCAGTTGGGAATGCTCCATCAGGTGGTGGACCCAGCTTTGGTAGATGA[C/T]GAGGAGGCAGTGGACGGTGTTGATGCGGTTGCTGAACTGGCGTTCCGGTGTGTCGCCGCTGATAAAGATGACCGTCCGGACGCTAAGGAAATAGTAGAGG
Mi_0501	16	131.355	1965	C	T	AT5G43490.1	protein_coding	Unknown	TGGAACCATGCCAAACTTTGATCCACTTTGTGACTGAGTTTCAAGGGGCAGATTGTAATCATAAAGTGCATTCCAAGGAACACACGATTAATGGTTTAAG[C/T]AAAGTTCCACAACAAATTTTATGCTCAACTAAGCCTTCGCCAACCATTGATCAAGGTAGTGAGAATTGCAAAGCATCTGCCAAACCACCACACCCTGATT
Mi_0363	16	170.846	259	G	C	AT4G02220.1	protein_coding	zinc finger (MYND type) family protein / programmed cell death 2 C-terminal domain-containing protein	CTCTTGACGTTGACGATGAACCAGGAGAAGAAATTGTTGCCGATGAATACGATGATGTTGATGAAGACGATGATGAAGAAGACGAAGAACAAGAGCCAGT[G/C]ACGTTAGGTTTCGTCGAGAAGCCAAAAAATCACTGGTCTCTTCTTCGCCAGTTATTTCCTAGCAAAGCTGGAGGACCACCTGCGTGGTTGGATCCCGTTA
Mi_0249	16	109.39	926	G	C	AT3G51990.1	protein_coding	Protein kinase superfamily protein	TTGACAACTATAGGCTTAGATCAACTCCACCTGCTGGGACTATTGGATATCTAGATCCATGTTATTTGACTCCTGATAATTTGAGTACAAAAACGGATGT[G/C]TTCAGTTTTGGAATTTTGTTGCTGGAGATTATTAGTGGAAGAAAAGCCATTGATGTTGGGTTTTCTCCTCCTTCCATTGTGGATTGGGCTACTCCTTTGA
Mi_0240	16	163.181	3720	A	G	AT2G48060.1	protein_coding	Unknown	TGGTCCAGTACCTATACCAAATTATTATCCAGCACTGTGGGTTAAGGATTAATTCACAGATGCTCCAGGCACTAGGATTCCCTTCACAGAAAATCAGCGC[A/G]TCATTTGTTATCAGTTCATTGCCTCTATTTCTTGTCTACTTATTTACCCTCTTACAGAGCTCTATAACTGCAAAAGATAATGAATGGATACCCTCTACTG
Mi_0026	16	192.014	202	T	G	AT2G46735.1	protein_coding	Unknown	CCAACCAAAGGCTACCGTTTTCCCGATGTCCAGTGGTGACTCTCGCGCGGTCCCAAAACGACGGCGTCGGTGGATTAGGTCACATCTTCTTAACGACGAC[G/T]AATTCCGATGAGGTGATATCTAACACTAATTCGATCTCAAACCGGCAAAAACAGAAACAGGGAGAGGGAAATCAATTAAGTGGGTCAGACGTGCTTTGGG
Mi_0408	16	211.548	2919	C	T	AT4G00730.1	protein_coding	Homeobox-leucine zipper family protein / lipid-binding START domain-containing protein	CTTACGTGGCTCTCCTTCCTTCTGGGTTTGCTATTGTTCCAGATGGTCCAGGTTCAGGAGGACCCACAATCGGAAACTGCGGTGGATCACCGAGAGTGAG[C/T]GGGTCCCTATTAACAGTGGCTTTCCAGATCTTGGTGAATAGTCTCCCTTCGGCCAAGCTCACTGTAGAGTCGGTGGAGACAGTAAACAACCTAATCTCAT
Mi_0061	16	226.079	714	C	T	AT2G44730.1	protein_coding	Alcohol dehydrogenase transcription factor Myb/SANT-like family protein	TCAAGAGGATGGACTCCATGGAGAAAGGTCCATCGACGAAACCGGCTTATAATTCAGACAGTGCCGATGAGGACGAAAACGATGACGAAGATGATGATGA[C/T]ATTAATCAGGATTTGTATCAGGAACGGTCTAATTTCAAGAACGGTGTAGCCAACACGAGGAGTGTCCATAATTTGTATCGTAATGGAATTAGTACGGGAC
Mi_0320	16	189.228	608	C	A	AT4G01400.1	protein_coding	Unknown	AGGCTGATTCGGATCACATGTTCTCTAACGTCCGCTCCACCAGCGATCTCGCTGATCAAGTTAGCGGCAAAGTCCGAGAGCTTGACTTGGCTCAGTCTCG[A/C]GTCAATGACACTCTCCTTCGCATTGATGCTATCGTGGAACGGAACAATTGTTTGGACGGCGTTAGAACTGCTATGGATGAAGAAAACTTCGAAGCCGCGG
Mi_0262	16	220.162	944	A	G	AT5G51380.1	protein_coding	RNI-like superfamily protein	GTATTTCTGTCTGTCAAAACTTACAAGTAGTGAAATTGATAGGTTCGATTGATGGATTTTATGGTTCAGTTGTTTCAGATATTGGTCTAACAATATTGGC[A/G]CAGGGTTGTAGAAGATTAGTGAAATTAGAGTTAACTGGATGTGAAGGAAGCTATGATGGGATTAAAGCTATTGGTCAATGCTGTCAAATGTTAGAAGAGT
Mi_0151	16	29.192	1979	C	T	AT1G69610.1	protein_coding	Protein of unknown function (DUF1666)	AACAACTTTTTCAGTATAATCAAGTCGCTGATGAATTCCAAATTTTTCAAGTGCTTCTGCAAAGACTTGTAGAGAATGAACCATTCCAAGGCCAACCCCG[C/T]GTCCAAAACTATGTGGAAAGCCGGCGTGCTCATTGCAATCTGCTTCAAGTTCCTGTCATTAAAGATGATAATTTGAAGGATAAAAAGGGAAGAAGAGGAG
Contig352	16	218.289	201	C	T	AT3G60750.1	protein_coding	Transketolase	CCTGGACACCCGGAGAACTTTGAGACACCTGGTGTTGAAGTCACAACTGGTCCTCTTGGTCAGGGTGTTGCCAATGCCGTTGGATTGGCTCTTGCTGAGAAGCACTTGGCCGCACGATTCAACAAGCCAGACAATGAGATCGTTGACCACTATACATATGTAATTTTGGGTGATGGATGTCAAATGGAAGGGGTTGCAAA[C/T]GAGGCATGCTCTCTTGCTGGGCATTGGGGACTCGGGAAGCTCATCGCTTTCTATGATGACAACCATATCTCTATTGATGGCGACACTGAGATTGCATTTACAGAGAGTGTTGACAAGCGTTTTGAGGGTCTTGGATGGCATGTTATCTGGGTCAAGAATGGAAACACTGGCTATGATGATATTCGTGCTGCCAT…
mango_rep_c8037	16	181.885	201	G	A	AT1G10660.2	protein_coding		TCGTCGCCATGGCCGGATTCTTGTCCTGGGATATTGCGGATTGGGGTGCAAGCATCTTTGTCTACTACACTGAGTGGACATTTACATTAGTTATAATCTATTTTGGGCTGGGGACAATTGTATCTGCATATGGATGTTGGATTTACCGAAAGGATCCCCCTTCTGCAAATGGGGTAAGAGATGAGTTTGTGACAACGGAT[G/A]TTGAAGAAAGTATAACTACAAACACTTTGACTTACGGGGAAAACGAAGTAAGAGGCAGCATCAAATTGCAAAGCCACTATGCTGAGGAGGTGATTCAACACCGAGCTGGATTTTGGGGATATCTTATGCAAACTATCTATCAGACTTGTGGGGGTGCTGTTATCCTAACAGATATCGTATTTTGGTGTATTATT…
Contig1082	16	37.989	201	C	A	AT1G61700.1	protein_coding	RNA polymerases N / 8 kDa subunit	TATTGTAGTTCAGAAGCTTTTCAATGAGGTCCACATGAGTCATAAGCATTCGTCTACAGCAATAGCGGACCAAACCCAATGCATCAAGTGCATCTCCTTCAGTATAATCTGCCTGGAGAAGGTCGAGATACGTATCCCACTTGTTTCCGATGACCTTGCCACAGGTGAAGCAACGAACTGGAATTATCATCTTTCTTTCT[C/A]GGGTCGCCTCTTCAGCGTCGTTCAATTTGTTTAG
mango_rep_c19882	16	12.995	201	G	T	AT2G01470.1	protein_coding	SEC12P-like 2 protein	CTCTTATCTTCACCCCACTCAAACAATCTGCAACCCTTCTGCATTGCACAAATAATTCCATCTCCACGTGGATGAACAGCCATTCGATACGGTAAATCTGAACCAGTTTTAAACTTAGCCACAGGTTGACCGGAGAGGGAATTGGAGGCGAAATCGAAATGAGATAAGACGACAGCGTTCGGGATACCACTGTTGCCTTC[G/T]CCGCCACCTCCTACCAAAACGACGCAGTAGTGATTTTTGGATGTTGCGTCAGATTTGTCGGCGGCGGGACCTTCGTCTTCGTTTCCATCTCGATCTTCTCCTTGTTCTTCTCGTTTTTGTTCTAGCGATTCGAGCTTCGATCTAATGAGACTGAACGGAACCCAGGCGGCTCCGTAAAACGGCACGCCGTATTT…
Contig813	16	72.837	201	C	T	AT1G13360.3	protein_coding		GAGTCATAACTCGGTATATGATCTTCAAACGCCCACAAATCGACGACTTCGGACGTCTCAGACGAAACTCGAACAAACTCATTAACTTCTTCAATTTTAGCCTCTTCAAATGAAAGAGTACTAGAAGGCGGTAGTCCAAGCTCGTCATCAGAAGCTTCTAGAAGAAAACCAAGATTCGGCTGGGAATCACCGGAATCTGA[C/T]GACGTCACATCGACAACCTCTACCGTCGAGTCCGAGAGAGCGGAAATTTCTTCTTGAAAGCTCTTCATTACTGAGTCGAGGTCTTCAATAGCCGGGTCGGGATCCGATTCATCGAGAAATCTCGACAACAAATCATCTCTGAGCCTCTTCGCCTCCGGTGGGTCCAGCTCGTACTCGGAGGCATCATCCCTGAC…
mango_rep_c5581	16	10.559	201	C	G	AT1G71080.1	protein_coding	RNA polymerase II transcription elongation factor	GAAAATTAGGATGGCTTATTACATTGTGTATGACAGGAAAATTTGTATAAATATTGATACCTTGTGTATTCTTTGGTTCCCTTGGAAGGTTGTTTACTTGTAAGTTTCCGATGGTTAGCTCGAGTCCTCAAATAGAGTTAACTGAGTCTTCATCGCTGCCTTCAGTATCACTGCTGCTACTACTTCCACTACCACTTCCA[C/G]TACCGCTGCTTCCACTTCCACTGCTACTGCTAGAACTTGAGGACCGATCATCCCTCTCCGCTGCATTCACCTGGGCTCTAAGGGCATCCGCGGCATTTGGCCCCTTCACCTGGGCTCTAAGGGTTTCCGCAGCATTTGGCCCCTTGTCTGCTTCGTCACCACTATCATCTACATCAGCAATCTCATCATCAGTG…
mango_rep_c6225	16	195.011	201	A	T	AT5G50375.2	protein_coding	cyclopropyl isomerase	TAGACCGCAAAACAAATTCAGTTCTTAGAAAACATCATACAAAACTTGGATTGGAACTTTCTCTAATGCCTTCTCATGACTCGCAGAAGTACTTCAAAAACCAGAATTAGTGCTCAGCATTGGCAGAACGAGACAATGTTTGAATACTGTATGAAGACTGAAGACTTCGCACCCAACACACCATTTTCCCTTTACTCAAG[A/T]CGACGAAGCTTAGCATTGAGTTGCTGCCATCTATATGGCACCAGAAAACAAATGTGGGGAAGGGGGAATTTTGTATTACCAATATTGTTTAAGACAACAGCCTGTAGCTCAGAGGCAGGGCACAGGATTCTGCCTTCTTTCCCCTTCCTCAAGTAAATGCACCAAAAAAATACTCTGTTTTTCTAGGCTCCTAT…
Contig2251	16	171.717	201	T	C	AT2G47590.1	protein_coding	photolyase/blue-light receptor 2	TGGTTGATGTTTGAATTGTTGTGGAGGGATTTCTTCAGATTCATTACCAAGAAATACAGTTCTGCGAAGAAAGCCGTCGAAGCTGCTCCAGCCACAGCTTGCACTGGTGCCCTTGCTTAAACAAGTTGAGCCATTAGACAAAGAAGAAACTGTTTTGGGATGCTGATTGCTTTCTTGTTTCTCAATGAGAATCCAATATG[T/C]AGCTGTTAGGTGTTGGGAGTAGGGTTATATTAAATGTGTTTCCTTGTTAAACTTGTGCATTGCAACCAAATAAACAGATTGAATTTGGAAATTGCCTATTTCCTGAGGTGGTTGGGTAGTGCCTTAATTATACATATTCGCAGGCCCTTTTTTAACAGATGTTTGGATCTGCCCTGACCTTCTAATTATTTG
Contig1327	16	100.399	201	C	A	AT1G67325.1	protein_coding	Ran BP2/NZF zinc finger-like superfamily protein	CACAGAATTACTCCTCTTCAGCTCCTTATGTTGGTTCTGGTGCACCGTCTTCAATGTATCTGGGCATGCCTCCTTATGGTTCTTCTCTTTTCAATGGGTCATCTATTCCTCCTTATGATATTCCTTTTCCTGGGGGCTCAGCTTATCATTACAACTATGGTAGTCGCCTTTCTGCTGGGAGCCCATATAGACCGTTGCAT[C/A]TGTCTGGACCAGCTCCTTATTCTGGTGGATCAATGATGGGAAATGGTGGGATGTATGGTATGCCACCACCATTGATGGACCGATATGGCTTGGGTCTGCCTATGGGTCCTGCTGCACTGGGGCCGAGACCAGGGTTTTTTCCAGAGGATAAATCTCAGAAAAATGCAGATGCTACACGTGATAATGATTGGACT…
mango_rep_c8308	16	4.251	201	C	G	AT2G01190.1	protein_coding	Octicosapeptide/Phox/Bem1p family protein	GCACAAAGCAACAGGATATTTTAAGTTTTGAAGTTTTACAAAGTATAATCTCAGACCACTATCATTTCCTATGAGACATGAAAATACAAGAAAGAGTAAACAAATCCACAGTTCCTTATTGTCTAATCACAAACACATTCTACAAACCAATACCAGCAATAATAAGAACACTAAACAAGAAAACTTCAAAAGTATATAAA[C/G]TGAACCCTTCCTTCAAAATTGTTTCTTCTTTCTTGAATGAATTTATAGAGGCTGTGAAGTTCTGATCTGTTGTTGCTTGATATTCTCAGCCGAAAGCTGCGCAGAAGCATTGGGCAACACTACAACAGCAGTTCCTGCCATAGTTTGGTACTGAGAAGTCATTGTGGGAGCCATAGGCTGAGTGTAGTACATCT…
Contig_1634_C97T	16	119.432	90	C	T	AT1G64670.1	protein_coding	alpha/beta-Hydrolases superfamily protein	TCGCGCCATCAGATGCAGCTGTCCAGTGTAGTCTCTTACGCCTCTCATTACAATACATCTGGTTTGAGCTGCAACATAAAAAAATGATT[C/T]CAAATCACATAACAAAAACAATTCAACAAATCAATAATGCCTATTATAACCAAATTATGACATTTCCAACATGAAATTTCATTAAAGAAT
Contig3904	16	97.495	201	A	C	AT1G13440.2	protein_coding	glyceraldehyde-3-phosphate dehydrogenase C2	GAACAAAAATTTGTGAAACTTGTCTCTTGGTATGACAATGAATGGGGATACAGTTCACGCGTGATTGACTTGATTGTCCACATGGCATCAACTGCTTAAAAAGGTTGAGGATAATCCGAGGCTCTTTTTTCGTGTTTTGTTTGAGCTACTGGAATAAACATGAGTTGTGTTTTGTTTAGATGCTTAGCCTTGAATCTCGG[A/C]TTTTCTCATTTTCTTTCACATTTTGGGGATTTCGAAGGGGACAATGAACAATTTCATGGTTTTATAAGCAATAGATGTTTGGTCTATATATATGAATGACTCAGTGGTTCTGTCTGTATAAAGACAGAAACCCGTAAGATGTCGAACTCTCTTCATTTCAATAATCAAAGCAG
SSKP134C3_A487G	16	214.07	100	A	G	AT2G45660.1	protein_coding	AGAMOUS-like 20	CCTTCTCCCAACAGTTTCCTTAGCCATTTCAAAACAAAGATTTCAAATCCTACTTCAATCTGACATAAATTTTACAAATATTAAATTTAGTTCAAACAA[A/G]ATTTCCACCGTTTTGAAACTTCAAGTTGCTCTATCTTCTTCATCATGTTAGCTGCTTCATTCTTCATATGCTGCCATGGAAAATATGATTCAAGGGTTTA
mango_rep_c48374	16	178.703	201	A	G	AT2G47115.1	protein_coding		CTCGTCGCATGGCCGGATTCTTGTCCTGGGATATTGCGGATTGGGGTGCAAGCATCTTTGTCTACTACACTGAGTGGACATTTACATTAGTTATAATCTATTTTGGGCTGGGGACAATTGTATCTGCATATGGATGTTGGGTTTACCGAAAGGATCCCCCTTCTGCAAATGGGGTAAGAGATGAGTTTGTGACAACGGAT[A/G]TTGAAGAAAGTATAACTACAAACACTTTGACTTACGGGGAAAACGAAGTACGAGGCAGCATCAAATTGCAAAGCCACTATGCTGAGGAGGTGATTCAACACCGAGCTGGATTTTGGGGATATCTTATGCAAACTATCTATCAGACTTGTGGGGGTGCTGTTATCCTAACAGATATCGTCTTTTTGGTGCTTGTT…
Contig4078	16	188.329	201	C	T	N/A	N/A	N/A	ACAGAGAATGTAAGAACCAAGGAAGTCATTGTTTGTATAAGTGGCATGAATCTAGTGTTTGTGGGTACAGAGGTTGCTCCATGGAGCAAAACTGGTGGTCTTGGAGATGTTCTAGGAGGTCTTCCACCAGCTATGGCCGCTTTTGGGCACCGTGTCATGACCATTGCTCCCCGTTATGACCAGTACAAAGATGCTTGGGA[C/T]ACAGACGTTGTAATTGAGGTTAAAGTTGGAGATAGATTTGAAAAAGTTCGCTTCTTTCATTGCTACAAACGAGGAGTTGATCGGGTGTTTGTGGATCACCCTTTTTTTCCTTGAGAAGGTGTGGGGGAAAAACCAAGTCCAAAATCTACGGGCCTGTAACTGGAGTGGACTACCAAGACAACCAACTTCGATTC…
mango_c19388	16	214.656	201	T	C	AT3G60860.1	protein_coding	SEC7-like guanine nucleotide exchange family protein	ACAATAAGTGGTGCCCGAGCAGCCAATTCCCTCCGTCTCCCGGAACCTAAAGGCATTAGCCACTGCAATTTCTTATTGACAGATGACTGAGATGTCCACCCCGAGTGAGAAGTGTCAATATAGAACTGTAATACCTCCAGACAAAGATCCACCAGATAGGACTCCACTTCAGCCTCATCATAAGTAGGAGGCCTGTCCAG[T/C]ATAAGATTCTGTAAAAATGTCAAACAAATCTGAAAAGACTCATTTTCTAGGCGTAAAAGTGGGGGATCTTGCATTTGAGTCATAGAGCCAAATTCTTGTAGCTTTGTGCGTAACATGTTATTGCTATTGATCTTGTGAGCATGGGCTGCCAAATCATGCAAAGCCTCAAAGAGGACTAAGGTGTTTTTAGCAGA…
Contig_2012_C154T	16	183.521	90	C	T	AT2G46920.1	protein_coding	Protein phosphatase 2C family protein	CTGGTTAATATAAAAGAGAATTAAAGTTGACGATATAAAACAGAAGTTCTAAAAGAAGATTATGCAATGCTAATAGGACTGGAAAATTT[C/T]GGAGAAGTGAGAAACAAACCTGTTCGACGCTTGTGCTGTGGTCGGTTGAAAGCTGAACTGCCCTCATTTTTAATCTGCATCTGATGGCGC
SSKP128C1_A1132G	16	74.409	100	A	G	AT1G25540.1	protein_coding	phytochrome and flowering time regulatory protein (PFT1)	AGGTGTTAGTATGGGTCAATCTGTACCTGGTTTGAGCCAGGGAGATCATTCAGGAGGACAAATGGTACAAAGTGGAATCAGCATGAATCAGAATATGAT[A/G]ACTGGTCTCGGTCCATCAGGGGTCTCTTCTGGAACAGGCACCATGATTCCTACTCCAGGAATGTCTCAACAAGCACAATCTGGAATTCAGACTCTTGGTY
mango_rep_c6636	16	206.676	201	A	G	AT5G41350.1	protein_coding	RING/U-box superfamily protein	TGGCGGAAGAAGATGACACCTGTCCCATTTGTCTTGAAGAATATGATACAGAGAATCCGAAACTTATCACTAAATGTGAACATCATTTTCACCTCTCATGCATTTTGGAGTGGAAAGAAAGAAGTGACTCCTGCCCCATCTGTGATCAGGAAATGATATTCGATCGCACCTTTGATTAGTAGCTCCAAGTTTCTTTGGAT[A/G]TAGAAGTTTCTTTTCTGTTTGAAATGATTGCTACAGTTCCACTTCGATCCATGGCTGGTTGGCAAATAGTGCTGATGGATCCTATTTCATTTGGATTGTAATTATTTTGGAGGTTGAACTGTTTCGAGATGTCATTTATTTGGTGGGTCAATCCAAAGTAGAGAAAGAAAGTTATGATCCAGCGTCGTGGCAGG…
mango_rep_c4378	16	173.972	201	T	G	AT2G47070.1	protein_coding	squamosa promoter binding protein-like 1	AGGATCATCAGTCAAGGCATCTAGTACATCCTCAGAGCCATCTTTACCAGCTGCAATGTGAAGAGGTGTCAAACCTGCAGGGCCTGTGACATCAGGTCTAAACAAAAAGCTATCAAAGCCACCATCAGGCCAAGCCTTGTAATCAGATCCTATTCTGTCTGAAACTTTCTCAGGAACATATCTCAAAAGAAGATCCACCA[T/G]AGGCCGACAATTTTTCCTCACAGCTCTGTGAAGGAGCCCCAGCTCTGACAACACAATATTCAGGGAAGGGTGCTCCCTGGAACCCACAGTTCCATCAAGCAGAATGTTTAATAGCTTCTTTACTACAGCACACCATTCATGGTCCATGGCGAATTCCATGATCCATTTGAACCGTCTTAAAGGAAAAAGGTCTG…
mango_c32234	16	145.703	201	G	T	AT5G07330.1	protein_coding		ATGATAGCCATATCAGTGTCTCTGGGACTACACACGGCGAAGCAGCAGCTCATGTATTCACCAGGAGTTCGTGTTAAGAAGAAGGAACGAGAGACGCTGCCAGAAGTTTATCTCCCAGATAAGGTGGTGGATGAGGCTGACAAGTTGGCGAAGAAATCCTTTTTCAGAAAGGTGGCTCACGTTCAGGAGTTTGAGCATGG[G/T]AATCCCATAAGAAAAGATGCTTTTGCTCATAAACCACGGGCTGAGACTCTCAAGTCTGTTGGCGTTGATCCCTAGTCATAGCTTCACTCAAGTGATTATTGCCATCATAAGTGATTAACGCCACACTATTTGTTTGCCTTTTGTTTTTTTGGGGTTGCTTCAATTTTCATTTCACTTTGTTGTTTTGGGGATTA…
Contig2761	16	140.777	201	T	C	AT3G26380.1	protein_coding	Melibiase family protein	AACAATAATGGAGCCCTTATGAACAGTTACTCTGGTCTGTGTGCTACAGTTAGCTCACTTGAAGCTAATACTGTCTCTGGTGGAGTCCGTTCTTGGATTGCTACTGGGAGAAGAGGAGAAATATATGTTGCATTCTTCAATCTGAATGCCAAAAGGACAGTGATATCTGCAAAATTATCAGACCTGACGAAGGCAGTCCA[T/C]GGGAAAAATGTGAAAACAGGCACATGCAAGTGTCGGGAAGTTTGGACTGAGAAAGACATGGGAGTATTGAAAGAGACAATATCAATGGAAGTAGAGATGCATGGTTCTGCATTGTTGGTTCTAAATTGTTGACTACTGCAAGGGAGTTCTGAGCATAATTTAGCCGCATGTTGCATCCTAATCCAGAGTACCAC…
mango_rep_c4440	16	55.843	178	G	A	AT1G24050.1	protein_coding	RNA-processing; Lsm domain	CATATAACTCGACAGAGGTGTCAAAGAATAGCTAGAAATTTAATTATGGATCAAAACCGAAAATGTTCATAAAGTAAGCTTTAGATCATCTTGGCATATGATAATAATTTTCTTCCTAGATACGATGGAACCTAAGGTCAAGTACAAGTAACATACCCATCTTAAGTTATCAATTAC[G/A]CACTTCTCCTATAACTCACAACATGAAATGGTGAAATCGTCACTGACCGGAAACTCTAGCTTGCAACCTTTTTCTCTCAAATTCAAGCACTTTCTTCACCCGGTCATTGGCAGCAGCAGTTCCTCCACAAACAGATTCAGGTAGATATGGACTGCTAACACGCACTTCATCCATCACAACTATGACAGTCTTGTCCCAGC
Mi_0473	17	44.519	1000	C	A	AT4G29080.1	protein_coding	phytochrome-associated protein 2	TTTCTCTGATGCCATTGATGGATCTTCTGGCAACTGGGGACTGTCCATTAATGGTAAATCTGAAGCTGATTTGTGTAAAGGAGGTGTTCTGTATTCTCCT[A/C]GAGGTGGTGGTTTGGATGATAAAAGTAAGATCATAAAAGAGGCTGCTGGTGTTGTGCCTCTTTCTCCAAAGCCAACAGTTCAAGAGAAGAAAAATCAAGT
Mi_0002	17	72.674	337	C	G	AT3G55760.3	protein_coding	Unknown	TCGAAATGGACGAAACAGAGTGAGGATTAAGGCTTTGAATGGAGGAGATTCGTACTTGGACATGTGGAGGAAGGCCAAAGAGCGCGAGGGGAAGGACATT[G/C]AGTTTCTAAAGATCGCCGATACGTTGGCGGAGACTGATGGTTCTGATGGTGATGATAATGTTGGCGGAGAGGAACTCGATAAGAAGAATGAGGAGTTTCA
Mi_0505	17	36.553	788	T	C	AT3G16490.1	protein_coding	IQ-domain 26	TACCTGTATGTCTTGAGAGTCCACTTAATGGATTTGATGAAAGTCCTAAAATAGTTGAAATCGACACATTCAAGCCAAGAACAAGGTCTCGTCGCTACAA[C/T]GCTGTGTTATCTGAGTTTGGTGATGAGCTATACTACCAAGCAATGTCATCGCCTCTTCCATGTCCAGTTCCAGCTCGAATCTCCATCCCCAATCACCCAA
Mi_0116	17	50.895	991	G	A	AT5G11420.1	protein_coding	Protein of unknown function; DUF642	AGCTCGTGGCTGGAAAAGAGAGTGCTATTGCACAAGTTGTTAGAACCACCGTAGGCAAGAACTACAGCCTGTCATTTTCCCTAGGCGATGCTGGCAATTC[A/G]TGTGCCGGGTCGATGGGAGTTGAGGCGTATGCAGGGTTGGATAACATTAAGGTCCCTTATGAATCCAGGGGCAAAGGAGGGTGGAAGAAAGCTGAGTTCA
Mi_0235	17	48.084	729	G	A	AT1G15520.1	protein_coding	pleiotropic drug resistance 12	TGCATATTCTTTCGAATCGAAAGAAACGCCTTACAATCCTTAAAGATGTCAGTGGAATCATCAAGCCAAAGAGAATGACATTGCTTTTGGGTCCTCCGGC[A/G]TCAGGAAAGACTACACTGCTGTTGGCTTTGGCTGGGAAGCTTGATTCTTCTCTAAAGACATCTGGTGAGGTGACATACAATGGGCATCAGCTGAATGAGT
Mi_0492	17	50.687	2320	T	C	AT3G22760.1	protein_coding	Tesmin/TSO1-like CXC domain-containing protein	CTCCACACGCTCAACTGCATCAGGGAAGCACTCTCCAGTCATCATCCGGGCACCACCAGTGGCACAGTTCAATGAATTATATGCCACAATTATGCAAGAG[C/T]AATGTTGCCAATGGCTGCAGCTCTAACAGTGCCTTCCATGACTTAATGAAAGACGATGATGATATGCCAGAGACTGTGAAGGAAACTTCTACACCCACCA
Mi_0397	17	70.859	565	T	A	AT3G23100.2	protein_coding	homolog of human DNA ligase iv-binding protein XRCC4	TGGACTTTCTGATGGATGCTAACATTAGACTCAGTGATGAAGTTGTCAGAAAAACTCAATCCTTTGAGAGGCTGAAAGTGGAGGCTGAGAAATGTTTGAC[A/T]CAAAGTGAGAGATTTAACCAGGAGAAGGTGGAGTTTGAATCTGCAATCTACACAAAGTTCCTTGGCGTCCTGAATTCAAAGAAAGCAAAACTCAGAGAGC
Mi_0167	17	145.906	1117	A	T	AT5G62050.1	protein_coding	homolog of yeast oxidase assembly 1 (OXA1)	CAAGGGGATTTGCTGTTCTTTCAGTTCCATTGACAATGAATTTCCCACAGGCAGTTTTTTGTTATTGGATTACATCAAACCTGTTTTCTCTTACGTATGG[A/T]CTAGTGCTTAAAGTCCCGGGAGTCAAGAAATTCTTGGGTGTTCCTGAGATACCTTTGGCTCCACCAACTACAACTACTACACCACAACATTCTTTCAATC
Mi_0166	17	99.444	2471	C	T	AT5G63320.1	protein_coding	nuclear protein X1	AAGTTGGTGTATCAGACATTGGAAATTCATCAGTAAATTTGGATCCACCTGAGCTCAATTCTCAGGGTAAGCCAGTTGCTATTGAGGTGGATAGCCATCA[C/T]GAGGGGGAGAGTGCTCCATCTGAGAGGCAAGTCTCCCCTGAAAAGCTATATCGTGCTGCTTTATTGAGGAACAGATTCGCTGATACAATACTCAAAGCTC
Mi_0168	17	53.566	666	A	T	AT3G16810.1	protein_coding	pumilio 24	AGCCACATTTTCTAACTCTTGCTGATAACACCTACACTGTTCATCTCGTGAAGAAAATGTTAGATAATGCTTCTAAGAAACAGCTTGCACAGTTTATCTC[A/T]GTCCTTCATGGTCATGTTGCTTCTCTTCTTCGACACATGGTTGGATCTGTTGTCATTGAGCATGCATACCAGTTGGCAAATTCAACACAAAAACATGAGC
Mi_0121	17	77.307	868	G	A	AT3G20240.1	protein_coding	Mitochondrial substrate carrier family protein	ATTTAAGTGTTGCAATCAGCAAGATTTACAAGGATGGTGGGGTCGGTGCTTTTTATGCTGGTCTTTTACCTACGTTGATTGGTATGCTCCCATATAGCAC[A/G]TGTTACTATTTCATGTATGAGACAATGAAGAACTCGTACTGCCGATCAAAGAAGAAAAAGACATTAAATCGACCAGAGATGCTCCTTCTTGGAGCTTTTT
Mi_0129	17	115.184	1548	T	C	AT3G48120.1	protein_coding	Unknown	CGGCAGCTTACTACGACGAGTTGACTCGGAAAGGGCAGGGAGCCGCTCGATTTAAGCAAGGTCTTGGTTTCTCCTCTTCTTCCCCTACCCAAAATGACGA[C/T]GTTTTCACTAAACAAACTCCCTCTTCTTCTTCATCATTTCTTAGCAACTTCGTAAAAGCTTCGAGTCCAACCACAACCTCCAATCTCGAGAAACAAGCTC
Mi_0550	17	116.059	436	A	G	AT3G47830.1	protein_coding	DNA glycosylase superfamily protein	TCGTGAATCTTTCTCTCGAGAAGCCAAATAAAGTTCTCATCGTACGGTCAGGAATTGTTCCCTTGTTGATTGATGTGTTAAAATCAGGATCTGATGAATC[A/G]CAGGAGCACGCGGCAGGTGCGTTGTTTAGTTTAGCTTTGGACGATGGGAACAAGGTAGCTATTGGTGCGTTAGGCGCGTTGCAGCCGTTAATGCACGCGC
Mi_0071	17	92.919	1019	G	C	AT4G17540.1	protein_coding	Unknown	AGTGGCTGAGCGTTTGCGTTCTGAAAACAACTTGCTTCAAATGGTATTGAAACATCAGCAAGTCATTGAGGAACTTATGCAGGAGAATGAAAAGCTACGT[G/C]AAATCCTTGTAGAAGACCTGAAAATACCTCCCAGCAAGCTCCTTGCTAGTTACTCAAGTGGAAATAAACCTACATGTACTGATTGTTTCAAGTGCCGACG
Mi_0368	17	104.689	646	C	G	AT4G34140.3	protein_coding	D111/G-patch domain-containing protein	AGTCAATGCTGATAATGGTGTAATGATGCCTTTGGAAACTGATGAGGGGAAAAACTTCAAGTTTTCAGCTGATGAAAGTAGTAATACTCTTCAGCAAGAA[G/C]AATTGACTGCTGAGAGTACTAATACTCTTGAGCTAGAAGAGGGGGAACTGATCATGGAGGACTTAGGCGAAGGTGTTTCATGGGAAGAAGAAAATTGGCG
Mi_0328	17	141.794	2150	A	G	AT1G64140.1	protein_coding	Unknown	GTGCACAAGGTAGCACTGACTTCTGTAAGGCCCATGGTGGAGGGAAAAGATGCTCCTGGGGTCATCCTGGTTCAGCATATGGACCCCAAGCTACTGGTCC[A/G]TGTAACTCATTTGCAAGGGGGAAAACTGGCCTTTGTGCCCTTCACAGTGGCCTGGTGCAGGATAAGAGGGTACATGGTGGTGCCACTATAGGACCTATTG
Mi_0321	17	86.684	4210	C	T	AT4G14920.1	protein_coding	Acyl-CoA N-acyltransferase with RING/FYVE/PHD-type zinc finger protein	AGAGGAAAATTCTTGAAAACAATCAACTAACTGATTCTCCTCTTGAAGAAAACTTTCCGTCCCGCAAAGAGGATGATACAAACGATGCCTGTTCAATTGA[C/T]GTTAATATTGCCACTTCACATGAAGATGAATTTCCAGTTACAGGTGGGAGGAGTGCAAGTTCTGATTTGAAAGCAGAGGATAAATTAGTTGAATCTGTTT
Mi_0281	17	156.703	2174	A	T	AT1G32810.2	protein_coding	RING/FYVE/PHD zinc finger superfamily protein	TTAGACGAGAACTGAATGGTTTAGATGGTCCCATTGAAATGCAAAAAGGCTCCCCTGAACCCAAACACGATCCAGGGAGTGTCAAGGATCAATCAAAATC[A/T]GAAGGAAATAGCTTCAACTCTGTGGCTCTAACCGGCCAGCAGAAAACGGTGGTGTCTGTTGGAAAATCATCATCCATTTTGTCAAGTACTGTGGCCACCA
Mi_0132	17	89.408	1411	C	A	AT4G16650.1	protein_coding	O-fucosyltransferase family protein	TGATGCTGCGGGCAATTGGTTTTGCAAATGATACATACCTTTATGTTGCCTCTGGAGAAATATATGGTGGAGAAGAGACTCTGCGGCCTCTGAGAGAACT[A/C]TTCCCAAACTTCTATACGAAGGAGATGCTTGCCAATGAAGAGTTGAAACCTTTTCTTCCATTCTCATCTAGGCTTGCTGCCATTGACTTCATTGTTTGTG
Mi_0135	17	0	375	C	G	AT2G42490.1	protein_coding	Copper amine oxidase family protein	ACCGATTTCAACGCAAACAATTCACCAATCCCCTCAAACAACCCACTAAACCCACCCACCACCATGCCTCTCACACCCCTCACCATCCTCTTGACCCACT[G/C]ACCATCCAAGAAATCAACCACGTTCGCACCATCCTCTCCTCCCACTCCCTCTTCAAGTCCTCTCCATATGCTATCCACTCCCTCTCTCTCGAAGAACCCG
Mi_0063	17	97.241	361	C	T	AT1G67340.1	protein_coding	HCP-like superfamily protein with MYND-type zinc finger	AAATGTTCCGCGGAAAAAAACTCAAGACTTCTCCTAAGGTTGCCGGAAAACCGGATAAACCTGACTTTCTCGACGGATTACCCGACGATCTCGTCGTTTA[C/T]ATCCTTTGCAAGCTTAGCTCCTCCGCTTCTTGTCCCTCGGATTTCATCAACGTCCTCTTAACGTATGCTATTTTTACAGTACAGGCATGTATTTCTTGTG
Mi_0535	17	47.558	327	C	A	AT3G12490.2	protein_coding	cystatin B	GGTGTTCATCATTGCATCTGTCAAGGCGTATGAGGGTTTTGTGGGCGGAAAAACAGAGGTGAAGAACGTGAAGTCGAACAAAGAGGTTCAAGATCTTGGG[A/C]GATTTTCTGTGGAGGAATTTAATCGACAAGGCATTAATGGTTATGGAGATCTGGTGTTCTCAGAGGTGATCGAGGCGCAAAAGCAGGTGGTTTCTGGCTT
Mi_0382	17	88.287	1749	A	G	AT5G47580.1	protein_coding	Unknown	TCTGGGGAGTGCATGAAGGCCTCGGGTATGTGAAAACCATTGAAGAAAGCCTAGATGAAAAAGGAGATTTGATTAACATCAGGAAGGCAGCTGAAGTTGT[A/G]TGGCTAGAAGTTGATCTCTATCACAAGTGGCTATGTGTCGATCTCACTAAACTGTCCCTGCAAGCAAACAGCCCCAGGGATGTACTCGAAGCACTAACTG
mango_rep_c7055	17	77.676	201	G	A	AT1G09575.1	protein_coding	Protein of unknown function (DUF607)	TCTCTAGAAGAGGCCGCGGCTCTTGCACGTGTGCTTGATGATGCAGGTGTTGTTCTTCTCTTTCGTGACAAGGTGTATCTTCATCCCGATAAGGTGGTAGATCTTGTTAGAAGAGCAGTCCCCCTTGCTCTAATCCCGGAAGATGACCCCATGAGGAATGAATTAAAAATGCTGCTGCAGAAGAAGGAAGAAATTGACAT[G/A]TTAGCTCATAGGCAAGTTCGGCGCATCCTCTGGTGTGGGCTGGGTTTCTCTATTTTACTGATTGGTCTTTTCTTCAGATTAACATTCTGGGAATTCTCATGGGATGTTATGGAACCCATTGCATTTTTCTCCACAACAGCCAGCATAATCTTAGGCTATGCCTACTTCTTGTTCACTGCAAGAGATCCCACTTA…
Contig4330	17	127.052	105	T	C	AT4G11600.1	protein_coding	glutathione peroxidase 6	AACTTTATTATCACATTATTACTAGATCAAACATCAATACATCATACATGTCTTTAAGAAAAGAAACAAACAAAACAAAAGTTCATGAAACATTTCCATGGAAG[T/C]GTTTATTTATCGATAATCCTTCTCCCTTTTTTGCAGTAAGTCGATACACCTTATGCAACTTCCAACAGCTTCTTTATATCCTTCTCAATGCTAAGAGGGGAAGTAGTAGGGGCATAACGTTCAACAACTTTCCCTTCTTTATCGACCAAGAACTTGGAGAAGTTCCACTTAATGCTGTCTCCAAAAAGTCCACCTTTGCT
mango_rep_c19967	17	105.194	185	A	G	AT4G24680.1	protein_coding	modifier of snc1	TTCTGTCAGAAAGGAATTCCTCTGAGAAGTTTATGAGTACTACTAGCACAACTGAGTCACTCACAGGCCATACCGATTTTATAGTTAATGCCACAAAATCTATTGAGGTTGTATCAAATGAAATTGCCCCTAGCAGTGATTCAAGTTTGCTAGGAAATCCGAATGTCATGGCTGAGTCCTCCGT[A/G]CATCAAAAGAGGAGAAATAACAGGAGTGGCAAGAAGCACAGAGTAGAAGAGGCTTCATCTGTGGCTGCTTTACCAGTAGTAACAACTACACATAGTATAAACACTTCAAGTGAAAGTAAGACGAAGGCTTCTGAATCTGAGTTGGATCCTAAAACTGTTCAGTCACGTACTGATCCAAAAAGATGCAAATCAGTCTTCTG
mango_rep_c34886	17	45.337	118	A	G	AT1G79930.2	protein_coding	heat shock protein 91	CCCAATCAAACGTTTTATCTGCGAGATTGTATTTTTGGGGTTCATCATAGCTGAAGCAGCTCCTGCAGTCCCGATGAACCTCTGCTTGTCACCAAAACAAACAATAGCTGGAGTCTC[A/G]CGCTTTGATTCATCATTAAGCACAACATCAATACCCCTTTGCCTTGCAACAGCAACAATACAGCTTTCGTTGCCAAAATCAAAACCTACCACGCTCATCTTGTCCAAGAACTAACCAATTTTATTGAGTCAAATTGGCCTGCTCCTAACAAAACAAACAGCCTGAGTTAGAAAAAGAGTAGACAAAAATAAACTTTACAA
mango_rep_c10961	17	53.906	201	A	T	AT1G80070.1	protein_coding	Pre-mRNA-processing-splicing factor	TTATCGCCTCAGGATCTAACTAGTCATGCTCGGATTTTAGAAAACAACAAGCAATGGGATGGAGAGAAGTGCATTATCTTGACCTGCAGTTTCACTCCAGGTTCCTGCTCATTAACTGCATATAAGCTTACACCAAGCGGATATGAGTGGGGACGAGTCAATAAGGACACAGGAAGCAATCCCCATGGCTATCTTCCAAC[A/T]CATTACGAGAAAGTCCAGATGCTTTTAAGTGACCGGTTCCTTGGTTTCTACATGGTTCCCGATAATGGGCCATGGAACTATAACTTCATGGGAGTGAAACATACTGTGAGCATGAAATATGGGGTGAAGCTTGGCTCACCTAGAGAATACTACCATGAAGATCACAGGCCAACCCACTTCTTGGAGTTCAGCAA…
mango_rep_c417	17	26.828	201	C	T	AT1G53750.1	protein_coding	regulatory particle triple-A 1A	CCGAAGGGTGTTCTCTGCTATGGGCCACCTGGAACGGGTAAAACACTTCTAGCTAGAGCTGTAGCTAATAGAACTGATGCATGTTTCATCCGTGTAATTGGAAGTGAGCTTGTTCAGAAATACGTTGGTGAGGGAGCTCGTATGGTTCGTGAGTTGTTTCAGATGGCACGTGCAAAGAAGGCCTGTATTGTGTTCTTTGA[C/T]GAAGTTGATGCCATAGGAGGTGCACGTTTTGATGATGGTGTTGGTGGAGATAATGAGGTCCAGCGTACAATGCTTGAAATTGTGAATCAACTTGATGGGTTTGATGCTCGTGGAAATATCAAAGTTCTAATGGCAACAAACAGGCCTGACACACTTGATCCTGCATTGTTACGACCAGGACGGTTAGATCGTAA…
mango_rep_c2747	17	106.321	201	G	A	AT1G17100.1	protein_coding	SOUL heme-binding family protein	AAGCATAATCGCTGTCAGAAGTAGTACAGTTAGCCCAAGGAGACCTCCTCAAGCTACTGGCGAGTTGCTCTGCCTCGTGCACAATGTTTTCATCCTTTGCATATCCAGAGAACTTCCTTACTGCAACATAGTGACTACCCCATACATAAGGCTTCAAATGAAGCTCGGGCAGGGGAGTTGGTGGATCAGCTTGGAACTTC[G/A]CAGGCAAGTAAAATCTCACAACGTAGGCAGATGAGTGAAGAGGGCCAGCCCCAGGAACTATGCTAGTCACAACAGGAGATGTCATTGGAATCCGAGAGTAATTAAGATTGGCACCTTCAATGAACTGGAACAACCGGTGAAAGCCAAACAAGGTGGCCTTCTCGAAGGAGAGTTCACGAACGGAGGCGGACATC…
mango_rep_c8265	17	74.484	201	T	C	AT3G16210.1	protein_coding	F-box family protein	GTTGCCTTCGTATGGGAGGAACTCGAGCTCCGAATAAAGTTCCAGAAATAAGAATTTCTGGAGATAGAAGCCTGAAAAGTAGTGATGGGGGTTTTGTTGGGAGTATGTGGCGATGAACACAGGATCGGAGATAAGATTGTGCCACCATTTGCAGACAGTTTTGCATTGGATTAAAGTCCTTAAGGGTAATCGAATCAGTA[T/C]ATTGATAATGGCGTCGTTGTCATTCAAGAGCATTCGTTCAGTCTCTATGAAACTCATGGTATATATTGTACCCAAATCTTCTGTTTAATATTTGTATCAGCAAGAGAAGTATGTTGATGAACAAACAACATGCCATTTAAAGAACATAGTGCTGCAATTTCTTAAGGTCCTGTAACGAAAGAAACTTCTTGGAA…
Contig3337	17	129.61	201	T	C	AT4G11560.1	protein_coding	bromo-adjacent homology (BAH) domain-containing protein	GGTGTGAGGGACATCATCCAAGCAGGACATGGAGACCGCTACAAGTTGGAGTGTATCGGATGTGGTCACAACTGGTATGCATCAAGAGATGAGGCATCTAGGCTGACAATTGATGGGCCAAGTTCAGCAAAAACTGTGGGCACAGTACCGTTAGCCACAACCAAATTTGAAAGTCTTGAGAAGAAGTTGTTGAGTCCCCG[T/C]AGCGGGGACGATAAGTCAGGGGTTGATGTTCTTAAGAAGTCAAGTGAAGCATACATGCCGGTTTTAGAGGCACAGAGATCATTTGGGAAGACAAAGAATGAAGAAAATCCTGAATCAACAAAGAAAGAGGAGTGAGTGAATATATGAGTGTTGGGTCTGTAATCTTCTTAATGTAGTTGTGTTAGTTAGGTTAG…
Contig1914	17	75.712	201	G	C	AT1G06890.2	protein_coding	nodulin MtN21 /EamA-like transporter family protein	ATATAAATTTCTGGAATGTTTCCCATTTCATGCCTCATTCATATCGAAACCATTAACCAAAATTTCTTATATAAAATGGCAATTTATTGTCTCTGGGATTACTATATTTCAACTTGTAAACTCTGAGTACCCAATCGCCAGCTATGCAATACACGCATGACCCATGAAGGACAGTCAGCAACATCTTCATCGCTGGAACA[G/C]ATTTACAGACTCAGATTTTATCAAGGGTGAATGGATTAATCAGGATCCAGAATAAGTTTTCACGCATGCAAGTCCTTGTTCGAATTCCATACAGGAACCTTTGCAACACCATCGTTAATCCCTGTTCCTTTTTCCACACTAATAAGTGGAACGGATTCACTTTCCTTGATCTGCGGCAATTGGGTTGCTGCTTC…
mango_rep_c33609	17	78.464	52	T	C	AT5G10860.1	protein_coding	Cystathionine beta-synthase (CBS) family protein	TTGATATAAACCTACACGGTAGTATTTCATGTCACCGCATATTGACATCTG[T/C]AAAAACAAAAGACAACATGAACTGAGATGCACACAACACACCATATTCACAAGCTCCTGGTTTTTTAGTGTTCAAAGAGCTTATCTCAACATTCTATCATTGTCTTCAATATCTAGTAACCTCCATGTATAAACGCGTTCATGCGGTCCAGCTGTTCACGATGCTCAGTCAGCACAGCATGAACAACATCTCCAATTGAT
mango_rep_c1966	17	96.287	201	A	C	AT5G47030.1	protein_coding	ATPase; F1 complex; delta/epsilon subunit	CATGCAAATTCAGTAGCTGACATAATCGCAGTTGAGGCTGTGCCAGTTGACCACATTGATCCAAACTTGGTCCAGAAGGGGCTTGCAGAATTCACTCAGAAGCTGAGTTCTGCTACCACAGACTTGGAGAAAGCTGAAGCTCAGATAGGTGTTGATGTTCACAGTGCACTCAACTCTGCTCTCACAGGCTAAATGGTTTT[A/C]TTCTGCCTCAAGATTTTCTCATTTTGTTACCTCTTTTGAGCTTCATTGAACTGTTCGGCCTTCCATCCATCAGGCTGGCCACTTAGATTTCTGAAAGGTATTATTACCTTGATCCACAGAAGGCTAAAATAAATTTAAGAAAACAAGAATCTCAACCTTGTTCAATGTTTGCTTTTCTATCCAAAAAAACAGAT…
mango_rep_c2961	17	45.149	201	C	T	AT1G79930.2	protein_coding	heat shock protein 91	TAAGTTACGATCTCAAACCCTAGCTTCCTCTTAAGCAAAGGGTTTTGAGTTTGACTGAGCAGGCCAATTTGACTCAATAAAATTGGTTAGTTCTTGGACAAGATGAGCGTGGTAGGTTTTGATTTTGGCAACGAAAGCTGTATTGTTGCTGTTGCAAGGCAAAGGGGTATTGATGTTGTGCTTAATGATGAATCAAAGCG[C/T]GAGACTCCAGCTATTGTTTGTTTTGGTGACAAGCAGAGGTTCATCGGGACTGCAGGAGCTGCTTCAGCTATGATGAACCCCAAAAATACAATCTCGCAGATAAAACGTTTGATTGGGCGACAATTTTCTGACCCTGAGTTGCAAAGGGATCTTAAGTCATTGCCATTTGCCGTCACTGAAGGTCCTGATGGATT…
mango_rep_c9532	17	41.829	201	C	T	AT3G16270.1	protein_coding	ENTH/VHS family protein	CTAGGGGTTGGAACTGCAAAATTCGGTTGGAATACATCTGGAAGTGGTGAAGAATAGCTTCCATTAGTTCCCATCGCATTACTGCCACCAGCATTTTTGAGTGTTCAGGTTACCAAGCTGTTGAAAGTTTGACATTGTAGCAAGGAACTGCTGCTGAGCAAACAAACTCCCCATGGCACCATAATTAATTGGTTGAGAAG[C/T]AATTGTGGGATTGAACATCATGCCAGAAGGAATGTTATATGGCATAGCACCAAAGGGAAGCACTGGATTTGCACTCATCCCAGCTGTTTGGGCACCAAGTGCGTTGCTAAATACATTGCCAGAGGTCTGATAACTAGATTTACTGCTCAGATCTGAAAAGATATGTTCAGATGGTGCCACAGAAGCAGTTCCTT…
Contig3004	17	78.464	201	G	C	AT2G30530.1	protein_coding		AGAAGGGACTTAATGCGATCACGTCTTCTTTAAATTATATTGGAAATGCTGTTGAGGAGGGCATTTCAATTGTGGAGAACCGAACTGCTGGCATCATTCAAGAAACTCGTAAACACATTAAGAAAAAGCCTGGCAATTATCTGGCACAGAAACAGGCAACTAAACAACCACATGTACAGGCCCAAGCCCAAACTCCAACA[G/C]AAACCGATCAAGAACTTCAATTGAAGGCATCTCGCGACGTTGCTATGGCAATGGCTGCCAAGGCAAAGCTTCTTCTTCGAGAGTTGAAAACTGTCAAAGCAGATCTGGCTTTTGCTAAAGAGCGATGTGCTCAGCTGGAGGAACAAAATAAAGTTCTTCTGGAGAGTCGTGAAAGGGGAAACAGTTCAGAAGAT…
mango_rep_c15079	17	102.429	201	G	C	AT5G50210.1	protein_coding	quinolinate synthase	TTGGAGGTGGTCATTGGCATCTCTATCTAATGCCTCTTGAACCCTTTGTTTTATGAAATCTAGAATATTCTGAGTGGAACCCACCACCCCCATTCCTCTTTTCTTTGCTTCCATTGCCAAAGAGAACATTTCTCCTGGGACTTCAAGATGTGCAGTTAAGAACGCATCACAATACATTTCATTGATCTTCTCCACAACTT[G/C]ATGCCCAAAAAGATGATGTACAACACATGTACCATCCTGATGCAAACATGTCATAAGGTCAGACAAATAAAAGACAGCAGATCTGACAAGGCCCAAGCCTTGAAAAGAGGACAAACAGAAAAGGTAGCTAGTTAGGTTTGAAAATGTTTCAAAACGCATGGTAAAATGACCTGCACTTGATATACATATAAGGT…
Contig1878	17	90.765	201	C	A	AT5G18670.1	protein_coding	beta-amylase 3	CATGCTTCTGAACTCACGGCTGGGTTTTATAACACAGTCAACAAAGAAGGCTATGCAGCAGTGGCTAAGATGTTCAAGAAGAATTCCTGCAAAATGATCTTGCCAGGAATGGATCTTTCAGATCATAATCAGGGCCATGAGTCGTCAAGCCCTGAGTTATTACTTGAACAAATCAAAGCAGCTTGCAGACACTACGGGGT[C/A]GAGATTTCCGGGCAGAACTCATTGGTCTCAGAAACTCCTGCTGACTTCAATCAGATACAGAAAAATTTGTCCGGTGTAAAGAATGCGGTGAACTCATTCACTTATCAGAGAATGGGAGCTTCATTCTTTTCACCTGATAATTTCCCTTTATTCACCAAGTTTGTTAGGAACCTTAATCAACCTGGATTGCATTT…
mango_rep_c3766	17	49.088	201	G	T	AT5G49510.2	protein_coding	prefoldin 3	AGAAGTTCTTATTGCCGATTTGCAATTCTTGAGGGATCAAGTTACTATCACTCAGGTCACCATTGCTCGTGTTTATAATTGGGATGTTCATCAGCGTAGGGTTCGACAAGCTACTACCCTGGTTAAAGATTCATGAGATAAAAATCTCATTACACCCATATTTTCGTGGCATAATTTTACTGGTTGAGAATTCATTCCCA[G/T]CCTCTCTTGTTGCATTCGGGTGACTGGCTTGCCTTTGTATTTTGGGTTGATTTAGATTATACTTTCTTGGTTATCTCCACATCAACTTTTAAGTTGCATATTTTTTAGGGTGTCCTTTTGCAAAAATTTAGCATTTTATTTGTTCAATTACATGTGGTTTATGTGTATTTGAATTCACAGTTACTTTGTCATAG…
Contig2556	17	30.53	49	G	A	AT4G19850.1	protein_coding	lectin-related	TTCTGGGTCCTCCATGCAATGATTCAAGCTTTCTCCAACTGTAAGTCT[G/A]CATTGGTCATGAAGACTTCCATCGCTTCACTTTGTGTGACATTAAGTTAATATGGTAAGTTTGGCCCAAATGTTGGGGTTGAATTATAAAGCAGAAATAGTTGAATGATCGTGGAAGGAGAGATTATAGCCAGACGAAACATGATTTTTTCTTTTTGCTGTGTCATTGGCTACTGCCGCTGCCTCCTGGAATTCCTCTTC
Contig1071	17	85.917	201	T	C	AT3G22530.1	protein_coding		GACCTGAATTGGCGAGTGCGGTTTATGTGGATGGGGAGCTGATAGTGACAGTGCCGAAAGGTGGGGGCTTGGAGAGTCTGGAAGAGAGAGAGGGCGGTGGTCGTGGCGGTGGTGAAAACGGGGATTTTAGAGGAGGTATGGGAAACAATAGGCTTGTGCTTGTACAGTGATATATAGTGATCTTGTTTGTGCTTTAATTA[T/C]GTTTATGGAACTTTTTAATGTGGAACTTTAGCCTGCAAGTTTAGTATGGCTTTTTATGGTTAATTTTGCTTCAATGAATCGGAAATGTTGTTTTTTCGCATGATAATG
mango_rep_c5787	17	28.211	201	G	A	N/A	N/A	N/A	GCTCTTCAGAGGACGGTAAAGAGACAACAAATACTGAGGCTCCTGAGAATAACCCGCAATACACTACTGTTTATGTTGGTAATCTTGCTCCAGAGGTCACACAGCTTGATCTCCACCGACATTTCCATGCTCTTTGTGCTGGAGTGATTGAAGAGGTCCGGGTCCAGCGAGACAAGGGTTTTGGTTTTGTCAGATACAGT[G/A]CTCATTCTGAAGCAGCTCTGGCTATCCAGATGGGGAACACCCAGTCATATCTTTATGGCAAGCAGATCAAGTGTTCTTGGGGCAGCAAGCCTACGCCGCCTGGAACAAGTTCAAATCCACTTCCCCCACCAGCAGTTGCACCACTACCAGGTCTTTCAGCGGCTGATCTTTTAGCCTATGAACGACAGTTAGCT…
SSKP009C1_A627T	17	0.14	100	A	T	AT4G22870.1	protein_coding	2-oxoglutarate (2OG) and Fe(II)-dependent oxygenase superfamily protein	GCGAGGAGGGAACAGTGGAGGCTCTGTCTCCGACACAGTCTCCGGAAGAGGCTTGAGGACAATCTTTTCCTTCGGAGGCTCACAGAAAACAGCCCACGA[A/T]ATCCTGACTTTCTCCTTGTTAACGAGTCCCCTGTGAAGAATACTCTTGTACTTGCGATTGCTCAGGATTTCAATGGTGTCACCAATGTGCATGATGATAG
Contig1073	17	88.592	201	G	A	AT1G04430.1	protein_coding	S-adenosyl-L-methionine-dependent methyltransferases superfamily protein	CAACGAGAGCAGTGAGCAAGTTCAAAAGATCTGCTTGGGTAAGGAAGCCTCTTAGTTCCTAGAACTCCAAGATATGCAGGAATTCCCCTCTCTAGAGCAAACTGTATTTGGTTTTGATGCACATCATTGGGTGCTAAGGACATGGCTATGACATCAGATGAGAGAAGATAAGCTCCAAAGCTTGCAACACCACATCCAAC[G/A]TCAAGAACTGTTCGTAATTTTCCTTCATTGTTTATATTGTTGCCTGTAAAGTTGAGCATATTTGCAATCGAAGCAATATACTTATCAGCTCCATAGTGGAAATGAGTGCCACCCCCAGGGAATACAATCTTTTCACCTTTTACAACCATCCAATTCTGGTCAGACTTCTCGTGTGCAAGGTGAGTATGAGGAAT…
mango_rep_c10593	17	70.341	201	T	C	AT1G04260.1	protein_coding	CAMV movement protein interacting protein 7	AACACCGAATCAATTAAGCAAGAAACGATTTGAGATTAACTCAAAAGTATTCAGTCTTTACGGGCAAAAATTTAAAAGAATTAAAAACCAGTATAAGCACCATGTGGGCTATCGTCAAGATCATCAAGCAAAACACCATATGGTGATTCTTGGTCATCCATCACAAGATCGTCCGTACTCCTCAACCCCGCATGTAGAAT[T/C]ACCAAAGCAACCCCAATCAACGTGGAAACCAACACATTCACCCACACATGCGTCAAAACCAACCCCGTTACCGTCACCGCAAAAAGCACACCCACCACGACACGGTCGTCGACAACGAACCCGAAGAGCGTCAAAGCGTCGTCGCGCGCGAAGTAGAAGAAGAACCACGCGACAAGCGAGAGTAGAAAGACGAT…
mango_rep_c15212	17	62.471	201	A	G	AT2G25220.2	protein_coding	Protein kinase superfamily protein	TGCCAATCGATAGTCACATGGGCCATTCCTCAGCTCACTGACAGGTCAAAGCTTCCCAGCCTTGTGGATCCTGTAATTAGAGACACAATGGATTTAAAGCACTTATATCAAGTTGCTGCTGTGGCAGTGCTATGTATACAATCTGAACCAAGTTACCGGCCATTGATAACAGATATTTTGCACTCGTTCATTCCTCTTGT[A/G]CCTACTAAGCTTGGAGGGTCACTAAGAGTTGTCTAGGCATCGTAGAGAATTTGCATATCGAATCAGCCTGCAGAACATTCTCTAGTGCTGCAAAATGTTTGAAGTACATTACACAGTTCTTGTTTTGTTGGTTCCTGATCATTCTTTTCCAGACAAAAGTTGCCTTCAAGGATCATACACAAGGGAAGATTATA…
Contig2524	17	79.132	201	A	G	AT5G58270.1	protein_coding	ABC transporter of the mitochondrion 3	CAATAAATCGTGCCACAAATTCACCTAAACATCAGGATTTAAATCTCATCCGATATATGCGATGAAGCTACAAGAATTGGGGAAAGCTTACATCTACAGACTTTTACAAAATTATAATGTAAATATTTAAACAAGATTATTTATATTTATGCGTATAATTTTAGTTTCATGGCGATTTATCGGCTGTATCAAGGGCATCC[A/G]CGTTATTGTTTTGTTGTCCCCATAGCTGAGCATATCTCCCTGCTTTTGTCAATAAAACTTCATGGGGTCCCTGTTCGATTACCTTCCCGTTCTCCAAAACCATTATCTCATCACATTGCATTGCCGTTGTGAGCCTGTGAGCTATAAAGACTGAGGTTCTATTACTTGCTAGTGATTTTAATGCATTTAATATC…
mango_rep_c9129	17	148.908	201	G	T	AT4G23940.1	protein_coding	FtsH extracellular protease family	AGGAAAGGACATGAATCCATTCTTCAGTCAGACATGGATGATGCAGTTGACCGACTTACAGTAGGACCCAAACGATTTGGTCTAGACTTAGGCCATCAAGGACAATGTCGTAGAGCTACTACAGAAATGGGACTTGCCATGACTTCTCATCTGCTAAGGCGATATGAAAATGCGGAAGTTGAATGTTGTGATCGCATTTC[G/T]ATTGTCCCCCGTGGTCAGACACTATCACAGTTAGTATTTCATCGGCTTGATGATGAATCATACATGTTTGAGCGTCAACCACAATTGCTACATCGTCTGCAGGTTTTACTTGGAGGAAGGGCTGCAGAAGAGGTTGTTTATGGACAGGACACATCAAGGGCATCAGTTAACTACCTTGCAGATGCATCTTGGCT…
mango_rep_c7019	17	98.619	201	G	A	AT4G24880.1	protein_coding		TCAAGGATGGGCTATTGTTTTATAACAAGCATGCTCATTATCAAACTGGAAGCACACCTCTAGCATTAGTCTGGAAGGATGAACACTGTAGTCAATATGTAATTGACACTGATGGTAAAGGAGACATTCCAAGCCAACAACAGGTAGTTTTGGAGCTGCAAGATGATGGAAAACTATCTACATCAGATGATCCTCCTGTC[G/A]TCTTTGGCTGCTTAGATAGGGATTTCATACAGAGGTCAGAGCTACATTTTGGTAGTTTTCTAAAGTTTGCTATTGGCGATGGAGGATTGAGTTTTGTGGATGGGAAGCTTGAGAAGGCTGATTTACATTATCTTGGCAAGACCAATCGAGCACGCATATTTGCAGATAGTTACTCTAAGGTTATATTTCAGTAT…
Contig4872	17	146.49	201	C	T	AT5G42090.1	protein_coding	Lung seven transmembrane receptor family protein	ACGTGGAAGCAAGTGTTCTTGCTCGTAGATGTTGTGTGTTGCTGTGCCGTATTGTTCCCAATTGTTTGGTCGATCAAGAATTTGAGGGAGGCTGCTAGGACAGACGGCAAGGCTGCCGTTAATTTGATGAAGCTTACCTTGTTTAGGCATTATTATATTGTGGTTATCTGTTACATCTACTTTACCCGTGTGGTGGTTTA[C/T]GCTCTTGAGACTATAACTTCTTATAAGTACCTGTGGACGAGTGTGGTGGCAGGAGAGTTGGCCACACTGGCGTTTTATGTGTTCACCGGTTATAAGTTTAAGCCAGAGGCACATAACCCATACTTTGTAATTGATGAAGAAGAAGAGGAAGCTGCAGCTGAGGCTTTGAAGCTTGAGGAGGAGTTTGAATTGTA…
mango_rep_c8252	17	37.626	201	T	C	AT1G79750.1	protein_coding	NADP-malic enzyme 4	CTCGCCTCTGCCTCGACATGTTTTCGTTGAACACAAGCACTTTCCTGAATAACAAGGGTCTATCATGCCCTTTGTGTACTACTAATCAAAGAAATGGAAGTTTGCAAACAAAACTGGTGGCTTTTGGCGTTTCTAAGAGGGAAACCGGTAGCCTTGTCTTGGAGAATAATGGCTCACCGACGTTCACAGAAAGAGAGGAC[T/C]ATGCTGAAACTGTCGTGAGCGGCGGCGTTCAGGATGCCTATGGTGAGGATACTGCCACTGAGGACCAGCCTGTCACCCCTTGGGCTGTCTCTGTTGCCAGTGGGTATTCTTTGCTGAGAGATCCTCATCACAACAAGGGGCTTGCCTTCACCTGCAGAGAGAGAGATTCACATTTCTTGCGTGGTCTTCTCCCC…
Contig2668	17	52.648	201	C	T	AT3G16785.1	protein_coding	phospholipase D P1	GATTCATGTATGGGAGGAAAACCATGGAAGGCTGGAAAATTTGCTTTGAGTCTTCGCCTATCGCTGTGGTCTGAACACCTTGGTCTTCGTGCTAGAGATATAAAACAAATAATCGACCCGGTGATTGACTCAACATACAAAGATATATGGATTGCAACAGCAAAGACAAATACGGCTGTCTACCAGGATGTCTTTTCTTG[C/T]GTACCCAACGATCTTATACATTCCAGAGCTGCATTCAGACAAACTGTAGCCGTGTGGAAAGAGAAAATCAGCCATACTACCATAGACTTGGGAATAGCTCCTGCGAATCTTGAATCATATGTGAATGGAGATATAAAACAAACTGATCCCATGGAGAGATTACAGTCAGTGCGTGGACATCTTGTTTCATTTCC…
mango_rep_c8171	17	26.9	201	T	C	AT3G14290.1	protein_coding	20S proteasome alpha subunit E2	CTCTTCAAGAAGCTGAGACAATTGCTTTGTCTATTCTGAAGCAAGTTATGGAAGAGAAGGTTACTCCAAACAATGTCGATATTGCAAAGGTAGCTCCAACATACCATCTCTATACTCCAGCTGAGGTGGAGACAGTTATTAGTCGCCTATGAGCTCAAGGAGAAAATCGTATAGTGAAAAATCTTGGCTGGCTTCAGTTG[T/C]GTTTCAGCTCACTGCAATGCATGCACCTACATTTTAGTTTGGGAAACAATTTGTATCTGTTTATGATTGAGGTTGTACTTATTAAACTTGTATTTTGGTGCCGAACTGAGCTACTCACCACACCTCTAAAGACCTCTGTTTTGGTGCTGAACGACTTGTCAGTTGTATGAATTAATTGCAACTAATCAAAATAT…
mango_rep_c5571	17	139.554	201	A	G	AT1G63980.2	protein_coding	D111/G-patch domain-containing protein	AGAACTTCGAACTACCATCTAACTTTTGTCTAATGTAAGCAAGAGCATCTCTCTTTGATGAGAAGCTGGATAAGAATGATGTGGAATGTTCATCAATAAGAACTTTAAGCTCTCTCAGCTTTAATGACTCTCCAGGTGCCTGTTGAAGAAGCTTTTTACACAACTTTTTCAACTTCATTTTGGTTTCATCAATCTTTTCC[A/G]TTTCTGATAAGTCATCACGTTTTCGTTTTGCTGTTGAACCAAAATCAGTGGATGGTTCCTCAGCAGACTCCTCATCATCACTATTGTCAAAGGATGTTTTTTTCCCCTGAAAGCGAACACCAGCTATTTTCTTTGGCCGGTCCTTAATGCCCAGTCCTTGCTTACCAGTGGTGGATTTGTCTTGAACAAGTTTG…
Mi_0308	18	46.885	640	A	G	AT4G35540.1	protein_coding	zinc ion binding;transcription regulators	GTGAATTTGGGTTGGGGGATTGGTTTCCAATTTTAATCGGTGCGTGTGGATATGTTGTTATGAGAATGGAGAATAAATCATTACCATTGGGTGAAATAGC[A/G]TCTGTTTTGAATTGTGATGTGTATGAATTAGGAAGGATGGTTAACCGTGTGGTTGAGTTTTTGGATTTGAAGTTGCCTGAATTTGATATTGTTGTTATGT
Mi_0427	18	2.14	664	T	C	AT1G73580.1	protein_coding	Calcium-dependent lipid-binding (CaLB domain) family protein	TTACTGTGTTTGACCACGACACGTTTAGCAAAGATGACAAAATGGGAGATGCAGAGTTTGACATTAAAGAATATATAGAAGCCTTAAAGATGAATTTAAG[C/T]GGCCTCCCTAATGGCACCATAATCTCAAAAACTACACCAAGCAGACACAATTGTCTCGCCGAGGAGAGCTGCATTTTTTTTAGCGAAGGCAAAGTTGTCC
Mi_0162	18	13.56	1378	T	C	AT1G01430.1	protein_coding	TRICHOME BIREFRINGENCE-LIKE 25	AAGGGTTGATTTTTTTCAGGACAAGCACACCAGATCACTTTGAAAATGGAGAATGGCATAATGGGGGTACTTGTAAGAAAACAACACCGGCTAAACAAGG[C/T]GAGATTGAAATAAAGGACTTGCACAGGATTCTACGGAACCTGGAATTAGCAGCATTCCAGGATACAGCTGCAAAAGCAGTTGAAAATGGGGTAAATTTCA
Mi_0197	18	16.683	784	A	C	AT4G23860.3	protein_coding	PHD finger protein-related	GTATGTGTGAGGACTGGTTTCATGAGGAGCATATTGGTCTTGAGTCATCCAATGAGATTCCTAGAGATGAGGAAGGGGAGCCTTTGTGTGAAGATTTTAT[A/C]TGCAATGCATGCTCCGCAGGTTGTTCCTTTTTGACCCTATATCCTCAAACCATATGGGCAGCTGGGGTTCAGCATAGTGGTAGTGTTACTATCAAAAAGG
Mi_0125	18	43.451	2691	G	A	AT5G61040.1	protein_coding	Unknown	AACCTCTAGTTATGAATTTATCAGGGGAAGCTCTTGATGCATACAATGAGGCTTATGAAGAACTAATGAAGATAAATGAGTCAGAAGAGGAGGATTCACC[A/G]TCAGGGTTTTACAAAAAGAACTGTCAGAATGGGTTAAATGGTTCCTTGACACATCTTGCACATGATACCCAGAAAATATCCAAAGATTTCAGTTGTAATC
Mi_0014	18	38.933	584	A	G	AT2G30140.1	protein_coding	UDP-Glycosyltransferase superfamily protein	ATCCTTTGATGATGAAACCCCTACCGGCAACACGATCTTCGAATCCGTCAGGGAGCTCGCCGTGTTCGAATCCGGCGTTTCTTTCGTTGATTTCCCGGAC[A/G]CACCATATGAAATTGACGCCGCTTTTCTCCAAACCGGCGGCTAGCACCTCCGTCTGTTTAGAATTTAAGACCTGACGGCTGCCGAAACATACATAAACGA
Mi_0513	18	1.347	320	G	A	AT3G17860.1	protein_coding	jasmonate-zim-domain protein 3	TGTCTTTCTCAAGCGAGGTTTCTGCCATTCCTCAGTTTCTATCTTTCAAGGCTTCTCAAGAAGACAGGCAAAGAGAGATGGCTCATGATTCTGTATTTTC[A/G]TCTGGATATATGTCTATGTCTACTACTGACGCTTTTAATTGCAACCAGAAACCTTATGCTGGCATGGTCCAGAAAACTACTGTTCTTGATAAGCAAGGGG
Mi_0227	18	9.798	163	A	G	AT4G21380.1	protein_coding	receptor kinase 3	GACTCTGGATGGTTAAATGTGTTCTACAGCAGTGTCAAGTTCATGGAGTCTGTGGGAGAAATGGGAACTGTACTTATGCACAAGATAAGCCGAAGTGTTC[A/G]TGCCCTCCATGGTTCAAGGTAACTGAGCCAGGTGATTCGAATAAAAGGGTGCATGATTATCATCGACAGAAGTTTAACTTCAAACTCCAAATGACAATCA
Mi_0395	18	42.562	970	C	T	AT5G60960.1	protein_coding	Pentatricopeptide repeat (PPR) superfamily protein	ATTGTGTTTGTAAGCTTTGTAGAAAAAAAGATGCATTTAGGCTTGATTCTGAGGCTGAGAAAGTGTTGGTTGATATGGACTATTATGGGGTTCCAAGGGA[C/T]GTGGAGACATTCAATGTGATGATTACTAACTTGTGTAAGATTAGGAGAACTGAGGATGCACTGAAGTTGTTTAATAGGATGGGAGAATGGGGCTGTCATC
Mi_0459	18	0	2200	A	G	AT3G02850.1	protein_coding	STELAR K+ outward rectifier	CACTTCATATAGCTGCTGCAGAAGGGCTTCTTTCATTTGCAAAATTACTGATAGAAGCTGGAGCTAGTGTCTTCATCAAGGACAGATGGGGAAATACTCC[A/G]CTAGATGAATCACGTATATATGGAAACAAGAATCTGACAAAGCTGCTCGAAATTGCAAGAACTTCCCAAATGTCTGAGTTCTCTACTTGCCCTCAGGAAA
Mi_0263	18	74.017	3961	A	G	AT4G17610.1	protein_coding	tRNA/rRNA methyltransferase (SpoU) family protein	AGAATGAGAGCCTAATAATAGGTGAAGATCCTGACTGCACGGAAATATTGTGCAATCCTGGCAAAGAAGAATTACTTTCCTACCAGCATAAAGATTCATC[A/G]TTAGATTTTCAGAAAAAATTTACTCTGTCCAAACATGAGAAGCAAGATGCTAGTTCCAGTTCTCTTTTGGGAAGTAGAGAAACATACAAACAACTTTCAG
Mi_0431	18	29.351	476	A	G	AT1G49010.1	protein_coding	Duplicated homeodomain-like superfamily protein	GTGGCTATGGAAGTGGGTTCACAGGGCTCAGCCATGAGTCCAGCGGGCATGGAGGCAAAGGAGGCTCAAAGTCTGACCAAGAAAGGAGGAAAGGAATTCC[A/G]TGGACGGAAGAAGAGCATAGGTTATTCCTACTTGGTTTAGACAAATTTGGGAAGGGAGATTGGAGGAGCATTTCAAGAAACTTAGTGATAACAAGAACCC
Contig_658_A124C	18	1.126	90	A	C	AT4G23460.1	protein_coding	Adaptin family protein	TCCTGCACCTGCTGCTCCAGTGCCTGATTTACTAGGTGATCTGATAGGCCTAGATAACAGTGCCATTGTCCCAGTTGATCAGCCTGAAC[A/C]TACGCCTGTGTAAGTGTTGATATGAGCACACTGTTTTACCAGTCTCATATTTGTGATGCAGAGTAATTCAACAATTTGTATTGTTTTCAT
mango_rep_c4777	18	1.487	201	C	A	AT3G17880.2	protein_coding	tetraticopeptide domain-containing thioredoxin	GTGATCTTGTATTTTACAGCAACATGGTGTGGGCCTTGCCGTTTCATTTCTCCTGTTTACACAAGTTCTGCCTCAAAGTATCCGAAAGTTGTTTTCTTGAAAGTTGACATAGACGAGGCTCGCGATGTGGCTGCAAAATGGAATATAAGCAGTGTTCCCACCTTCTTTTTCATTAAGAACGGCAAAGAAGTTGACAAAGT[C/A]GTTGGCGCTGATAAAAGTGCCCTGGAAAAGAAGATTGCACAGCATGCAGGGCAGCAGTTCAACTAGTCCTTAACAGGAGCAACCTCTGTTTGAGATTTTCCATGGGAGAAACGTCCGAGAATTTTTAACCCATCTCAATAAATTAACTTGCTGAAGAGGCGTCCCCATTAAAGTTTTAGTTGTTTATCAAGCAC…
mango_rep_c3409	18	76.515	145	T	C	AT1G60780.1	protein_coding	Clathrin adaptor complexes medium subunit family protein	TCCTGGCAGAAAATAATTGAACAAACTTTTTGGGAATTCAGTACACCCTAAAACAAATTTTACATTCAGATGATAATTAAAACATAATGTTTAAAATAAAATAACAAAAAACAAGGACCTTACTGCAGAAACCAAAATTTTGCA[T/C]ACATCGCAAATGAAAGGCCATATGTGATATATTTACGAGATTTATATAGGAGTTACAGTTATGGACCATTACATTAGTCTTAATTCATATTCACCAGCCATTGTTATGTATCTCACCCATGGAAGAGCCTGGTATCCCGATTTTTCAATGATCTTTAAGTATCGAACCTGAATCCCTGAGACAGTAAAATACGGTATCTC
mango_rep_c4938	18	18.319	201	C	T	AT1G64160.1	protein_coding	Disease resistance-responsive (dirigent-like protein) family protein	TACAGAATTACAAACGCCACCAACCTTGGCAACTATCAGTTTGGCTCTCTCATTGTTTTCGATGACCCCATTACCAAAGATGAAAACCTGCGGTCTCCTCCTGTGGCCACCGCTCAAGGGCTGTATGTATACGATATGAGAAGTGATTATAGTACTCTCTTTGCTTTTTCATTGATTTTCAACTCGACTGAACGTAAAGG[C/T]ACTCTGAATATCTTGGGGTCGGACCCTTTAGGGCCACCTTCCAGGGATCTCTCTGTGGTTGGAGGGACTGGAGACTTTTTCATGGCGAGAGGTATTGTAACTTTCACAACTGAAGCTATAGAAAGCATCGAGTATTTCAGACTCAAGATGGATTTTAAGTTGTATGAATGTTATTGATTAGAGCTTTTGTAATT…
mango_rep_c2287	18	68.452	201	A	G	AT4G20080.1	protein_coding	Calcium-dependent lipid-binding (CaLB domain) plant phosphoribosyltransferase family protein	TCAATCCGTTTGTTTCTGTCAGTTTCTTCGTTTAATCGCGTTTCATGTTCAATCTCAAGGCTTTGTCCATCATTTCTAAGAAAATTTAGGGTTTTTGTTGCGATGATGTGAAAAGATTTCGTTTTGTTGTTTTAATCTATCATTCTGTCAATTGATCTTGTTTATTGTTCTCTATTGTGTTATTAGGGTTTGCTATTACT[A/G]CTTTTTATTTTTGTGTGATTGTTTTCAATTCGGGCTTGTATATTATGTATATTGAGGAATTGGAAGGAGGAGAGAAGGCGGAGGTTGTCGTGGAAAGTGGAGAAGAAGAAACTTTAAACACTTGTGGAGAAAACGTCGTTGTCTCCGTTGGTAGTGAAATTAAGGGAGGAAGCGTTGTTGTTTCTGTGACGAAG…
Contig42	18	46.805	201	G	T	AT1G74310.1	protein_coding	heat shock protein 101	AACTGATCAACAGCAAGATGGCTGTCTCCACGTGACTTTTGTGCAGCCTGAGCCCGTCTAATTGCTTTGATAAGAGTAGTACTAGCTGGAATTTCATCAGGCGGTGGGGTTTGAGAAGGGAGTTTCTTCATGGCTTGCTTGAAAACTCTTTCCGCAGATTGAGCAGCACTTTCACCGCCGGCATTGCCGATCGCTTGGGA[G/T]AAGATGCCACTGGGTTCAGATAACAAAGCGACAGCAAGGTGTAGAGGAGTGAACTGTGCATGACCAGCACTCATTGCCAGTTCATGTGCCCCAGCAATAGCTTCATTTGTCTTGTGGGTGAACTTATCAGGATTC
mango_rep_c2314	18	68.45	201	A	G	AT1G12520.3	protein_coding	copper chaperone for SOD1	AAATCACTGTTAGTTGACTGCCAAATGGTTGTTCCATCACACAAACAAATCTTTTTGTAGTTCTCACCAACCCCGGCACTCCTTGCGATTACTGCTGCAGCAACACCTGAATCTGATTTATCTTCAGTTCCATAAACTGCTATGGATCGGCCAATCAGATCACAGACTCTCAGCTTTTCTTTCACACCCGTGAAGAAGGC[A/G]TTGCCTTCGTCATTGACATCTAGTGTTCCCAGGTCGCCTAGAGGCTCTTTTGCAGTCCCTTCAGTGGTTGGATTATACACTTTTCCTGTGCTAGCTACACCTTTTGTTAGATCACCATATTCATTGATAGACCAACCATGCTTTCCAGGCGACAACCCACTAAAGTCGGCTTCAATCCTAGCACATTCCATATT…
mango_rep_c26383	18	69.833	201	C	T	AT4G16695.1	protein_coding		TAACTCAAATACCTAACTTGATTCTAATCAATCAATTAATCTGAAATTACTTATAAGAAATTTAGCGATTAAACAGAGAATGAACATGAGGGAACAATAAACAATATTACAATATAAAAAAGGCACACCTACGTCTGTTTGGGGTACGAGGAAGCGGAGGGGACCCGCTTGTTACGGAACATCATATAACCGACGGGTAA[C/T]ACAACTCCGATCATCATGATCGCCGCTCCTATTAGGTACCTCAACGGACTCGGAGGCTCAACCTCAGCTATTCTGTGGAAAAGCATTTTTCTGGATTATTATACTCAGAGGAGAAGAGGAGTTTCCTCTGTGATTGAAGAAGACGACTTCCAGGGTTAAGTTCGCCACCAAAGGAATCTCCGCTCGGCCGGTGC…
mango_rep_c36028	18	45.588	201	A	G	AT1G74310.1	protein_coding	heat shock protein 101	ATTTGTCAATGCAAGTTGCCCGTGATCGTGTTATGCAAGAGGTGAGGAAGCACTTCAGGCCAGAGCTTCTGAATCGGCTTGATGAGATAGTAGTTTTCGATCCTCTCTCACACGACCAATTGAGAAAAGTTGCTAGGTTGCAAATGAAGGATGTGGCTGTCCGCCTTGCCGAGAGGGGTATAGCCTTGGCAGTCACTGAT[A/G]CTGCACTGGATATCGTATTGGCTGAGAGTTATGATCCAGTTTATGGTGCTAGACCTATAAGGAGATGGCTTGAGAAGAAGGTGGTAACCGAGCTGTCGAGAATGCTGGTGAGGGAGGAGATTGATGAGAACTCAACAGTGTACATCGATGCAGGGCCAAGCGGGATAATTTGGTGTACCGGTGGATAGAAATGG…
Mi_0374	19	93.1	674	T	C	AT4G01100.1	protein_coding	adenine nucleotide transporter 1	CTATCCTCTCTCGAGCATTTGACAAATCAATTCCTGGTAGTGATCCTGCTTCTTACAGAGGAGTTTTTCTTGGGGGAGTCGGTACAGGAGCTATTCAAAG[C/T]GTAATCCTCTCCCCTGTTGAACTGGTAAAAATCCGCCTGCAATTGCAGAGTACAAACCTTACAAGATCCCATCAAGCAGATCACTACAAGGGTCCCATAG
Mi_0189	19	121.896	480	C	T	AT1G72820.1	protein_coding	Mitochondrial substrate carrier family protein	AGATGAATTTAAGAGCAGCGGAAGATGAAGAATCGGTTTCGGTATCGGTATCCGGTCAAGAAATTGACGTACCGAGCGATATAGATTGGCAAATGTTAGA[C/T]AAATGGAAGTTTTTCTTACATGGGGCGGCGCTGTTTTCCGGGGTTTCGGCAGCCCTTTATCCTGTAGTTGTGTTAAAGACAAGACAACAAGTGGGTCAGT
Mi_0236	19	26.846	500	A	G	AT1G29340.1	protein_coding	plant U-box 17	TTATGGCTACAGCGGCCATATTTTCATCTCTTCGGAGACGGAGATCACCTTCTTTACAGGCGTTCTTGGCTCCGGTTGACTTGACCGATGTGGCTCTTTT[A/G]CAGACCCTTGTAACTATTTCATCTGAGCTTGTTTCTTGCTTTTCCAACAAACCTCTCTTCTTTCAGCGGAGGAATTTTCGTTCTTTGATTCGAAAGGTTG
Mi_0232	19	65.904	1940	C	T	AT1G79690.1	protein_coding	nudix hydrolase homolog 3	TTCAGCCTATAGCTGATGTATGTGTCAAAGAGGAACAGCGGAGACTTGTAGATTTCGATTCTTTCTTCACTCACACTATTTGCCATGAGTGCTGCCATGG[C/T]ATTGGGCCTCATACCATAAGACTTCCAGATGGTCGAGAATCTACTGTGAGACTGGAATTGGAAGAACTACACTCAGCTCTGGAGGAAGCAAAAGCCGATA
Mi_0422	19	1.86	180	C	A	AT4G22290.1	protein_coding	Ubiquitin-specific protease family C19-related protein	TACTCAACTCACTCACTTACTGTTCTCAGTTCTCGTTCTCACATTCACACAACATAAAGATGACCACCAGAATCCCGTCGCACCAGCTCAGCAGCGGGCT[A/C]TATGTCTCCGGTCGACCTGAACAGTTCAAAGAACGCCCGCCCACAATGGCTTCCAGAGCCGTACCATACACCGGCGGTGATGTTAAAAAATCCGGAGAAT
Mi_0512	19	44.988	802	C	G	AT2G29990.1	protein_coding	alternative NAD(P)H dehydrogenase 2	CATGGTCTTCACTCCTTTGCTTGCTTCAACTTGTGTTGGAACCCTGGAATTTCGCTCTGTAGCTGAGCCAGTTAATCGGATACAGACTTCATTGGGGACA[G/C]AACCCAATTCATACTTTTATCTGGCTTCCTGCACTGGCATCGACACTGGCAAACATGAAGTTTATTGTGAGACTGTCAGCAATGGAGGATCATCTCATGA
Mi_0440	19	113.604	3929	C	T	AT3G21250.2	protein_coding	multidrug resistance-associated protein 6	TGCAGATTAGGTACCGTCCTAATGCACCATTGGTACTCAAGGGAATCACCTGCACATTTAGTGAAGGCACCAGGGTAGGAGTAGTGGGAAGAACTGGAAG[C/T]GGCAAAACCACACTTATAGGTGCTTTGTTTCGTTTGGTCGAGCCTGCAAGTGGTACAATTCTGATAGATGGGCTTGACATCTGTTCAATTGGTCTTAAAG
Mi_0131	19	85.663	1237	G	A	AT1G80170.1	protein_coding	Pectin lyase-like superfamily protein	AGACTTCGGCTGTTAAGATGGATAACATATCCTTTGAGAACATTAAAGGAACTTCAGCGACAAAGGATGCTATAATATTTGCATGCAGCAATGACGTACC[A/G]TGTGAAGGCTTATATCTTAAAGACATTCAGCTTGTGTCACAATCTTCGGGGGTCACAAGTTCATTCTGTTGGAACGCTTGTGGGTCGAGTGCGGGTTTAG
Mi_0365	19	45.432	851	C	T	AT1G61040.1	protein_coding	plus-3 domain-containing protein	ATGAATCTGATGAGGACAACCATGCACAGATGACTGAACTCGAAAGAGAGATGATGATATTTGAACGAGATGATAAGAAAGTTGATAAGAATCTGAGGGA[C/T]AAGTTTAGATCAAGGCGGGAAGAGAGGTCCACCCGATCCCGAAAAGAGACTCCTCCTCTTCCATCATCTCGAGGTGTGCGCCTTTCAACTAGATCTGCTG
Mi_0082	19	20.042	498	T	C	AT4G04640.1	protein_coding	ATPase; F1 complex; gamma subunit protein	AAGTCAGAAGAGCTCAAGAAGCTGTTGTTAATGGTAGACCCTTCTCTGAAACTCTTGTTGAGGTTCTTTATAACATCAATGAACAGCTCCAAACTGAAGA[C/T]ATAGATGTTCCTCTTATCAAGGTTAGGCCTGTTAAAAAGGTTGCCTTGGTTGTTGTCACCGGTGATCGTGGTCTTTGCGGATCTTTCAACAATAGTATTA
Contig2850	19	25.506	201	A	G	AT1G29350.1	protein_coding	Kinase-related protein of unknown function (DUF1296)	CAACCTCTTGGTACAAGGCAGTAGCCACTCAAGGTCTCTCAAGACCGTCACCAATTTTCCCATATATTTTAACAATTTCCCCTTTGATTGGCCACTTTGATAGACCCTGAAAAACCAGGAGGTAATTTTGATTAGTAGTTGTTTTGCCATAACTGCTGAGTTTGCTTCGATGGTTGCGCTTGAGAACCACTGAGGGATGC[A/G]TCTCTAGGGTTTTGCTGCTGCTGTTCCAGTGACATCCCCGTCTGTGAGTGGTAAAAGTTTGGGTACCCAAGTGCCCCAAAATGTTGTGAAGGCTGCTGACCTTGCCGGAACCCAGCAGGCTGCTGATTCTGACCCTGGAAGCCATAATATGTGCTGGGTGGTACGGCTGACATTGTCCGTGAACCAGGTCCATG…
Contig_3049_A145G	19	38.296	90	A	G	AT4G13510.1	protein_coding	ammonium transporter 1;1	ATAGGTACAATATGCCTAGTAGTAGTGAAGATGAAGTTGTTTCGAATCATAGAAGAAGAGACAGTGGCATCAGCCAAGATAGCCGTCAG[A/G]CTGGTTCAAGTCCATCAGGAAGTTCTCTTTCTGAAGACGAAGTTGATAGCAGAAAGGCGAATCASTATGGACTTATCCCTCCCCCTTATG
Contig560	19	0	201	T	G	AT4G04040.1	protein_coding	Phosphofructokinase family protein	CGTGTGGCTTCAGTCTACAGTGAAGTTCAAACTAGCCGTATCGACCACGCGCTTCCTCTTCCTTCCGTTCTCCGTAGCCCTTTCAAAATCGTCGACGGTCCCGCCAGCTCAGCTGCGGGCAATCCAGATGAGATTAAGAAGTTGTTTCCGAATCTGTTCGGGCAACCGTCGGCAAACCTTGTGCCAAACGACGTCGATAC[T/G]CTGCCGGCTAATCAGAAGTTGAAAATCGGTGTCGTTTTGTCCGGAGGCCAGGCTCCAGGCGGACACAATGTGATCTCGGGAATTTTCGATTACTTGCAGGATCGCGCTAAAGGTAGTGTCCTGTATGGATTTAGGGGAGGTCCGGCTGGGATCATGAAGTGCAAATACATTGAATTGACTCCGGAATATATTTA…
Contig5308	19	97.573	201	A	G	N/A	N/A	N/A	GCGATCCATTCCACTAGTGTTTCCTTTCCCTCCTTCCCTCTCTTCTAAATCCTCCTCTTCATCATCGCTCGCTTCTCTTCTTCGCATCACAAGAGGGCGTTTCACTTCTTCTGAATCGCTCTCGTACTCCTCCACCGCCTCCGCTTCTTCTGCCTCCACAGTTGCAGCAGTCGCCATCACTCAACTATTAGCTCACTGAT[A/G]TTTCAATTAAAGTTATATTTTCTTAAATAAATTAAAAGGCAAAAAGAACAAATTTTCTCGCAACCAAACAGAAGTTTAACTTCTCTCAACTCTTCAAACCTTCAAACTCAAAAATTGTCTCCGAAACCAAACAATAATTATGGAAAATTGAACCGAATCAAAGAAAAAAATCCGTTAAAATCCAACCTTTCTCG…
mango_rep_c17905	19	122.994	201	G	C	AT1G72990.2	protein_coding	beta-galactosidase 17	AACCACACGTGAAGTCTGGCTTATCAACTGAGTGTATCAAGAGCTCAGAGTTCGGAGATTCTAACTCAAATACGACCACAACATTTTCCCCATCACGAAGGATAGGAGCAGGGACATAAAGATTGCATGGTGGTCCAAAAGACGGCCAATATCTTCCTATGTTAAATTCATTGACAAATGCAATCCCTTTACCCCAACCA[G/C]TGAAAGATATGTATGTATCTTTAACTTGGTTTACTTTATCAATACTAAAACGGCCAGTGAAGAAAGCGGGTTCTTTTGAAAGGCTCTCCTGTTTATGTTCTAATTTTTTTGAGAGCAGATTGTTGAATTGATCCAGAAGATACAACCTGAATGGTATTGATTTTTGGCACCTCATTGAGGTTGTGAAGAGGAAT…
mango_rep_c8996	19	25.018	201	C	T	AT1G29951.1	protein_coding	conserved peptide upstream open reading frame 35	GTGAAGGACGTTGGGAAAATTAAAATGAGTGTTGGTGTTGTTGCATATTACCAGTTGGTGCAAGTTTGTCAGGCTGAATATTTCCGTCAGTTGCTTAAACCTGTCACGTAGTCTTCTAATATAAAGTTCTGGGATATTGGGATTTGGGATTGACTAGTTGGTACATGAGAAGGCAGTAGTAACTGTTGCTTTGGGATAGG[C/T]GGCTCACTTGTTCTGGCATGGCAATAGTGTGATTACTAGTAGTGGTATTGTTTCTGTAGGAACCTTCATCCGATCGATAATTCGAGTTTTTTTAACTAAAAGGTGAAAATCCTTCTTTCCTTACATTTTTACAATTAAGTAGACTTTAGATGCAGAGAGACCAACAATTTTACCCAAAAAAGGCAGTGCCTCCC…
Contig1732	19	94.289	201	G	A	AT1G79920.1	protein_coding	Heat shock protein 70 (Hsp 70) family protein	ACAGCCTTTTGCACATCCAGTGGTACCATTCCACCATATACCAATTCTGATACAGGGATGTTTGTTTTCTTCACCTTCTTCTTCGGAGCCTTAGCATCAGTCTCCATTTCAGCAGTCTTTTCACCTGCCTCGGGAACATCATTTTCAGAACGAGGGGCATCAGAACTAGCCTTAGCATCTTGCATATTTACATCAGTCTC[G/A]TTGGAACTTGGGATAGCAGGATCAGCAGGAGCCTCATCAGTCTCCATCTTAGCAGCTTCCTTTTCTTCCTCTTTTGTGACTGGAACCTCAATTTCTTCTTCCTCCAAGAGTGTTGCTGACTCAATAGATAAAATCCCATGCAAATTCAAACGAACTTTGACTTTCACTTTAGCCCGTTCACTTTTAGTAGATTG…
SSKP048C1_A614G	19	25.689	100	A	G	AT1G17010.1	protein_coding	2-oxoglutarate (2OG) and Fe(II)-dependent oxygenase superfamily protein	TCCATTCTCATTTTGAACCCTCATGACATCAAGGTACGATTTCCCTTGCAGTTGGCGGGAGACAWATCCATTGAAGTAGTCTGCAACGCTCATTGTCTT[A/G]AACAATGCTGGAGTCTCTGGTGTAACAAGGCTGGGCGCCGGACYAATATTGCCATCTAATTTGGGGCTGTAAAATGTGGCAATTGAGAGCCTTTCTTTCA
Contig2898	19	74.586	201	C	T	AT5G59180.1	protein_coding	DNA-directed RNA polymerase II	CAAACAATCTTCTGGAGTCAATAGGTAATGCTAATCCGGAAACAAATTGAACAATATTGAAAACATGGAACTTGATGAAGGTTATCAGCCAAGTTTTGTAGTTCACCTGAACCTCCCCACCATCAGGTTTCCTTTCATCCCTGCTTGAATTAGTCTCTCATCCGTCTCTCTTCCATCAATAGCACTAATGCAGCAACTCA[C/T]GATTGTGTAACCTCACATAGAAATGCATCAAGGTCACCTCTAACTCGTCAAATACCCAAAATTCTAAAGCGTTGTAGGATCATTAATCACTCCCAAGAAATCATCCTTTATGGTGCCAATGCAGAAAATTTCTGTAGCATCTACTCGAGTCCCAATTATCTTTAACCGCACTTCACTGTCCTTTTGAATCTTAA…
Contig2005	19	39.028	201	C	G	AT1G03820.1	protein_coding		AGCATTTCAGAGTGCACGATGATGATGATAAAAACCAAAACAAGATCAAAAATTAATAAAACTTAATTATCCTAATAAAACTTAATTTGCAGCTAATTAAACACCATTACTAGAAGTGATTTCACTTTTATGTGTAAACAACGGGTGCTTGGATCGATTCATCAATCATTGAGCTCATCAAACTCATACTGGTTCTGGTT[C/G]TTATCCATGAAGTTATTGTACTCGTAACTTTTCTGATTGTTGCTATTGTAATTCCGACTGTTGTACTCATTCTCTGAACTCTGATACCGATTGGGATAGTAGCTATTCTTCTCATTCTGAACGTCGTAATAATACTTGCCATTCTCCAGGAACTTCGTGTCACTCATGCCCTGCTTCTCACCATTGTTGCCGCC…
Contig445	19	39.75	201	C	T	AT1G28330.1	protein_coding	dormancy-associated protein-like 1	GAAGATGCTTCTGGATAAGCTATGGGACGACAGCTTCGGAGGCCCCCACCCTGAACGTGGTCTTGGCAAGCTCAGGAAGATCACCACTCGGCCCTCGAACGTCAAAGATGGTGAAGGGGAGTCGAGCAAGTTCCAGAGGTCTCTGTCAATGCCGTCAGGTTCAACAACGCCGACGACTCCAGTGACACCAACGACACCGG[C/T]GACGGCCCGTAAGGAGAACGTGTGGAGGAGCGTGTTCCACCCAGGTAGCAACCTTGCCACTAAGGGTATTGGTGCTCAGATGTTTGACAAGCCCGTTCATCCCAACTCGCCCACTGTTTATGACTGGATGTACAGTGGGGAGACAAGAAGCAAGAACCATCACTGAGGTGATGATGTGGATGGGGATGGGTTGC…
SSKP032C1_C127G	19	70.309	100	C	G	AT1G32930.1	protein_coding	Galactosyltransferase family protein	ATGCATTTGGTGAATAANTTAAAANAASTTACATAGACATCATTAACAATGCACATCAACTTACAAGCAACTAAAAGGAAAGTTTCCACTCAGAACACC[C/G]TTCATATTAAAGATTTAAAGCAAACTGCAATTTCATAACAAAAGAAGTTGATAGACAAATCCCTTACCACCAAAGGCTTAGATAGGTTACTAGTGTCACT
mango_c19283	19	42.272	201	G	A	AT1G61215.1	protein_coding	bromodomain 4	AACTTGAAACTCTCAAGGCTGAAAGAGGAAATGACTGTCATGTCGACTATTTCTCCAGCCAGACAGAATCACCAGTACAGTTTCAGAAATCTGAGGCAGTTGTATCATCCAGTAAAGAGACATCTAAAGATGGACTCTCTGCTGGTAGTTTCACAAGAGAAACCCGAACAAACTGGTCACCCGAATCTGAGACTCCAGCC[G/A]CAGCACAAGCTGAAGAGATGGATGCTAAGCCAGAGGTTTCACGGTCTTCTGAGCAAGAGAAAGTTTCAAGCATTGAGAAGCTAACAGAGATTGTTTGTGGAGGACAAATTGGAACTTTGAGGAGGAGGAGAGGAAAGAGGAAGAGGAAGTACTGTAATAAGGATTTCAAGGAAGGGAGTGTCAGTGAAAGTGAC…
Contig1052	19	28.913	201	C	G	AT4G18710.1	protein_coding	Protein kinase superfamily protein	AATGACCCAGTTCCCACAACACGTTCTGCCATGTAGCTGATGGTCTGTTTAGGCTCTCCATTTTTTCCTCCAATGGTGGTAGATATGATATGACCGGTGACTGGATCATTAGAATCCACAACAGGAGCAGACATTTCCTTGTCGTCAGCCATGGAAAGAAAATGAGATTAAGAGAAGAAATAGAAAGAGGTAGCGAGACA[C/G]AGAGAGAAGGGTTGAATTCAACGGAGGACGATGAAGGAGGAAAAGAGGCTGGTGATCATGGCGATGGACAGAGAAAGGTTGAAGTGACTGAGAGAAAGAAGAAGATGGAGATGGAGATGGAGATGGAGGACCCAGGGACAGACTAACAAGAACCATGTGATTCC
mango_rep_c51872	19	40.919	201	C	G	N/A	N/A	N/A	GATTGTGATTGTAGTGCCTATCTCGGCGGGCCCGCTCCTTCTCTGCCTCGCGTTTACGAGCCTCGACTTCCTCATCTCGGCGTTGCGGGAGCTGAGGTCGGTTGTGCTGGTTAAACCGCCACTTCGGGCCGAACTTGGGGCCGGGGCGGGGGCTTTCCATCTACGAGACGGAAGGAGGAATCCTCATCAAGATTTGCAGA[C/G]AGGGGAAACGAGTCGTCAGCAGAAAAATCGAAAACAGTGTCAGCCGGGTTCTTGTTGCCTGTATTTGGCCGGTTAGATTGATTAACGAAGACGTTTCGAGTCCAATCTGCGATCCGACCTAGTTTCTCAGAGCGAGAGAAAGGAGCGAACGGCACGTGAAGAGGGAGAGTTGAGGTAGCGGTGGTGCTGGATTC…
SSKP049C1_C234T	19	25.144	100	C	T	AT4G25300.1	protein_coding	2-oxoglutarate (2OG) and Fe(II)-dependent oxygenase superfamily protein	AGGTAAAAAGCACCGAGTTTTCTGCTTTGCAGGAAAAGAAAGAATAAAGCCTTGAGGTCTCATAATAAATGCAATCATTCATCTATGGAGAAAATTGTG[C/T]GGAGTTCTCTCCCTGTGCCTTGCGTTCAGGAGCTAGCCAAGRAGGCGCTCACTACAGTTCCACCAAGATATGTCCGTACTGATCTAGATCATCCTCTCAT
mango_rep_c4366	19	101.912	201	A	G	AT1G79830.4	protein_coding	golgin candidate 5	TAAACACTGCCTGTTGCTCCTTTCTACTTAATGTTTGCCTTAATTCTTCCAGTGCCTGAACAAGCATAGCTTCACGTTCCTCAGCCTCTCTTAAACGGTTCTCTAATTCAGTTCTAGCTTCATTGTTGGCACGTGCCTCTGCTAATTCTTCAGCCTCCTTAGCTGCGTTCAAAGCCTTTGTGTAGTAGTCTTTTTGTGTT[A/G]CAAGTTCTACTTGGTGTTTCTCAATTGTTTCTTGCAGCAACTTCTCTGTAGCTGTCTTATCCTTTTTAATACTCTCTACTTTGTTCTCTTCAACCTGAAGCTTGGTAACCAAACCCTTCTTCTCCTCTTCAAGCTCTCTAATGCCTCTCATGAGGCTGAAGAATTAGCAGAGGCACGTGCCAACAATGAAGCTA…
Contig1309	19	96.505	201	G	A	AT1G80000.1	protein_coding	CASC3/Barentsz eIF4AIII binding	GGCTTGTTCTGTTGTTGCACAAATTCATCATTTCCAGGCTCTGATTTCAGGGAAGGCTTCCATTCATTACTCGGTTTGTTAGTAGTAATTTCTTTGCTTGAGGAACCAGTTGAAGATGTCTGGCCTAATGGGCGAGGGTGATAAGCACCATCAACAGCAATATAAGGTGGGCAATATGTAGCACCCAAAGCTCCTGTAGC[G/A]CCCGCCAGAACCGGAAGCCATGTCATTTCGGAATTCCCCACACCAAGCTGTGGTTGAGCAACATAACCAGGAAATGCCATGCCAACTGCAGGAACTCCAATACCACCAGGATGCTGGCCCCCAAATTGCATAACTGGCAAAAAGGTGGGGATATTTTGATCAGCATGACCAACAGTCATATTCCCAGTGGTTCC…
SSKP004C1_A448G	19	26.592	100	A	G	AT2G25280.1	protein_coding		TATCATAGTAGTAACAAGTTAGTACAATATCAATCTGTGGCAGGCACTCAATTGGGGTTTGCCTTAAGCATACAGAAAGCAAATCCTTAATTATATGAT[A/G]ACATAGTTGTAAGTCTTAACATAAGAGTCTACAAACCTACTACTTCAGGCCCCCACTTAATCAATAACTTGATTCCTGCCTCTCAGCATCCTTCAGCTTT
mango_c14671	19	92.501	201	T	C	AT1G52320.3	protein_coding		CGTTTCTTTTGCTTGTTTAGTGAAGCAACCTTCCTTTGGTACTCAAATTTCATAAGTTCACCAGCCTTCACCTCATCATAAAGCTTTTTTTCCCAAGCTAGTAATTTATCCAACACAGTGGCATGAGTTTCATTTTCTTCTGAGTCAAAGTCATCCTTCATATCGTCAACATTGGGAAGTCCTCTAAATGACCGATTCCA[T/C]GTAATAACACGCATCACCCTTGCTGAGTGATCAATTTGTCCCCGATTATCAGCAAAATTGGAATGATAATGCAACCGGGTGGCCTCCAACATTTTGGAAACATCATGGGCACTCTCAGACGCCTTCAAGAAATGATCATCCAACTCAGTAAATATCTGCAACAAATTTACACTCCCTTTAACCGTCCTCTTCTC…
SSKP015C5_A260G	19	28.294	100	A	G	AT4G18710.2	protein_coding	Protein kinase superfamily protein	TCAGTATAATGTTACATGCATTTACCTKTAAACTACTTGTGATCAGGTAAATGGTGAAGCTAACATTTCATATATATGTTCACGTTTCTATCGAGCTCC[A/G]GAACTCATATTCGGTGCCACAGAATATACAACCTCAATTGACATCTGGTCAGCTGGTTGTGTCCTTGCAGAACTTCTTTTGGGGCAGGTTGGCAATTTTG
mango_rep_c3802	19	42.272	201	T	C	AT1G11170.1	protein_coding	Protein of unknown function (DUF707)	CCACGAGCGGAGATTCGAAGGCAATCAACGTGGGAACTTGAAATGTTTAAAAAACGGTGGAAGAAAGCCGTCGAAGACGACAAAGCCTGGGTCGATCCGTTTCAAAGAAGCGGCAGACACAGAACAGAAAGTCTTAAAGATGAATGAGTTGATCTAGTTTGGGCTCATCTTCATCGTCAATACATGTAATTTAGATTTTG[T/C]AGCTTGGCTTCGATACTTGATAATTATTTAATTTCTTTCAATATCATATTTTTCTTCTCGCATTTCACATTTTGCTCTAGCCCTTTTCCAATTCCATTTTTTAATCATCTGATTGAGTATATTAATTCCCTGTGTTTTTGGTGTAATATG
mango_rep_c39598	19	108.562	201	A	G	AT1G79750.1	protein_coding	NADP-malic enzyme 4	TTGAGAGATCCTCATCACAACAAAGGGCTTGCCTTCACCTACAAAGAGAGAGATTCACATTACTTGCGAGGTCTTCTTCCCCCTACAGTTGTTTCACAAGACCTCCAGGTGAAGAAAATGCTACATAATATTCGCCAGTACCAAATTCCCCTGCAAAGATACATGGCCATGATGGATCTTCAGGAGAGAAATCAACGTCT[A/G]TTCTACAAGCTTCTCATTGAAAATGTTGAGGAATTACTTCCAGTTGTCTACACTCCTACTGTTGGTGAAGCATGCCAAAAATATGGAAGCATCTTGAGGCGTCCTCAGGGTCTTTTTATCAGTTTGAATGAAAAAGGGAAGGTTCTTGAAGTGTTGAGGAACTGGCCCGAGAAGGATATTCAAGTCATTGTTGT…
Contig135	19	126.69	201	C	T	AT1G19180.1	protein_coding	jasmonate-zim-domain protein 1	CTTTTCCAGCGTAAAATATGGTCATTTGAAGGCCAGCTCCATTCTCCATGGTTGCTTCGGTCTTATTGTTGAAGAAATCGGGAGTCTTTACGCATGAAGAAGATGAATCTCCAACGTTTCCCAGGTTCGGCAACAAGTTCATGGTTGTTGCCGGCTGCTTCCATGGGTTTTCAACCCCTTCAGGTTTTAAAGCGACCCCG[C/T]GGCTGAACTCCCCAAAGCTCCCGTTCTTCAAGTACTTGCTCAAAAGATTGCAAGTCTGAGCAAAATTGGACGACTTCTGGCCAGAACTTGCCATGCTTATCGTTTTGTTCAGCATAAATATCTCTCTCTCTCTCTCTCTCTCTCTCTCTCTCTCTTTTTCTACTACTACTACTACTAC
Mi_0277	20	68.592	326	C	T	AT2G20690.1	protein_coding	lumazine-binding family protein	CCAAGCCCAGAACCTCAACTATTCGCTTCCTTTTCACCGGCATCGTTGAAGAAATGGGCGAGGTCAAGCACCTGGGCGTTTCCGATGACGGCGGCTTCGA[C/T]ATGAAAATACACGCGAAAACCGTTCTACAAGACGTTCATCTCGGTGACAGCATTGCCGTTAACGGCACCTGTCTAACGGTGACAGAATTCGATACCCAAT
Mi_0453	20	113.267	1430	A	T	AT5G14880.1	protein_coding	Potassium transporter family protein	AGAAAATAAGATGGCCTGTCCTAGCTATAGCCATTCTTGCAGCAGTTGTGGGAAGTCAAGCCATCATCACTGGAACTTTTTCAATAATCAAACAATGCTC[A/T]GCTTTGGGTTGTTTCCCCAAGGTCAAAATTATCCACACTTCGTCCAAAATACATGGCCAGATTTACATTCCAGGAATCAACTGGACTTTAATGTTTTTAT
Mi_0160	20	13.255	702	T	C	AT4G18880.1	protein_coding	heat shock transcription factor A4A	AAATTGAGAAACTGAAGAAAGAGAAGAGTATATTGCAATTGGAGCTACAGAGATCTGAGAGTGAAAATCAAGGTTTTGCCCTTCAGATACTATCATTAAG[C/T]GAGCGTATGAAGTATTTGGAGGGTCGACAGATGGAACTGATGACTTTCTTTGCCAACCTGATGAAAAAACCTGGATTTGCCTCAGTTCTTATGCAGCAGT
Mi_0265	20	1.76	426	G	C	AT2G30140.1	protein_coding	UDP-Glycosyltransferase superfamily protein	CGATGAAGGCGGGTTTGCAAAAGCTGAAAGTATCCATGATTATCTTCAAAAAATGGAAGTTGCAGGCTCAAAAACCCTAGCTGAGCTGATAAAAAAGTAT[G/C]AACAATCTTCAAACCCTGTGGATTGTATTGTTTATGACCCTTTTTTGCCTTGGGCTCTTGAGGTGGCCAAGCAGTTTGCCTTGCTTGGAGCTGCTTTTTT
Mi_0260	20	0.389	1953	T	C	AT2G31890.1	protein_coding	RAP	TGTTTGCAACGCAGGTTCATCTTGTGAACCAGTGCTTAAAACTTGAGTATCCACACCTTCAGGTAGTTCTCAATGGAGATCTTGAGGCAAAAATTTCTCG[C/T]GCTGGGAGAACTAAGAGGTTTAATCAGAAAGTGACTTCTTCATTCCAGAAGGAAGTTGCTCGTCTTCTTGTTAGCACTGGCCTTGACTGGGTTAAAGAAT
Mi_0341	20	45.595	1126	C	T	AT1G65560.1	protein_coding	Zinc-binding dehydrogenase family protein	AAATGGAAGGCTATATGATAGGTTCATTTGTGCATCGATTCGGTGATTTTGCAAAGGAGATGGAGACTTACAAAAAACAAGGCAAAATTAGTTCAAAACA[C/T]GTGCTCTACAATGGAATTGAGAGCTTCCTGGACGGCTTAGGATCCGTTTTCTCAAGCTCTAATATGGGGAAGGTTATAATTCAATTTAATTCCAAGGCCT
Mi_0343	20	67.468	153	C	A	AT4G20970.1	protein_coding	basic helix-loop-helix (bHLH) DNA-binding superfamily protein	TTTCATGGGATATCTAATGCAGAACTTGGAAGGAAAAGATATGGAGAGGAAACCAAGTTCATCTTCCACAAAGATAGAGAGGAAAATCATTGAGAAGAAT[A/C]GAAGGAATCATATGAAGAACCTCTATAATAATCTCACCTCTCTTCTCCCTAATCAAAGCTCCAAGGAATTACTGCCACTGCCGGATCAGATAGATGAAGC
Mi_0297	20	131.107	1384	G	C	AT1G73930.2	protein_coding	Unknown	CCCTTCCCAATGTTGTGAAGCTGTTGCTAGTCTTGTAAGTTTAATAGCCCCAATGCTTTGTAGTATTGACTTTAGGCCTTATTTTACCATCCATGATCCA[G/C]AATTTGCACATTTGAATTCGCTTCAAGAGGGGGATACTATCCCTCCTATGGTTTTGGGTGTCACGAATCTGTTTTTCCTTAAAGCTCTTCATAATTTTCC
Mi_0519	20	10.2	1857	G	T	AT1G08760.1	protein_coding	Plant protein of unknown function (DUF936)	GCAAAAATCCTTCTTTGACTCTTGTACCTCCTTTGGCCTCTGCTCTTGGCCAAAAGATTGTCCCTGGCAATCAATTCATGTTATTGCTAGAAAATTCCTC[G/T]AAGAATTCCTCAACAAAACCACAAGGGAAACCCCGTCCTACAGTCGGCTCTAAACTTGTTGCCTCAGGAGCTCTTCGCAGAACAGGAGATGGTCCAGCCA
Mi_0046	20	73.076	814	A	T	AT1G03760.1	protein_coding	Prefoldin chaperone subunit family protein	GTAAAATTGCTGAAGATGACAGTGAAAGTGATGAAGACGAGCAAGCGAAAGCTGATTTTGATCCATTTCCAGATCAGAGTTTGTTTGACCATAATCTTGG[A/T]CATCCACAGGACTTTATCTCAAGTAAACCACCCCAGCAGGTGAAAGATAAAATTACCACCTCTGAACTGTTCTCTAATGATCATTACCAGCAGAATTTTA
Mi_0042	20	116.996	490	T	A	AT1G32100.1	protein_coding	pinoresinol reductase 1	GGATGGTAAATGCAATGGAACCAGGAAGAGTAACATTTGATGAGAAAATGGTAGTGAGAAAGGCCATAGAAGAAGCTAAAATCCCCTTCACTTATGTTTC[A/T]GCAAATTGTTTTGCTGGTTACTTCGCCGGAAACCTTTCTCAACTCGGCACACTCGTCCCCCCAAAGGAAAAGGTCTTCATATATGGGGATGGCAATAGCA
Mi_0315	20	97.411	2944	T	C	AT3G01810.3	protein_coding	Unknown	TTGGAAGTTGGTCTAGATTTCTGAGTGATCTAATTGGCATGGATGACGATGAGCTACCAAGCGATGATAATGAAGATGATGAGGATGATGAGAGACATGA[C/T]GCATCCTTCAAGTCTTTCCGCCTCCTTAATGCACTGAGTGATCTCATGATGCTTCCAAAGGACATGCTGTTGAGCAGAAGTGTCAGGAAAGAGGTGTGCC
Mi_0250	20	131.869	3924	G	A	AT1G73960.1	protein_coding	TBP-associated factor 2	AGCGGGAAGATCCGGAGTATTTGGAGAAGAAGCGCTTGAAGAAAGAGAAAAAACAAAAAGAGAAAGAGATGGCAAAACTGCTTAGCGAAGAGGTGAAACC[A/G]CCTTCCGTTGAAATATCTGGTCAGAAAGGGGAAACCACGATTAAGATGGCGACTGTGCAATTGCAGAAACCAATTGAACCTAGTGGACCGAAAGCGGCAA
Mi_0076	20	0	733	G	C	AT2G43950.1	protein_coding	chloroplast outer envelope protein 37	TGAAATTTTGTTGGAGGAAAGAGATGACGAAGAAGAGAAGAAAATATTGTTGGTAAGTGCTATTGCAAAGGGTCAGATTTTGAATGGGATCTGCACTGCT[G/C]AATACCAGGAGGAGGAAGTGAAACTAAGATACTCCTACAAGGATGATGAAATGGCATTCATTCCAACCATTTCACTTCCTTCAAATGCCATATCATTTGC
Mi_0360	20	121.434	413	G	C	AT4G23180.1	protein_coding	cysteine-rich RLK (RECEPTOR-like protein kinase) 10	CGGCCTCTATCTTTGCCGTGGTGATGTCAATTCCAGTATCTGCCAAGGCTGCGTCAGTTTCGCCACTTCGGATGTAACCGAACGTTGCCCTCTTCAGAAA[G/C]AAGCTGTGATATGCTACGACGAGTGCCTTCTACGTTTCTCTAATGAGAATTTTTTCTCTATAGTGGCTGATGACGAGGGGTTCATGATGGCTAATGTCGA
Mi_0330	20	72.411	323	C	T	AT4G28400.1	protein_coding	Protein phosphatase 2C family protein	CTGCAATTGATACGGGGAAGGGGAAGAGTAAAGTATCAAAGCATATCACGCATGGTTTTCACTTAATGAAGGGAAAATCAAACCATGCCATGGAGGATTA[C/T]GTAGTTTCAGAATTCAAGCAAGTAAATGACGCTAACTTGGGTTTGTTTGCCATATTTGATGGCCATTTGGGCCATGATGTAGCAAATTATTTGCAAACTC
Mi_0213	20	153.201	1249	C	T	AT1G73240.1	protein_coding	Unknown	TGGACAACTTTCAGCTATGTGCTTGGTGTGCCCAGGCAGTTTCTTCGTTGACTGCACACTCACGCAAGGAAGACAGGTTTGGGGTTGCTCAACTTTCTGG[C/T]AGCAATGCTGCTGTTATCACCACCCTTCTGTCCTGCCTCCTTGTCGTAGAAGGTTTTATGGGGAAGAAGACTAATTTGCAACCACCTCATCATTTGATGG
Mi_0214	20	156.067	1029	A	T	AT1G10170.1	protein_coding	NF-X-like 1	GCGAGATTCCAAATTCTGGTTTGAGTAAGGAGGATCTTTGCCCTCATGTTTGTGTCTTGCAGTGCCATCCAGGTCCATGCCCTCCTTGTAAGGCATTCGC[A/T]CCACCCCGTTTGTGCCCTTGTGGGAAAAAACTAATTACAACTCGATGCTCTGATCGAAAGTCTGTTCTAACCTGTGGTCAGCAGTGCAATAAGCTTCTTA
Mi_0357	20	71.12	382	T	C	AT3G49190.1	protein_coding	O-acyltransferase (WSD1-like) family protein	AGAAACAATGGAAGAGAGTGGAAGTTAGGCTGGAAGATCATGTAAACGTGCCCATTTTTCCGGCTGGACTTTCACCGGAATCTTATGACAACTATCTTGA[C/T]GAATATATTTCCAAAATAGGAATGGAAGCGTTTGCAAAATCTCGACCTTTATGGGAAATTCATATATTCAAATACCCTACAACCACTGCAGCTGGTGTTT
Mi_0517	20	151.993	327	G	A	AT3G03250.1	protein_coding	UDP-GLUCOSE PYROPHOSPHORYLASE 1	GCATCCGTAATGGCATGGCCATAATCGATTCGGATAAAACCCTAATTTGTCTCCGAAACGCCTGCCACTTCATCTCTCTATTGGCGCAACGTCAAGCCAC[A/G]TTTATGTTCGTGAACACGAACCCTTTGTTTGACGAAATCATACTCCAGATGACTAAGAAGATCGGGTGTTATAACCCTAACATGAATGCGCTGTGGCGAA
Mi_0218	20	155.214	1965	A	G	AT1G31930.3	protein_coding	extra-large GTP-binding protein 3	CATCAGAGGAGGACATTTTATATGCTGAAGGAGTCACTCAAGGGAATGGTCTTGCCTTCATGGAATTTTCATTTAATGATAGAAGCCCGATGTCGGAGTT[A/G]TACCATGAGAATTTAGAATCACCTCCCTTGACAAAGTACCAACTTATCCGCATGAATTCCAAGGGACTACATGATAGTCGTAAATGGCTGGACATGTTTG
Mi_0145	20	30.756	579	T	C	AT4G21440.1	protein_coding	MYB-like 102	ATATCAGAAAGAGGCTTCTTAGGAACGGAATTGATCCTGTGACTCATGCTCGTCGCCTTGATCTTCTTGACCTATCAACACTTCTAAATTCAACTTTGTG[C/T]AACTCTTCACTTCTCGATGTGTCAAGCCTCTTTGGTGCTCAAGCTCTCCTAAACCCAGAACTGCTTAGGCTGGCTTCTACTATCTTGTCATTGAATCAAG
Mi_0086	20	96.316	659	T	A	AT5G14140.1	protein_coding	zinc ion binding;nucleic acid binding;zinc ion binding	ATCCATCCAAGAAACAGAGGCAAAAGAACCAACGTAAAGAAAACATACACAAGGAGGAAGCAATGGAAGTAGAAAATGAAACCATTGATGGCCTCGTTTC[A/T]GCAGTCTCAAAATTAAGCACTTCAGACTCCTCTCCTTCATCCATCAGCTTTGGTCGTCGCCACACTCGTGGCTTGACATTTGTGCCTCGAACTGTTCAGT
Mi_0403	20	152.078	560	A	G	AT1G34130.1	protein_coding	staurosporin and temperature sensitive 3-like b	TAATTTACTGGGCTCTCCGGTTCCTACGGTTCGCCGTACACATCCGTGAAGTTTGTGTTTTAACGGCGCCGTTTTTTGCTTCCAATACGACCCTTGTTGC[A/G]TATTTTTTCGGTAAAGAGATCTGGGATTCGGGGGCGGGCCTTGTGGCAGCTGCGTTAATCGCTATATGTCCTGGTTATATTTCGAGATCGGTGGCGGGAT
Mi_0062	20	89.366	867	C	T	AT5G13330.1	protein_coding	related to AP2 6l	ATTTATCACGTGAAGCATTTCCTGATATTTTACAGTACGCACAGCTGCTTTCTAGTAGTGATGACAGTGATGTTCAGTCTGCCGCCTGGAGTCTTTATAG[C/T]AATCAAAACCAGCTTCCATTTTATGGTTCATCACAATCCACACCCATGATATTTTCATCATCACCAACTTCACTCGCAATGTCTCAGAATTATCCTGATC
Mi_0450	20	19.22	1627	C	A	AT5G48380.1	protein_coding	BAK1-interacting receptor-like kinase 1	CAGGAAGAACTGGGACAATGTACAAAGCAGTGCTTGAAGATGGCTCTTCACTTATGATCAAGAGGTTGCAGGATTCTCAGCGTTCTGAGAAAGAATTTCT[A/C]TCTGAGATGGCTACTTTGGGGAGTGTGAAACATCATAATTTGGTTCCTCTTTTGGGCTTTTGCATGGCTAAACAGGAGAGGCTTTTGGTTTATAAGCACA
Mi_0209	20	114.142	3258	G	A	AT5G14950.1	protein_coding	golgi alpha-mannosidase II	CCCCCTCTAGATCCTTCTCTCCTCTAGCTGCTTCCTTGCCTTGTGACTTGCATATTGTGAATTTTAAGGTTCCCCGGCCATCAAAGTATTCTTGGCAGGT[A/G]CCTGGAGACTCTAGGTTTGTTTTAATCTTTCAGAGGAGAGATTGGGATTCTTCGTACTGTCGGAAGGGCAGATCACAGTGCATTAGTGTTTCTGATGAGC
Contig2601	20	74.009	201	G	A	AT2G20580.1	protein_coding	26S proteasome regulatory subunit S2 1A	TACAAATTTCAAGAGGACTTGTTTATACCTCACCAGTGCAGCAAGATACCTACCTGGACCAGATGACATGTTAGTTCTGGATATTGCATACATGATCTATCTCAAATTTGAGGAGTATCCGAATGCACTCCAGATTGCACTGTTCCTTGATAACCTACAGTATGTGAAGCAGATCTTTACATCATGCGATGATCTGCTGC[G/A]TAAGAAGCAATTTTGTTACATCCTTGCTCGTCATGGTGTCTCATTTGAGCTTGATGATGATATGGTCGCCGATGATGATGACAGGTACGTACTGCAGGATATCATCAACAACGCCAGATTTGGTGAAGGCTATCTCACCCTCGCACGAGATATTGAGGTTATGGAGCCCAAATCTCCTGAAGATATTTACAAGG…
mango_rep_c8905	20	70.406	201	T	C	AT1G53025.1	protein_coding	Ubiquitin-conjugating enzyme family protein	ATCATCTGACCTACTTTGGTTTTAAAGTGGCTTGAGCTACCCTTCTCAATTTTACCACCTTCTATGACTCCGTCTTTGACCACCACAGTTCCTACAATAGCTCCTTCCATATAAGCTTTACAAGCTACCAGAATATCATGAGCATGATTGCGAAAATGATGAGTGACCAAATCCTCAAAGTGCTGCGGTGGTCTTCTTAG[T/C]GTGTACAACATTGTCTTCAAGGATAAAATAAATGTTTCCTCATTGTAAGCTCTGGACTTCCTTTCGCCCTCTACTCCAACATATGATTTTTCATACCCAGGTTCATTAAAAAATGGCTGTGCATTCAGAATCAGAGCTTGTATGGAGACCAGAACCTGTAGCATGGTTGAGTATTCTTTACTCCACATCTCGGT…
mango_rep_c4540	20	113.765	154	A	G	AT1G32100.1	protein_coding	pinoresinol reductase 1	CCAAAACAACAAAAACATCCAAAAGAAACAATGGGGAAGAGCACGGTTCTCGTTGTTGGGGGCACTGGTTATATCGGGAAGAGAATTGTGAAGGCAAGTTTAGCGCAGGGACATACAACTTACGTTCTTCAGAGGCCGGAGATCGGCCTCGAT[A/G]TCGACAAGTTTCAAATGCTTTTGTCGTTCAAGAAGCAAGGGGCTCGCCTGATCGAGGGCTCGTTTTCGGATCTTGGCAGCCTCGTTGAAGCTGTTAAACAGGTTGACGTAGTGATTTGCACCATGTCTGGTGTTCATTTTAGGAGCCACAACATTCTGCTGCAACTGAAACTTGTCGAGGCTATCAAAGAAGCAGGAAAC
Contig117	20	108.923	201	G	C	AT1G31812.1	protein_coding	acyl-CoA-binding protein 6	GTTTGAGGAGTATGCTCAGAAAGCAAAGACCCTACCGCAGAACACAACCAACGAAAACTTGCTTATTCTCTATGGACTCTACAAGCAAGGCACCGTTGGACCAGTGAACACAAGCCGTCCTGGAATGTTCAACCTAAGGGACAGAGCAAAATGGGATGCATGGAAGGCTGTTGAAGCAAAATCCAAAGATGAAGCCATGA[G/C]TGATTACATAACCAAAGTCAAGCAATTGCTGGAGGAAGCTGCTGCTTCTGCTTGACATTTCTGTGTGTTCTTGGCTTCTGAATATTGTACTTTAGACGTTGAAGATAATAAGACAGGAAAACTACAGTTGTTTCGGACCTACAGCTAAATTATGCTTTGAATTATGTATGATATGTACTTCTGTTTATTTCAAT…
mango_rep_c15051	20	69.614	201	G	A	AT4G03510.2	protein_coding	RING membrane-anchor 1	GTGCCTTCTCATCCTGGGACTAGTGCTTCCAGCAAGATGATATGAGTTCGGATATGTATACATATTGGTTATCGAGTTGCCAAATATCCTTGCATAAACCATTTCACCAAACATGCCAATCAGTGGATCGACCATGTTTGTTGTCATGCCACCAGAGTGCAGTGTAGGTGAAGCAAGATAACCACCTGGTTGCGGGTAGT[G/A]TAGCCGTGATTGGTGTCGATGATTGTGATAATGAAGCTGTGGCATTAAGCGTGGATTCATGGTGGCACCAGTCGATCTTGGAGATTCAATCCCACAAACAGGACCAAGTGGCCTCCGGGGAACGACTATACCAAGATGAGGGGCCTTGCCTGTGGAAGGCCTCATGGTTTGGCCGCGGCCGTACAGGGGGACAA…
Contig548	20	0.891	201	A	G	AT3G09120.1	protein_coding	Protein of unknown function (DUF674)	TGTCGTCCATTTTGTGAGTGATAACATTGTCTATATTGATGTGAAGCATTCTCTGGGTTTTGATTGTTTGAGTAATCTGCTTGCAATTTGCTCATTCTCTTCAACTTTTAAAGACCAAATCCATATCCAAATTGAACCGCATTTTGCAGTCATTTTTTGGTCAAATTTCTTAGTCTCACCTTCGTGATGCATATATCTAC[A/G]TATAATTAGTTTGCCCATATTGTGGAATGAAACAGGATTTGTAATGGACAATTATGTTCATAAAAAAAAAGTATTAATTACTTGTTTTCTTTATTTTGGTAATCGAATTCTTTGTACTTTGTTGGTAAGTGTTAATATTTATTTATATT
Contig735	20	86.225	201	C	T	AT3G26618.1	protein_coding	eukaryotic release factor 1-3	GATTTCAAGACTGAGCTGAGCCAGTCAGATATGTTTGATCCTCGATTGCAAGCCAAGATATTGAACGTTGTTGATGTTTCATATGGTGGGGAAAATGGTTTTAATCAAGCTATTGAGTTGTCAGCTGAAATCCTATCTAATGTAAAGTTCATACAGGAAAAACGTTTGATTGGGAAGTACTTTGAGGAGATCAGCCAGGA[C/T]ACTGGAAAGTATGTCTTTGGTGTGGATGACACATTGAAAGCTCTGGAAATGGGTGCTGTAGAAATCTTGATTGTGTGGGAAAATCTGGATATCAACCGGTATGTACTGAAAAACTGTGCTACTGGTGAGATTATTGTAAAGCACTTGAACAAGGATCAAGAAGCTGATCAGAGCAACTTCCGAGACCCTGCCAC…
mango_c16893	20	112.809	201	G	C	AT3G27880.1	protein_coding	Protein of unknown function (DUF1645)	TCATTTAAATGGTGGTTTAAGTTTCCTCGTTTGCTCCGAAGAAGCAACAGCGAAGGAGGTCAGAAAGATTCATTCCTCTTTCTTCATAAAAAGAAACCAATACAAATTCCAAAGCTAAAAAACAACAACAGGGCTTGAAAGACGCCATGGTCAAACGCAATAGTGATGATAACAAACTGAAACTATCGCCTTCTCACGAA[G/C]TGTTTTTCCTGAAGAAGAAGCCCATAAAAGAAGGTGAAAACAAGAAGAGATCATCGCCGTATAAACAAGATTTACTTGGGTTTTTCGTGAATAATGTGAGCAGTTTAGGGAAAACATTTGCTCCGTTTTAATGGCATGGAAGATGGAGATCTGGGTATTTGGATCTGACTGGTTTGTTTATAATTTCTGTAAGT…
mango_rep_c4496	20	80.525	201	C	T	AT2G42690.1	protein_coding	alpha/beta-Hydrolases superfamily protein	TGTAAGGATTATACTTAGCTGCTCGTCTTGATATTGTTCCTTCAACTCGTTAATCTTCCTCATAAGTTGGACCCTGGCAGACAATTTTGTGAATTTCGATTTGGGGTCGTCGGAGGTGTAAATAGTTAGCCATCCACTCATCACTTTTGGAACTTTCTCATCGTCATCACTGTCGCTGCTGCTATTTTCTTCAATTTTGA[C/T]ACTCTCCTTTAGCAAGGGTCTAAGAGATTCCATCTTGGCGCCCAAAACATTAACCCATTCGTAGTTTCTGGTGGTTCCACGCCACGCCACGTAGATTTCACGGCGGCCAATCGATTTGGACCTCTCATCAGAGGTGACAGCAATGTAACCAATCCAGTTAGACTCACGGTCCCACGACTCCCGAGACATGGAGT…
SSKP018C1_G427T	20	0.023	100	G	T	AT3G63520.1	protein_coding	carotenoid cleavage dioxygenase 1	TTTTCGTCATGTATAGAGAAAATTAARTAGCCGTCATCTTCTTTAGAAGAGGTACCAGGCTCTCGAGGGACAAAAATAGCCTCTGAACCAAATCTACCT[G/T]GGCCCAGGTCGAAGATACCTTTAACATTTCCTCCAACTTCAAGCTTCGTCTTTTCAGCCTCTGGTTCAACATGCAAATCAAATTTGATAATCCCTGTAAC
SSKP062C1_C365T	20	3.944	100	C	T	AT5G13930.1	protein_coding	Chalcone and stilbene synthase family protein	ATGCTCGTCAAGAAATCCTGAAGATTGAAATTCCAAAGCTTGGCAAAGAAGCTGCATTGAAAGCCATCAAAGAATGGAACCAACCTTTGACAAGTATCA[C/T]CCACCTTATCTTCTGTACATCTTCTTCTGCTGGAGAGATGCCTGGTGCCGACCACCAGCTAACCAAGCTCCTCGGCCTCCCACCCTCCGTTCAAAGACTC
Contig255	20	115.822	201	G	T	AT1G31850.3	protein_coding	S-adenosyl-L-methionine-dependent methyltransferases superfamily protein	CTCTTTGGCCATCTGATCGGTGGCTTATAACCATTAGGAGGAGGAATTAAGCATTCCTTTTTTCAAAACTGGAGGGCAGTGGCGTTCCATAAACGTAAGGCGATAAACACCATACTTCTTCCACCTCCGTGGATCAGTGCATGGAGTGTAGTCTTGGTAGTCACTGCTGCATTCAGGAAAGGTTGTAGATTTGATCTGGA[G/T]AGGAGCAACAACTGCTTCCTTTGGAGCTGACACAGCCTTTTTGACCTCCTTAGCCTCAACTCGGTTTCTCTCAGAACCAAATAGTCCACCGAGATAAAAAGAAAACCCACATAGTACAAGAACTACTAATGTTAAAGGGACAATCCTAGGACCTTTATCAGAGTGAGGATTCAGTTTTCCATCTTTATGCTTCA…
SSKP064C1_C176G	20	3.469	100	C	G	N/A	N/A	N/A	GCTTTGATTTTCCTTAAAATTTTATGTTAACCACAATAGGTTTTATTATCCTATTTAAATTTTACTTTTATTAATCAGTGGTCCTCTATGTTTTACTTC[C/G]GAGTCCATCATCGTTCATATATATTTGAAAGTTAAGAAAGAATAATAATAGACCTGCAGCAAAGCAACCGCCTTGATAGATCATGAGCCTTTGAACGGAG
mango_rep_c12866	20	5.659	201	G	A	AT2G43710.2	protein_coding	Plant stearoyl-acyl-carrier-protein desaturase family protein	TAGTGGAAAAGCTCTTTGAGATTGATCCTGATGGAACTATCATGGCTTTTGCTGACATGATGAGGAAGAAAATCTCCATGCCAGCTCACTTGATGTATGATGGCCATGATGATGATCTTTTCGAGCATTTCTCAGCTGTTGCTCAGCGACTTGGTGTCTACACTGCTAAGGACTATGCAGACATAATGGAATTCTTGGTC[G/A]GCAGATGGAAGGTTGATCAGCTAACTGGACTTTCAGGTGAAGGACGGAAAGCTCAAGAATATGTTTGTGGATTACCTCCGAGAATCAGAAGGCTGGAGGAGAGGGCTCAAGGACGTGCCAAGCAAGGACCCATCATACCATTCAGTTGGATTTTCGACAGACAGGTGCAACTCTAAGTGCAGACTCAATCAACA…
SSKP003C1_C682T	20	57.583	100	C	T	AT1G05010.1	protein_coding	ethylene-forming enzyme	ACATGGTGGGTAGTTGCTAACCTTGGTGCCAAAAGTTGGCCCCTTTGAGCCATAGAAGGTCTTCTTCAGGTAACCTTTCTCCAATCCAAGGTTCTCACA[C/T]AACAAGTCCAGCAGTTCCTCTGCTAGTTTCTCCAATTTTGATGCAAATTCCTTCATCACCTTCCTGCATCAAAGTGAAACCTTTCTTAAAATTCCAAACT
mango_rep_c4542	20	33.939	201	G	A	AT2G44350.2	protein_coding	Citrate synthase family protein	TTGGGTTGCCACTTGAGAGGCCAAAGAGTGTTACACTAGATTGGATTGAAAAGAATTGCAAGAAAGCAGCTTAAAATGATAGGTAAAAAGTCTTACAAATTGGTGCAGGTAATAATTGCTGGAAAAGCGTAGGGTTTGGTGATGGATGGAGGGGCACTGTACAATTAACATCTTGCATGGTTGAGTCTAAATTTTTTTTT[G/A]TATAAGCAGAATGTTGTTCTGCTCTTGATTTAAATTTTGTTGATGGATGATATTGTAATAACATTTCACGTGAATCTCCAAAAAACTACAATTGGAATGAGAAAAATGAATAAAGCA
Mi_0370	N/A	N/A	276	C	T	AT5G57700.3	protein_coding	BNR/Asp-box repeat family protein	TGAAAGAAATGCCAAATCCACCCTTCATTTGTTTATTTTCAACTCAGATTTGCATATCAATCACTTGTTTCATCATTTATGTGCACACTTTTTCAGTTAG[C/T]ATATATGCAAGTGCTGCAAGATCAAATTTGGAGAGTGTAAATATGAGGAAGGATTATTACATTGAGGGGCCATTAGTGGAGGAGTTCACATTTTCTGAAA
Mi_0372	N/A	N/A	595	T	C	AT5G17520.1	protein_coding	root cap 1 (RCP1)	CATGGCTGGGCATGCTTACTGGTTTGCTTGGGAATCTTTCACTTCTTTCTTATTTTGTAAAGAAAAGGGAGAAAGAGGCTATTTTGGTCCAAACATTGGG[C/T]GTTGTTTCAATATATGTGGTCATTGCGCAGCTTGCAATTGGAGAAGCAATGCCTCTGCCACACTTTGTGATTACTTCATTTGTTGTGGCCAGTGGTCTTG
Mi_0273	N/A	N/A	501	T	C	AT3G61650.1	protein_coding	gamma-tubulin	GTGAATATAGAAATCTATACAATCATGAGAACATATTTGTTTCTGATCATGGTGGGGGTGCTGGAAATAATTGGGCCAGTGGATATCATCAGGGGAAAGG[C/T]GTTGAAGAGGATATTATGGACATGATTGATAGAGAAGCTGATGGAAGTGATAGTCTTGAGGGATTTGTTCTATGTCATTCAATTGCTGGAGGAACAGGCT
Mi_0275	N/A	N/A	930	C	A	AT4G02010.1	protein_coding	Protein kinase superfamily protein	CACATAAGGTTCACTTTGACTCTGGATTAGTGGGTGATTACAAACTGCTTAATCTTACCTGGTACAAGCCTCCAGCAGCTTCTGAAGCTTCTATGATTGG[A/C]TCATCTCCTTTGAATGCACCAGCATATCAAACCTCAATATCTTCATCATTTGGTGCCTTAAACAAAGGGAAACATTCAAATTTGATCCTCATATTTGGTA
Mi_0183	N/A	N/A	1741	A	G	AT2G29890.1	protein_coding	villin-like 1	TGGCTCTTTTTCGAGTTCAAGGCATGAATCCGAAGAGCATGCAGGCCATCCAAGTTGATCTAGCTTCAAGCTCCCTGAATTCATCCTATTGTTATATCCT[A/G]CAAACTGGAGCATCAGTCTTCACTTGGATTGGGAACCTCTCATCAACCAGTGACCATGATCTTCTCGATAGAATTCTTGAACTGATTAATCCAACATGGC
Mi_0182	N/A	N/A	1841	G	C	AT4G04670.1	protein_coding	Met-10+ like family protein / kelch repeat-containing protein	CATAGTGCCCTTTGATGAGTATCACAGACCTTCAGAGATAGAAGAAAAGCTTGTAATTCACCCATGTGATGGGGCAACAGAAGAAAAGAGCATTGATGTT[G/C]AAGGTAGAAAAACTGGGGATGTACAGATTTCAACACAAATTTCTAACTTAAATTCTGAGACAGATTCACATTCTGGGAATGATGGACAGCAGATGATTGC
Mi_0180	N/A	N/A	2389	G	T	AT4G10710.1	protein_coding	global transcription factor C	ACTCGAGGCATATAAGTGAGGTGGTACAACAGATTAAGACACTCCGGAGACAGGTCACTTCCAGGGAGTCTGAAAGAGCTGAGAGGGCAACTTTAGTTAC[G/T]CAGGAAAAGCTTCAACTTGCATCAGCCAAATTCAAGCCAATAAAATTGTATGATTTATGGATTCGTCCACCTTTTGGTGGTAGGGGAAGAAAGTTAACAG
Mi_0185	N/A	N/A	1194	T	C	AT5G16340.1	protein_coding	AMP-dependent synthetase and ligase family protein	CAGAGCGAGCAAGGTTAAAAGCGAGACAAGGGGTGAGGACAATTGGGTTGACTGAAGTTGACGTGGTTGACCCCCAGTCAGGAGTGAGTGTGATTCGTGA[C/T]GGGTCAACACTGGGCGAGATCGTCTTGAGAGGCGGCTGCATAATGCTGGGTTATTTAAAAGACCCAATTGGGACCCGTAAATGTTTGAAAGAAAGCGGCT
Mi_0184	N/A	N/A	1323	G	A	AT4G38630.1	protein_coding	regulatory particle non-ATPase 10	TTCAAATGTCCATGCAAGAAGATACGAAAGATTCATCAAACCCCTCAGATATAAACAAGGTGTTGGCAGATCAGTCTTTTGTCTCATCTATCCTTACATC[A/G]CTTCCAGGAGTTGATCCGAATGATCCTTCAGTAAAAGATTTGATTGCATCTCTACAAGGTCAACCTGAGTCATCACAACAGAAGAAAGATGAAGATCAGC
Mi_0578	N/A	N/A	648	C	T	AT3G55600.1	protein_coding	Membrane fusion protein Use1	CAGAAAGCCCTTCTAAAACAGATGGAGAAATTCACACCCCAACTTCTCCAGGATTGAGAAGGAGATTTGTGCCTGCCTCAAATATTGGGAATAGAAGTCA[C/T]GATACCTCTGAACCAGTTAAACTGGATGCTGTGGCACAAGCGCACATTGAAAAGCACAGAAAGCTTCAGGAGAACTTAACAGATGAAATGGTCGGTTTGG
Mi_0579	N/A	N/A	1231	A	G	AT3G07210.1	protein_coding	Unknown	ATGCTACCCATGTGCAAGGGATACCTACTCCAGAAATATATGAATCCCCAAAGTTGACCTCAGCTCCAATTCAGAGGAAAGTAAGTGGTCAAATCCAGCT[A/G]TTGGATATTAACTTCCCTCCAAAGGATGCCAAAGTTGCAGTCCAATTACAGCCACTCAAACAACTGTCCCTGAACACTGATGAGAATTGTGTCAAAAAAC
Mi_0475	N/A	N/A	777	A	G	AT1G14710.2	protein_coding	hydroxyproline-rich glycoprotein family protein	AGAATTCAGGGGATTCAGAAATTTCTAAGTCTGCTAATTCGGAACCTAAAGCTGAGGCGTCAGATGACGGATGCACCCCAAGCCCCAAAGAGAAGGATTC[A/G]CATTCCGTTCAAAATCAGATTGAGAAGCAGAATCTCACAACAGCTCCAAAAACTTTTGTCCGTTCAGAGATGTATGATGGAAAGATGGTTAATGTGGTTG
Mi_0572	N/A	N/A	1166	G	A	AT5G60390.3	protein_coding	GTP binding Elongation factor Tu family protein	CTAACTCCAAGGATGATCCTGCGAAGGAGGCTGCTAACTTCACCTCTCAGGTCATCATCATGAACCACCCAGGCCAGATTGGTAACGGATATGCCCCAGT[A/G]CTGGATTGCCACACCTCCCACATTGCTGTCAAGTTCGCTGAGATTGTGACCAAGATTGACAGACGATCTGGCAAGGAGCTTGAGAAGGAGCCCAAGTTCT
Mi_0573	N/A	N/A	3057	T	A	AT5G44800.1	protein_coding	chromatin remodeling 4	CATTATGGAGCAAAGACCACCCTCTTACTAACTCAATTGCAAAGGGTGATATGCCCCACTGGCTTAGAGAAGCTGTAACTGGTCCACATGAAAACCCAGC[A/T]GTGCCAATTATTCCTCCAGCTGGTTCATCTGTTGCTCAGTCTGGGGCATTGCAGATTAGTCAACCTAATATTGATCCTAGTGACCCACACTTCAGGCCCA
Mi_0479	N/A	N/A	383	G	A	AT1G32690.1	protein_coding	Unknown	GTGGCGAAAATTTTTCTGCAGCAATCGGAACCGTCGGCCGTGTCGGCAATTTGGTTGAGAGTGAACCGGCGTTTCGTAGATCGAGATCCATGGCAGTTTC[A/G]TTTCTTCGGTCAAAGTCAAAGTACGTTGAAAATTTGGATTTGGTGGGAAACGAAGTTAATAAAGAAAGTAGAAGTAAGACGACAACGGTGTCGTTTTGGC
Mi_0576	N/A	N/A	284	T	C	AT2G01080.1	protein_coding	Late embryogenesis abundant (LEA) hydroxyproline-rich glycoprotein family	TCGCTCTCCTCATCCTAGCCGTTGTTTTAATCGTAATCCTGGCCGTCAAGCCCAAGAAGCCCCAGTTTGATCTCCAGCAAGTTGGCGTTCAGTACATGGG[C/T]ATCTCTGCACCCAATCCCACCTCTCTGGACCCCACCACAACCACCAACTCTATCTCCACTCAAACGGCTTCTCTTTCCCTCACAATTCACATGCTTTTCA
Mi_0577	N/A	N/A	266	A	T	AT1G48405.1	protein_coding	Kinase interacting (KIP1-like) family protein	CTCTTCCTCCGAAAATCTCCTCCACAAATCCTCCCTGGCTTCTTCCGGGCCTTGCAGATGTTGATGAAAGAATGAAAAAGTTGCTGACAATAAGCGCTTC[A/T]GAAGAAGAGAAAGCCGGTGAAACTTTTGCTGAAAGAGCCGAATGGTACTATCAGAAGCGCCCTCAGCTCCTGTCTCTTCTCAAAGACTTGTACAAAGGGT
Mi_0574	N/A	N/A	2528	G	A	AT2G26890.1	protein_coding	DNAJ heat shock N-terminal domain-containing protein	AAGACGAAATGTGGTGTCACCGTTATTACCTTCGGAATTTATGTGATGAGATTCGGTTCCCAAATTGGCCGATTGTTGAACATGTTGAGTTTCTGCAGTC[A/G]TTGTTGGTAATGTGGCGTGAAGAGTTGACACGAAGACCTATGGACCTTTCAGAAGAAGAAGCTTGCAAAATACTAGAGATATCCCTGGAAGATGTGTCAA
Mi_0575	N/A	N/A	393	G	A	AT2G20515.1	protein_coding	Unknown	CATTTGAACGGTACAGATCTGATCTAACCCTCTTGGAAGCGACGACTAGGAACGATGATGAAAATGCGTTTGGTAGGTTGGTGAAGGAGGCGACTGCAGC[A/G]TTGCTAAACTCGTATGCAAGACACGGGTTTCCATATTCGGGTTGGGAAGTGAAGACATTGGTTATTCAAGCTTTGGTTTCTGAAGAAGCTGCAACTCAAA
Mi_0590	N/A	N/A	800	C	T	AT4G31430.2	protein_coding	Unknown	AGTCAGATTTGGAACTTGGAACCTGCATCTTGAACTCTGCTATGTTGCCTCATGGCTCTGATAGTGAAGCAGGTTCTCCAGTTGATGTAGCCAAATCATA[C/T]ATGCGAACACGTCCACTATGGACTTCTCCATCTGGGAACCTTACGGAATTCCAATTACCATCACCAACTAGGATACAGCTTTTCAACGGCGAATCACCAC
Mi_0591	N/A	N/A	2463	A	G	AT5G01950.1	protein_coding	Leucine-rich repeat protein kinase family protein	GTAAAGCTAAAGCATGCCTCAATTTCAGTATGAGGGTCTGCATCGCATTAGATTCAGCTAAGGGGATTCTTTACCTCCATACTGAAGCAAACCCGCCTGT[A/G]TTCCACCGAGATATCAAAGCCAGCAACATTCTTCTGGACTCCAGGTTTATTGCTAAAGTCGCTGATTTTGGACTCTCAAGGCTGGCTCCAGTCCTAGATG
Mi_0592	N/A	N/A	1744	G	A	AT2G47940.1	protein_coding	DEGP protease 2	GTCTCTTGCTACTAACAACCTCAAATAGCCACCAGAAATTTGACGTACTCTTAATTTTTTTCTTAATCTCCAAAATGCAGGTTTTGAAGTTCAATGGAAC[A/G]AGAATAAAAAACATTCATCACCTAGCCCACCTTGTTGATTCATGCAAGGACAAGTATCTAGTTTTTGAGTTTGAAGAAAATTACCTTGCTGTATTGGAGA
Mi_0593	N/A	N/A	2067	T	A	AT2G01820.1	protein_coding	Leucine-rich repeat protein kinase family protein	TGAGGAATGTAACTAACAACTTCAGTGATGAAAATATATTGGGAAGAGGTGGTTTTGGGACTGTGTATAAAGGGGAATTACATGATGGGACAAAGATAGC[A/T]GTGAAGAGGATGGGGTCTGGAATTGTGAGTGAGAAGGGTTTGGCAGAGTTTAAGTCTGAGATTGCAGTTCTTACCAAAGTTAGACATCGCCATTTGGTGG
Mi_0553	N/A	N/A	1525	C	T	AT1G09890.1	protein_coding	Rhamnogalacturonate lyase family protein	GTGACTACACAAAAGATTGGTTCTTCGCTCAAGTTACAAGGAAGAAAGATGATGGCACATATGAGGCAACTACATGGCAAATTAATTTCAATCTTGACAG[C/T]GTGGAACAGGGTGGAACCTATAAACTGAGAATAGCTCTTGCAACTGCCAATATTGCAGAACTACAGGTCCGGGTGAATGACCCAAATGCTGATCCTCCCA
Mi_0031	N/A	N/A	1179	G	A	AT2G27430.1	protein_coding	ARM repeat superfamily protein	TGGCATTATTGGGGAGCCCTCTAGCGCAGAAGAGAGCATTGAAATTGTTACAATGGTTTAAAGATGAAAGGCAGGCGAAGATGGGATCTCATTCCGGGCC[A/G]CAAACAGGGAGAATTGCAATGGGGTCGCCAGTGAATCCGAGAGAGGCGCAAGGGGGAAGGAAATTGATGAAGAATTTGGTGAAACAAAGTCTGCATAAGA
Mi_0555	N/A	N/A	801	A	G	AT1G77180.2	protein_coding	chromatin protein family	CTGCACTTGAAAAGATTGTGAATGTGAAATTGAGTGCAGCGCAGCCCAAGAATGTACCTCATCAGTCATCTGAATCAAAGTATATTAAGTACAAGCCATC[A/G]CAGCAGTCAGTGGCCTTTAATTCAGGTGCTAAGGAGAGAATTATTAGAATGGTTGAGAAGCCTGTGGATCCACTTGAGCCACCAAAGTTCAAGCACAAGA
Mi_0525	N/A	N/A	2068	A	G	AT5G49960.1	protein_coding	Unknown	TGTCAAATGAGCTTGTCAGCATGGCTTTAGCCATGGTTGCAGAGGATCGACAGATAAATGATGTCTTGGAAGAGCTGTTTGCAGAAGAGGGAAATGAGTT[A/G]CAAATAAGGCAAGCAGATCTATACCTCCGCGAAGGTGAAGAATTGAGTTTCTTTGAAGTATTATTACGAGCTCGAAAGAGGAGAGAGATCGTTATCGGTT
Mi_0557	N/A	N/A	2743	T	C	AT5G16720.1	protein_coding	Protein of unknown function; DUF593	AGGCAGAGTTTGAATCTGTTGAAATTCAAAACTCTTCAGTTTCCACTCTTGATCTTGACAACAAAAGACTAGCCATTGTGGAAGAGGTGGATCATGTGTA[C/T]GAGCGACTCCAAGCTCTCGAAGAAGATAGGGAGTTTCTAAAGCATTGTGTGAGCTCTGTAAAGAAAGGAGACAGAGGTATGGATCTTCTCCAAGAGATCT
Mi_0055	N/A	N/A	1241	C	T	AT1G61350.1	protein_coding	ARM repeat superfamily protein	CTGATAATGCTTGGTCAGTTTCAGCTCATGGTGGTGTCACCGTACTGTTGAAAATATGTTCTAGTGTTGAATATAGAGCAGAAGTCATTGGTCCAGCTTG[C/T]GGGGTGTTGAGAAATCTTGTTGGTGTTGAAGAAATAAAGAGATTTATGGTTGAAGAAGGGGCGATTTCCTCATTTCTCAAGCTCGCAAGATCCAAAGAGG
Mi_0509	N/A	N/A	923	A	G	AT1G22930.1	protein_coding	T-complex protein 11	TAAAAGTTAGGCGGGTAGCTAAGATTGTCTCTCACCAACGTGAGATTGAAAGGAGGAGAATTAGTGATCGGTTGGAAGATCGATTGCAAAGGGCAAAGTT[A/G]CAAAGAGCAGAATACTTAAGGCAGAGAGGACGGCTGAGTAATCCTGTTTCTTTTAGGATGTGCAAACAAGCCGATCACCTTTCCAGAAAATTAGCGAGGT
Mi_0056	N/A	N/A	1471	A	G	AT2G38290.1	protein_coding	ammonium transporter 2	GGGTGCAACTACTGAAGCAAATGGCTGCCGCGGTTTTTGTCATAGCTTGGAATTTAGTTTCAACCACCATCATTCTTCTAGCTATAAGGGTGTTCATGCC[A/G]TTGAGAATGCCAGAGGATCAGCTTGCGATCGGAGACGATGCCGTTCATGGAGAAGAAGCATATGCTCTATGGGGAGATGGAGAAAGATATGATCCAAAAA
Mi_0111	N/A	N/A	1376	G	A	AT1G18560.1	protein_coding	BED zinc finger ;hAT family dimerisation domain	GGAGTGGCAATTACCAAATGCTTGATATAGTGCAGAAGGCTGGGAAGACCATGGATGCTGTTATCAGGAAGCATGATGAAACACTAGGCAGTCGAATGCT[A/G]CTGACCCCTGCAGAGAAGAATGTGGTCAGCGTTGTGCATGGATACTTAGAACCTTTCTATAAGACCACCAATAACATGTGCACCAACAAAATGCCAACTA
Mi_0113	N/A	N/A	1206	A	G	AT3G10030.1	protein_coding	aspartate/glutamate/uridylate kinase family protein	GTAACTTCTTTTGTGGGGACTCATGGGTATCTGCGACTGCCTTAGATAGACCTACAGCATACCAAGTTGGTATGATGGCAACGGTTATGAATGCTCTGTT[A/G]CTTCAATCAGCTTTGGAGAAGATGTATATTCAGACACGTGTTCAAAGTGCAATTGAATTGCCCGAGGTTGCTGAACCCTATTGCAGGCAAAGGGCCATCC
Mi_0309	N/A	N/A	1194	C	T	AT2G25290.3	protein_coding	Octicosapeptide/Phox/Bem1p (PB1) domain-containing protein / tetratricopeptide repeat (TPR)-containing protein	TGACAAAAGCTGTTAGTAAGGAAGAAAAAGTGATTATTAAGACGGTGAAATTGGTGTTTGGGGATGATATAAGGTGGGCACAGTTGCCAGTGAATTGCAG[C/T]ATTAGATTGGTGAGGGACATAGTGCAGGATAGGTTTCCAAGCTTGAAGGGTGTTCTTGTGAAATATAAGGATCAGGAGGGTGATTTGGTCACAATTACCA
Mi_0301	N/A	N/A	1721	C	T	AT3G19830.2	protein_coding	Calcium-dependent lipid-binding (CaLB domain) family protein	AATTATACATCCAAGTAAAGGATTCTTTTGGCTTCACAGATATGACAATCGGTACAGGAGAGGTTGATCTGGGTTCTCTTCAAGACACTGTACCAACAGA[C/T]AGAATTGTGGTTTTGCAAGGAGGTTGGGGATTGTTTGGAAGGGGGTCTTCCGGAGAGTTATTACTTCGACTGACATATAAAGCATATGTCGAGGATGAAG
Mi_0303	N/A	N/A	3005	A	C	AT2G38770.1	protein_coding	P-loop containing nucleoside triphosphate hydrolases superfamily protein	ACCTGCTCGCTATCTTCTACGTTTAGGTCAAGGTGAACAAGAGCTAGCAACTGATCTTGACTTTAGCCGGCAAGGCCGTGTTAATGCGATGCTTGTTAGG[A/C]GGTTGGAATTGTTAAGTGAGGTTGAGAGGCTTGCAAGATCTCTTCAATTGCCTGAAGATGTGGGGTATACTTGTGAAACTGCAGGATATTTTTGGCTGCT
Mi_0305	N/A	N/A	2942	G	T	AT1G69360.1	protein_coding	Plant protein of unknown function (DUF863)	TGAACTCAAGCATAGATAAACATGACTATTCACCAGCACTATCTGTTTCTACAGAAATGGATTTGGAAGTATCTGTGAGCCCAGCAAATAAGGAGAGATC[G/T]CCACAAAGACTAGAATCAGATGAAAACCAAGTTGAGAGACCTTTTCAAATCTCTGGAAAGGAAGATGAGGATGTGCACGTGAATCTAGTTGGTAATGCAC
Mi_0490	N/A	N/A	1104	G	A	AT2G33530.1	protein_coding	serine carboxypeptidase-like 46	GCTCTGTCTCTGCCATATGTTCAAGGGTAATGAGCCAAGTGAGCAGAGAAACCAGCAGATTTGTTGACAAATATGATGTCACTCTTGATGTTTGTGTATC[A/G]TCTGTGCTCTCACAATCCAAAGTTCTTACTCCCAAGCAAATGGGTGAAACAGTAGATGTATGTGTGGAAGACGAAACTGTTAATTATCTTAACAGGAAAG
Mi_0495	N/A	N/A	511	C	T	AT4G23840.1	protein_coding	Leucine-rich repeat (LRR) family protein	CTGATTGTTATAGAATCTCCAGTTCGGCGATTTGGCCTCTCGCCGGGATGACTAGTTTGAAGGAATTGGATATTTCAAGGTGCGTAAAGGTTACTGATGA[C/T]GGGATTAGGCATTTGTTATCTATTCCAACTTTGGAGAAGCTGTGTCTCTCAGAGACTGGTGTCACTGAGAATGGAGTCCAACTCCTCTCTTCGCTTAAAA
Mi_0496	N/A	N/A	1100	T	C	AT4G33050.3	protein_coding	calmodulin-binding family protein	TCTTCTACTGGTTGGATATTGGTGATGGCAAAGAATTGAATCTTGAGAGATGCCCAAGAAATGATCTACAACGCCAGTGCATTAAATATCTTGGACCAAA[C/T]GAGAGGGAAGCATATGAAGTGATTGTGGAAAATGGAAAGCTTGTTTACAGGCAAACTGGGGTCCTTCTGAATACCACAGAGGGCTGTAAGTGGATTTTTG
Mi_0015	N/A	N/A	2020	T	C	AT5G15410.1	protein_coding	Cyclic nucleotide-regulated ion channel family protein	GGATGGTGTTCATTGTCCGAGGGCGAATCAAACGAAGCCAAAGCCTAAGCAAAGGCATGGTAGCTACAAGTGTGCTAGAACCAGGAGGCTTTCTGGGCGA[C/T]GAGCTACTCTCCTGGTGCCTTCGCCGCCCTTTCCTGGACCGCCTTCCAGCCTCATCTGCAACATTTGTTTGTGTTGAATCTATAGAAGCATATGGCCTAG
Mi_0429	N/A	N/A	285	T	C	AT3G28970.1	protein_coding	Domain of unknown function (DUF298)	CGGTCGGTAGCGGGTTCAATATCTTGGAGATTTACCGACGATATTGTGACATTAAATCCCAAACTGTGAATGTTTATGGAGACAAAGGTTATAGACAAGA[C/T]GAAGAGTTTCTAAAAGCTAATTTTTCGAGGGAGGCATTGTCTGAACTTTTGAACTTGGTTGAGTCAGCTGTACATACAGGGATTTCGGTTTTTGAAGAGC
Mi_0398	N/A	N/A	3712	T	A	AT4G33090.1	protein_coding	aminopeptidase M1	TCATTGATGTTTGTTATGAGGTTATTGAGATCTCAACAGATTCCATCCCCGAGTTAGTCAATGAATTGAAAGCATTTTGCATCAGTCTCCTCCAACATTC[A/T]GCAGAAAAAGTAGGTTGGGATTCAAAGCCTGGAGAGAGCCATTTGAATTCATTGTTAAGGGGACAAGTCTTTGCAGCTTTGGCTACTTTTGGTCATGACA
Mi_0424	N/A	N/A	308	T	C	AT2G44290.1	protein_coding	Bifunctional inhibitor/lipid-transfer protein/seed storage 2S albumin superfamily protein	ACGTTGGTGGCGATGCCAAAACCCCCACCGTCGACTGTTGCTCCGGCCTCAAGCAACTCCTTGATAAGAGCAAGAAATGCCTTTGCCTCCTTATAAAAGA[C/T]AAAGATGATCCCTCCCTTGGCCTCAAGATTAATACCACTCTTGCTGCCACACTCCCTTCTGCCTGCCACTCGCCTGCTAATGTCTCCGATTGCATATCTT
Mi_0392	N/A	N/A	1084	C	A	AT3G01040.2	protein_coding	galacturonosyltransferase 13	TGAAAAGATAGTGTTCCACATAATCACAGACAAGAAAACTTATGCGGGTATGCACTCTTGGTTTGCACTAAACCCTGTCTCCCCTGCTATTGTTGAAGTG[A/C]GAGGTGTTCACCAGTTTGATTGGTTAACAAGAGAGAATGTTCCAGTTCTTGAGGCTGTTGAGAACCATTATGGAATCAGGAATTACTACCATGGGAATCA
Mi_0421	N/A	N/A	219	T	G	AT1G53430.2	protein_coding	Leucine-rich repeat transmembrane protein kinase	ATGAGGAATCAAGGTTGAAAATTGTTCACAGAGACATTAAGGCCACCAATGTGTTGCTTGATAAGGATCTAAATGCAAAGATATCGGATTTCGGTTTAGC[G/T]AAGCTTGATGAAGAAGAGAACACCCATATTAGTACTCGTATAGCTGGAACAATAGGGTACATGGCACCAGAATATGCAATGAGGGGTTATTTGACCGATA
Mi_0163	N/A	N/A	958	T	A	AT2G15695.1	protein_coding	Protein of unknown function DUF829; transmembrane 53	CTGTAACTAGTTTGCTTGAGAAGGCTATGTCAGTTTATTCCCGGAGAGTCCGACAACCTGGGGAAGGAGCTGGCATAGAGGGTATGCATGATGAGATATC[A/T]GAGTTAATTTGTGACCTGCAGAAAGTAGCAGTTAACTCAAATCAAAGCCTAAGAAGAGTAGCCGTTGGGCCAAGTGATCACTTCTTTTTGCCAAGTTCAG
Mi_0165	N/A	N/A	3426	A	C	AT3G24320.1	protein_coding	MUTL protein homolog 1	CGGGCGAATTCGAACTCATCGATCAAAAGAAGGAATGCAGACTGCCTCTTTCCTTTATTTCAAAGTTCCTGGGAAGAGCGTAGCTTGCCAAATTGAAACT[A/C]TTCTCATCAACCAGTTATGTAATCAAGGCTTCCCTCTAGCCAGCATTGTTGATGGCAAGCATCGGAATTTTGGCCCACCAGATCTCTTTATGAAAACTGT
Mi_0267	N/A	N/A	1032	C	T	AT5G27400.1	protein_coding	S-adenosyl-L-methionine-dependent methyltransferases superfamily protein	TAAGCAATGAAACTGACTTGTCTGAAAGAATTGTTGAAGATTTAGATGTGGTCAAGTGCATTCATCTGCCCTGGGAATCTGCTTCAGAAAGTGAGGTCCA[C/T]GACTTTATGCCAGAGATTGTGCTGGGTGCAGATGTAATTTATGATCCATCATGCCTCCCACATCTTGTTCGAGTTCTATCATTTCTCTTGAATAAAAAGA
Mi_0348	N/A	N/A	1752	G	C	AT1G10760.1	protein_coding	Pyruvate phosphate dikinase; PEP/pyruvate binding domain	AAGTGTATTGCCTCCAGGTTCAGTTTCTCTAGATGGAGCAGCTGAAACACAATTAACAAGAAGCTATGTTGCTGATCTTCCTTATCAGGTCCAATCCCTT[G/C]AGATAGAGGTTGGAGATGACAATTTTGTGGGAATGCCATTTGTCCTTTTGTCAAATGGAAATTGGATAAAGAATAAAGGCTCAGACTTTTACATTGACTT
Mi_0344	N/A	N/A	720	A	G	AT5G45110.1	protein_coding	NPR1-like protein 3	GGACTTCTGATAAAGAAGGAAAACCAAAATATGTCATGACTGAGTTGTTGCCTGTTGGCAAAGTTGGATATGAAGCCTTCTTAATCTTTTTGAGCTATGT[A/G]TATACCGCGAAGTTGAAACCTTTTCCCATGGAGGTGTCAACCTGTGTTGACGACGGATGTGCTCATGATGCATGTAGACCTGCTATTAATTTTGCTGTGG
Mi_0347	N/A	N/A	338	C	T	AT3G15140.1	protein_coding	Polynucleotidyl transferase; ribonuclease H-like superfamily protein	CATCATCGTCTCTTCATCTTGTAACTGAGAAGAAGAAAGCAGGCGCCCGATGGAAACCGCTGTGTTTGTACTTCACTCAAGGGAAGTGTACCATGATGGA[C/T]GATACTACGCACCTTGAGAAGTTTAATCATGATATCTCTAGGGAACTTAAAGTAAAAGCTGCTGCCTCTCAATGCAAGTGCTCTCAGGATTTAGATTATT
Mi_0269	N/A	N/A	1710	T	C	AT2G43410.4	protein_coding	RNA binding	TAGGATTTGAGCAGCCGTATGGGCTGGGTCCTATAACTGGTGGAGGTGCTTCTACTACATTTATGAATGTTCAAGGGATGAGTCGTCTTAGTCCAATGGG[C/T]GCTAAGGTAACAGTTGGTGCTGATAATGATTGCATATGGCGCGGTATTATAGCTAAGGGTGGCACCCCAGTTTGTCATGCTCGATGTGTCCCTATAGGAA
Mi_0178	N/A	N/A	689	A	G	AT1G07480.2	protein_coding	Transcription factor IIA; alpha/beta subunit	ATTATCCCACGCCAGTAAATGATTCTGGTGGCAGTACTGAGGGTAAAGGTGGAAGTGGAAATGGAAGGCCAAACTCATACATGCCACCTCCTCCTTCTCC[A/G]TGGATGAATCAGAGGACCCCTCTAAGTGTTGATGTAAATGTTGCTTATGTGGAAGGGCGTGATGAGGCAGATAGAGGAACCTCTCATCAACCCCTTACAC
Mi_0190	N/A	N/A	665	C	A	AT3G26400.1	protein_coding	eukaryotic translation initiation factor 4B1	ATAGACGACCGTACGGTGGATTCGATGACGAGCAGCAGCAACGGAGAGGCCCACCTTCTAGGGTTACGGATTTTGAACAACCTTCGAGGGCCGATGAGGT[A/C]GATAATTGGGCAGTTGCAAAGAAATCAATCCAATCCTTACCTTCCCAGGATTCCAGTCGTCCGAGTCGCTACGGCGGTTTAGGTTCAGGAGGTGTAGGGT
Mi_0191	N/A	N/A	1245	C	A	AT1G15750.4	protein_coding	Transducin family protein / WD-40 repeat family protein	ACATAGGACTGTGGGATGTTAATTCTCGAGAAAAGTTGCTGTCAAGAAATTTTAAGGTTTGGCATATTGGAGCATGCTCAATGTTATTCAAGACGGCTCT[A/C]GTTAAAGATCCATTTGTGTCTGTTAATTGTGTTACTTGGAGCTCTGATGGGGTTTTGTTTGGGGTTGCATATTCAAAACATATGCTCCAGTTATATTCCT
Mi_0196	N/A	N/A	801	T	C	AT1G12110.1	protein_coding	nitrate transporter 1.1	CCATTGCAATCTTCGCTACTGTTCAAGCAACTGGTGTGACTGTGTTGACAATCTCAACAATGATCCCCAGCTTGAGGCCCCCAAAATGCGCCATCCAGAA[C/T]GGCGCCGGATCTTGCATCCAAGCAAGCGGCCTGCAGCTCACAGTTCTGTACATAGCTCTATATTTGACTGCCCTAGGGACTGGGGGTCTAAAATCAAGCG
Mi_0198	N/A	N/A	1335	C	A	AT3G55270.1	protein_coding	mitogen-activated protein kinase phosphatase 1	ATATGTGTGGATAGGAAAGAGATGCAAACAGGTAATGTCATATAGTGCAAGGGAAGCTGCCAATCAGGTCATCCGATATGAAAGAGCTCATGGACCAATT[A/C]TTAGCATCAAAGAAGGGGAGGAGCCCTTGGAATTTTGGGATGCTCTTGCTAGGGGACAACACTTAGTAGATGGTTCCAGTGAAAAGGAGGTTCAAGCTGA
Mi_0461	N/A	N/A	4875	C	T	AT1G64790.1	protein_coding	ILITYHIA	TTCCTGCTTTACTCTCTGCTATGGGTGGTGATGATTTGGAGGTTCAAGCTTTGGCCAAAGAAGCTGCGGAGACAGTAACCTTGGTTATAGATGAGGAAGG[C/T]ATTGAATCTTTGATATCAGAGCTTCTTAAAGGTGTTGGGGACAGTCAGGCTTCTATTAGAAGAAGTTCTGCATATCTGATAGGATACTTCTTCAAAAACA
Mi_0462	N/A	N/A	1822	T	G	AT2G46180.1	protein_coding	golgin candidate 4	AACTCTTAAATCTTCAAACTGCTCTTGGGCAGTACTTTGCTGAAATTGAAGCTAAGGGACATTTGGAACATGAGTTGTCTTTGGCAAGAGAAGAATCAGC[G/T]AAACTTTCTGAACTTTTGAAAGATGCAGATCATCGAGTAGAAGTATCAAAGAGGGAAAAGGAAGAGATCTTGGTTGAGCTTTCTCAATTTGAAAAGACAA
Mi_0463	N/A	N/A	4846	T	C	AT1G77460.2	protein_coding	Armadillo/beta-catenin-like repeat ; C2 calcium/lipid-binding domain (CaLB) protein	ATAGCAGTGCAATTGCTAGGAGTGCTGAGGCTGCACAAATAGTAGAGCCTCTTTTCATGGTTTTGCTTCGTCCAGATTTCAATCTGTGGGGACAGCATAG[C/T]GCCTTGCAGGCACTTGTGAATATTTTGGAAAAACCTCAAAGCCTCACAACTTTGAAGCTGACTCCAAGCCAAGTGATTGAGCCTTTGATTTCATTTTTGG
Mi_0469	N/A	N/A	4204	C	T	AT2G22125.1	protein_coding	binding	TGTTAGGGCTTCTATTCAGCAGTGCTGAGATTAGGAGGCATGAATCTGCATTTGGTGCTGTCAGTCAACTTGTAGCTGTTCTACGTTTAGGTGGAAGAGG[C/T]GCAAGATATAGTGCTGCCAAAGCATTGGAAAGTCTATTTTCTGCTGACCATATAAGGAATGCTGAAACTGCAAGGCAAGCTGTTCAACCGTTGGTGGAGA
Mi_0293	N/A	N/A	2006	A	G	AT2G30600.4	protein_coding	BTB/POZ domain-containing protein	GAGTCACCCTCCTTCATCAGGAATGCTGCAAATTGCTTTTAGAATGCCTCTCGGAGGACTCAGTATGTCCAATTCTGCAAGCAGTTTCATCCATCCCATC[A/G]TGCAAACTTATTGAAGAAACGTGTGAAAGGAAATTCTCAATGCACTTCGATTATTGCACAACTGCAAGCATTGACTTTGTCTTGTTAGATGAGGCAGCTT
Mi_0292	N/A	N/A	800	A	G	AT1G25380.1	protein_coding	NAD+ transporter 2	CTGCTGTTGGTGCTGGAGCTGCCACAGCCATCACAACAAATCCATTGTGGGTTGTTAAGACCAGACTCCAAACTCAGGGAATGAGATCAGATGTAGTTCC[A/G]TACAAAAGCATACTTTCTGCCTTGAGAAGGATTACACATGAAGAAGGGTTTCGTGGGTTGTATAGTGGCATTCTGCCTTCGTTGGCTGGAATCAGTCATG
Mi_0291	N/A	N/A	1781	C	T	AT5G35560.1	protein_coding	DENN (AEX-3) domain-containing protein	CAGACGAAGCATCTGTCTCTGGGCAGGAAGATTCTGGTGATAATATTGATATTCTTGAATGGGCTAAGGCAAACAACCACGGATCATTACAAATTCTGTG[C/T]GAGTATTATCAATTGTGTTGCCCTGCAAGGGGTACAAAACTTTGTTTTCATCCATTGGAACACCTTCATCCCTTGGAATATCATAGATCAGATGAAACAG
Mi_0295	N/A	N/A	1348	T	C	AT5G57740.1	protein_coding	XB3 ortholog 2 in Arabidopsis thaliana	GGCTACTTCTTGCAGATTACATTCCTAGTAAGCCCACTGTTTGGAACAGGTTGAGGAAAAAATCAAGCAAAGATGAATCAATAGTAGAATTCAATGAAAG[C/T]GCTCTGCATGATATAATTAATAGAACTGCTGATGGAGGAATAACTGCCCTGCATATGGCTGCACTTAATGGACATGTTGAAACTGTACATTTACTCTTGG
Mi_0127	N/A	N/A	281	T	C	AT1G62780.1	protein_coding	Unknown	AGTGTGTAACGATTTTCTGTTCTTCTTCTTCTTCCAAGCTCTTCAATTTACACCACACTAACAGAAGAAACTTCTCTGTTTCTGCTATGGCAGCTAATGG[C/T]ATTGCAATGGCCAGCACCTCCATAATTAGCACTGCCTGTAAAATCCGAAGACCATCCTCTTCGAGACTGAGAATCTCCTGCATTGGATGGGACCCAGAAG
Mi_0120	N/A	N/A	1389	T	C	AT3G23920.1	protein_coding	beta-amylase 1	CATCAGCAAAAGTTGGTGGAATCCACTGGCATTATTGTACACAATCTCATCCCTCCGAGCTAACAGCTGGCTATTACAATACTTCAACCAGAGATGGGTA[C/T]ATGCCAATTGCTCGCATGTTTGCCAGGTATGGTTTTACTATGTGTTGCTCTTGTTTTGAAATGCGAGATGCCCAAGAGAAACATATGAACCCTCTCTGTA
Mi_0434	N/A	N/A	206	C	A	AT5G53330.1	protein_coding	Ubiquitin-associated/translation elongation factor EF1B protein	GTTCAGGATATCCGATGTACGGCGCTCCTCCTGCCACATCATCATCGGCACCCTCCAGCCATCCGATGTATCACCAGTCGTCGTCTCTTTATCCGAAGAT[A/C]GGTCAACACGGTACTCACCCTACGGTCCCTCCCGTTTCTCGCTCTTCCTCTTACCTCCGCCAGACCTCCTCTCCTTCCTTCTCATCCTCATCTGGATTGG
Mi_0049	N/A	N/A	1167	A	C	AT4G17910.1	protein_coding	transferases; transferring acyl groups	TATTGACATTGCTTGTGGACAGACACATTGAAAGAGTTTCACGCAGAATGTGCAACCTGGCTTATGTTACTTGGGTGTTGTCTCTGAATTTACAGCTTGT[A/C]GGAGGCTTCATGATATCTCAGTACTTCCCTGTGTGCAGAATTACAGCACTTGAAGAAGCATTTAACAGCAATTTACTGGCTTCATTTCTTCTGGCAAATC
Mi_0515	N/A	N/A	1245	C	T	AT3G49660.1	protein_coding	Transducin/WD40 repeat-like superfamily protein	TGAAAGTAGATTTCCAGGAGACATTTTTGGGCCATACCAGTCCCATCAGTTGCTGCCGCTTTTCCGCATCTGGAAACAATATAGCTAGTGCTTCTTTGGA[C/T]GGCACTGTCAGGATATGGACATATGACTCTTCAACTCCAGCTTCTAGAAATGCAACAATATACTGTGGGGCAGAGATTATGTCGCTTGAGTGGGAATGTA
Mi_0516	N/A	N/A	115	A	G	AT1G23360.1	protein_coding	S-adenosyl-L-methionine-dependent methyltransferases superfamily protein	TTCAGCTCGGTCTTCCCTTCTCGTTGGCTAGCCGATCCAGATACTGGCCGGTTCTTTGCGCTAACGAGCGGCAGGTTCTCTTTAACCGCATTGCTCCTGT[A/G]TATGATAACCTGAATGATTTACTTAGCTTGGGTCAACATCGAATATGGAAACGAATGGCTGTATCCTGGAGTGGAGCAAAATCTGGAGACAATGTTTTGG
Mi_0510	N/A	N/A	2453	T	C	AT3G48110.1	protein_coding	glycine-tRNA ligases	TACAACTTGCTGCTGCGGTCCAATCCATTAAAGTAGATGCCAGCACTATACATGATGTACATCAGTTTGTTAGTCGAAGATTAGAGCAATTTTTGGTTGA[C/T]AAGGGAATTAGTACAGAGGTTGTTCGTTCTGTCCTTGCGGAGCGTGCAAACATACCTTGTTTGGCTGCAAAGACAGCATATAAAATGGAAGCCTTATCAA
Mi_0511	N/A	N/A	2207	C	A	AT4G20720.1	protein_coding	dentin sialophosphoprotein-related	TAGTTTTTCTCAAGCACATTTTTTTCCAGGGGCATTCAGTGATCAGAATGGTTCTAAAGAAGTTAATAACATGCACTCAGAGCCGTCAGTCTCAAAAAGT[A/C]TACCTGATATTAACGCAACAAAGGGAGGAAATGCTAGAGAAGCTGCAATAACTGAAGATGTTTCAAATACAACCACCAAGTCAACAACTAATGATGTAGA
Mi_0041	N/A	N/A	3603	T	C	AT3G53480.1	protein_coding	pleiotropic drug resistance 9	ATATGGCATGCTTGTGGAAACAACACTTATCATACTGGAGAAGTCCTGAATACAATTTGACTCGCTTCATATTTTTGATCATAGCATCACTAATTTTCAG[C/T]GCAATCTTTTGGCAGAAAGGGAAGCACTTGAACAATGAGCAGGATTTGTTTAACATATTTGGAGCAATGTACACTGCTGTCATATTCTTAGGCGTAAACA
Mi_0541	N/A	N/A	581	C	T	AT5G38200.1	protein_coding	Class I glutamine amidotransferase-like superfamily protein	CAAAGAAATGCCCTGAAAACCAAAGAGTAAATCACATTGATTATGATAATTATGATGGGCACAGACATGCGGTGAGAGTGGTGGAGAAAACTCCTTTGCA[C/T]GAATGGTTTAAGGATTCTCTGAAGGAAGATAAAATGGAGATTTGGGTTAATAGTTATCACCACCAAGGTTTTAAGAGATTAGCTCAACGTTTTGTGCCTA
Mi_0047	N/A	N/A	491	G	C	AT4G28740.1	protein_coding	Unknown	AGAAGTTACCATTCTCTTCTACAATCACCTGCTCAGTTACTAATGGATCCTCCCAAGACTCTGAAATTAGTTCTGCAGCCAAGATAAGGAGTGAAGTTCT[G/C]TCTCCCTTTCGGTCTGTTCGGATGTTCTTTTATCTTGCTTTTATTGCCAGTGGAGCTCTGGGAGGATTAATAGCCACCACACAGTTAATTGCTGCACTAA
Mi_0544	N/A	N/A	245	T	C	AT1G15870.1	protein_coding	Mitochondrial glycoprotein family protein	ACCCAACATCCCAAACCACAATAAGAAATTACATATCAGAAATGCGCAAATCTGCCATTGAAGGTAACATTCTAAGACTTCTCCGTAGCGAGATTCAATA[C/T]GAACTTGAACGCTCTCCTCCTAAACAGCCTATTGCCAAATTTAATTCATTCACAGTCGATGAGCAATCAGGAGATCAGTGGATCAGATTGAACAGAAGAT
Mi_0228	N/A	N/A	1255	G	T	AT1G04140.1	protein_coding	Transducin family protein / WD-40 repeat family protein	TTGGTGCAAGTCGTACACAAGAGAGAGTGGATTCTTCTACTTCAGTGCGCCTTTTGACTTTTTCAACTCCTTCAGGGCAGTATGAACTTGTGTTGTCTCC[G/T]ATTGAACCTAATAACTCATCTTCCATTCCAGAAGAAGCAGTGACAGATACTTTGGTGAATGAAATGGTTAATGCAGTTCCTGAAACTGCTGTGGATACTG
Mi_0222	N/A	N/A	1002	A	G	AT4G24230.5	protein_coding	acyl-CoA-binding domain 3	CAAAGCAAGATTGTGTTAAGGAGGTGTTGTTTGATGGGGATGACGACTGGGAAGGAATAGAGAGAACCGAGTTAGAGAGGCTTTTTGGTGCTGCAGTGGC[A/G]TTTGTTGGGAATAAGAATAATGCTGATCGGATTTCAAGTCTTGGCAGTGATGTTAAGTTGCAGCTATATGGACTTCACAAGATTGCCACTGAAGGTCCTT
Mi_0223	N/A	N/A	1542	A	G	AT5G54630.1	protein_coding	zinc finger protein-related	GTTTCTCAGTCAAGAAGGAACTCAAAGGTGGAATAGGTGTATTTACAACATCTACAAGTGGAAGAGCTTATGAATCTATCGAAATTATCGACAGGGATCC[A/G]TCTATAAGAAAAGCTCTGATGGTATGCAGAGTTATTGCTGGAAGAGTTCATAGACCCCTGGAGAATATACAAGAAATGGCTGGCCAAACTGGGTTTGATT
Mi_0220	N/A	N/A	1311	C	G	AT1G61560.1	protein_coding	Seven transmembrane MLO family protein	GAACAAAGCTGCAGGTGATTATAACCAAAATGGGACTGAGAATTATGGAGAGAGGAGAAGTTGTAAAGGGTGTGCCTGTGGTTGAGCCTGGCGATAACCT[G/C]TTTTGGTTCAACCGTCCTCAGCTTATTCTTTATCTCATCAACTTCGTTCTCTTTCAGAATGCCTTTCAGCTTGCTTTCCTAGCATGGACCTGGTTTGAGT
Mi_0226	N/A	N/A	316	G	A	AT1G65930.1	protein_coding	cytosolic NADP+-dependent isocitrate dehydrogenase	GAATGTCATTTTCTCATGATGCATGTTATTGGAGGGCATCTAAGCGTGGTTCACTTAATGCAGGATTTGGTTCTCTAGGCCTCATGACTTCAGTTCTGTT[A/G]TCCTCTGATGGAATGACTTTAGAAGCTGAGGCTGCTCACGGGACTGTAACTAGACATTTCAGGCTACATCAGAAAGGTCAAGAAACCAGTACAAACAGTA
Mi_0224	N/A	N/A	1298	G	A	AT3G08970.1	protein_coding	DNAJ heat shock N-terminal domain-containing protein	ATAAAAGATTAATTTTCTACAATGTGAAGGTTCATGATGTTTCTGATCCAGCACTGAAGAAGTTAGGAGTTGATGCCCTTCCAGCTATAGTTGGTTGGTT[A/G]TCAAACGGAGAGAAGCATGTCCTTAAAACAGGGATTTCTGTGAAAGATCTGAAATCTTCAATTCATGATCTCAGTACTTTACTTGATGTTTTTGAGAAAA
Mi_0225	N/A	N/A	649	T	C	AT4G21540.1	protein_coding	sphingosine kinase 1	GGAATAAAAATGCATCAAAGATTTTTCTGGATAGTGTGAAGCCACTCTTGGAGGATGCTGATATCCAGTTCACCTTGGAAGAGACTACACGGCAACTTTA[C/T]GCGAAGGATGTAACTAAGAGAATGGATCTTTCCAAGTATGATGGTATAGTTTGCGTTAGTGGTGATGGAGTTCTTGCTGAGGTGGTAAATGGACTACTTG
Mi_0470	N/A	N/A	477	T	C	AT2G17480.1	protein_coding	Seven transmembrane MLO family protein	CGACATGGGCTGTTGCTATTGTTTGCGCTGTTATCATCATCATTTCTTATTGCCTGGAAAAAGTTCTTCACAAACTTGGAACAGTTCTTACAGAGAAGCG[C/T]AAGGTGGCTCTGTTTGAAGCCCTTGATAAGGTCAAAGCTGAGTTGATGGTAATGGGATTCATTTCACTCATACTCACTTTTGGGCAGAAGTACATTGTTA
Mi_0316	N/A	N/A	1014	T	C	AT1G65010.1	protein_coding	Plant protein of unknown function (DUF827)	ATGTTGCTACTCTTCTCTCAACCACACAGGAGCTGCAAAGGATAAAGCAGGAACTGGAAATGACTTCTGATGCAAAGAACCAGGCATTGAGCCATGCTGA[C/T]GATGCCACTAAGATTGCCGAGATCCATGCTGAGAAGGTGGAAATTCTCTCATCTGAGTTGTCCTGGTTGAAGGCCTTACTTAGTTCAAAGCGTGAATCAG
Mi_0099	N/A	N/A	703	A	G	AT1G68080.1	protein_coding	2-oxoglutarate (2OG) and Fe(II)-dependent oxygenase superfamily protein	GTTCCCATGATGAGGATGCTAAACTTATTTCTATTCTTTCACAACAAAACTCTCTGCATAGTTCTGATAACGTGTTTGATATGTGCATACCTTTACCAGC[A/G]TCCAGTAACATGTACTGGTTTGCTTCTGATCAATCTTCTAATCAAGAGCTGGGATTTAACATATGCTGGGCAAGAATGCTGGTTCTTGGTTATAGTATTT
Mi_0098	N/A	N/A	968	C	G	AT2G40900.1	protein_coding	nodulin MtN21 /EamA-like transporter family protein	TAATTTCATTGATTGGGGAGAGAAACCCAGATGCATGGAAAATTAGGCCTGATATTGAGCTCATCTCTGTCGTATATGCAGCAGTGTTTGGGAATTTGGT[G/C]ATATGTGGTGTATCAGCATGGTGCATACGAAGAAAAGGACCTGTGTTTGTTGCCATGTTCAAGCCTGTGGGGATTTCTATTGCTGCCTTTATGGGTGCCA
Mi_0094	N/A	N/A	532	G	A	AT2G37540.1	protein_coding	NAD(P)-binding Rossmann-fold superfamily protein	TTTGTTCATTTTCCTCCATTAGAGAATTTGTTCAGAATTTCAATGCTCTTGATCTTCCCCTCAACATCTTAATAAACAATGCTGGAATCATGTTCTGCCC[A/G]TACCAACTTTCCCAGGAAGGAATAGAGATGCAGTTTGCAACAAATCATCTTGGTCATTTTCTCTTGACAAATCTCCTCCTGGACACAATGAAGAACACTG
Mi_0091	N/A	N/A	591	G	A	AT4G38100.1	protein_coding	Unknown	AATCACCTGTTGATGAGCAAACAAATGAGCTTTTAGATAATCTTAATATAAAGTTTGACACTGAAGATGCATATTCAGTTATTTTATATGGAAGCAGTGC[A/G]TTAGTCTTGATATGGTTGGCATCAACAATTGTTAGTGCCATTGATTCAATTCCTTTGTTTCCCAAGTTGCTGCAAGTTGTGGGTCTTGGCTACACATTCT
Mi_0093	N/A	N/A	753	A	G	AT3G13580.1	protein_coding	Ribosomal protein L30/L7 family protein	GAATTCCTCTGACAGATAATAACATTATTGAACAGACATTGGGGAAATATGGCATGATTTGCATTGAAGATTTAATTCATGAAATTGCCAATGTTGGTCC[A/G]CATTTTAAGGAGGTGATCAAATTTTTGGGGCCTTTTCTACTTAGCAAACCAGGAGGACTGCTGGGGAAGAAACAAAGATTCAAGGATGGCGGAGAGTCTG
Mi_0259	N/A	N/A	910	T	C	AT5G60450.1	protein_coding	auxin response factor 4	TTTCACCTATTGAAGTTCCCACCTTTGATCTTCAACCTCAAATCTTTTGCAAAGTTATGGATGTCCAACTACTCGCTAATAAGGAGAATGATGAGGTCTA[C/T]ACACAGGTTACTTTACTTCCCCAACCGGAGTTGGTTGGAAGAAATATAAGGGGCAAAGAGCTTGGAGAGTTAGGTGTGGATGAGGAGGGAGATGGAGGAT
Mi_0257	N/A	N/A	1163	G	A	AT2G42810.1	protein_coding	protein phosphatase 5.2	CATGGGGTTTGGAAGTACTTCTAGTTTTGTTGGCTTGGAAGGTCCTGATTCCTCATAGGGTATTTTTACTCCGTGGAAATCATGAATCAAAAGATTGCAC[A/G]TTGACAAATGGTTTCTGGTCAGAGATATGCACCAAATTTGGCTTAAAGGAGTGCAAAAGTGTCTATGATAAATGCTTGGAGAGTTTTAAAGCATTTCCAT
Mi_0420	N/A	N/A	607	A	G	AT5G65670.2	protein_coding	indole-3-acetic acid inducible 9	CTGAGCTGAGACTTGGTCTCCCTGGATCCCAATCTCCTGATAGAGCTCCCAAGCTTTCTTTGATTAGTGCAGAGAAGTTTGATGAGATGCTGCTGTTCCC[A/G]TTGCTTCCTGTTAAGGATGGAATCTGTGCAACATCACAGAAGAATGTTGTTTCAGGAAACAAAAGAGGATTCTCTGACACCATGGACAGATTCTCAGAGG
Mi_0255	N/A	N/A	2132	G	T	AT5G27920.1	protein_coding	F-box family protein	ATTGTGAGAAGATTGATGATTTAGGCTTCTGGGCGCTTGCTTTTTATTCACAGAATTTGAGACAGATAAATTTGGGCTACTGTGCTCTCTCAAATGTCGC[G/T]CTTTGTATGGTGATGGGGAATTTAACTCGCCTGCAGGATGCTAAGCTTGTGCACCTCAACTATTGCACAAGGGAGGGGTTTGAGCTTGCATTATGGTCCT
Mi_0570	N/A	N/A	3607	C	T	AT3G50370.1	protein_coding	Unknown	AAGATGAAATTCATGATGGCGATGATGAGAATATTAACCTGACGCGGGCGTTTAAAGATATGCATCTGGTGGAGAAAATATCTCCCGACATGGTGAACAA[C/T]GTGGTCTTAGGCTTTAATGAGGGTGTTGAGGTTGCAATGCCCACTGATGAAATTGAAAAAAGCCCCCAAAATGAAGAATCTTCATTTTCAGCACCAACTG
Mi_0571	N/A	N/A	2704	A	G	AT3G01460.1	protein_coding	methyl-CPG-binding domain 9	GATGTTCTAAACAAAAAGATAAAAGATCCTTTTCAGATAGACGATTTTCTGAAGTTGGGGTTGCTCACTGTTGTGTCATTCCCCAATCTTCATTGAGGCC[A/G]TTAACTGGTAAGGTGTCACCGATAATAAGGCGTCTCAAGATTAATTTACTTGATATGGAGGCTGCACTCCCTGAAGCAGCTTTGAGACCTTCAAAGGCCG
Mi_0489	N/A	N/A	458	T	C	AT1G18335.1	protein_coding	Acyl-CoA N-acyltransferases (NAT) superfamily protein	ATATGGAGGGGCCATTTGGCTCTGAATGGCCTACAGAGGAGAAGGTGAAGCGTAGAGAAATGGTTGCCCTTGAAGCACGTTACATTTTTGTACGTGAAGG[C/T]GACCCTCCAAATGCAAGTGCTGGTGAAGATAAAGCCCCCATTGTTGGATTTGTACATTATCGGTTTACTTTGGAGGAAGAGGTCCCAGTTCTCTACGTGT
Mi_0484	N/A	N/A	1176	A	G	AT2G41490.1	protein_coding	UDP-glcnac-adolichol phosphate glcnac-1-p-transferase	TGATTTTCTTTGCCCCTCAAGTGATAAACTTTCTCTTGTCAGTCCCCCAGCTTTTTGGCTTTGTAAAATGCCCACGGCATCGTTTGCCCAGGTTTGATCC[A/G]CAGACTGGATTGTTGACTGGGACAAATGACGGCACTCTTGTTAACTTTTTCTTAAGAATGTTTGGAAAGATGTCAGAAAATAAACTTTGTGCTGCACTTC
Mi_0480	N/A	N/A	796	C	T	AT1G11820.2	protein_coding	O-Glycosyl hydrolases family 17 protein	ATTTGGCTGAGAAATTTATGAAACCTTTGTTGAAGTTTCTCCTTGCTGCAAACTCCACTTTCTCCTTAAACCCTCCTCCAATGTTGAATCTTTTATCAGA[C/T]AAAGCTACAATCAACACCTTTGTGTCTTCTCAGTTCGAGTCTATAAAAAGTCTTGGATTTTTAACACCCAACACCATTAATGTTTTGATCCACATTCCCA
Mi_0001	N/A	N/A	769	C	T	AT5G16800.2	protein_coding	Acyl-CoA N-acyltransferases (NAT) superfamily protein	ACAAGAAAATGTCATTCAAGTGTGTGCGAAGGTTGCATGGTTTTTATTTGATCAACGGTCAGCATTATGATTCATACTTGTTCGTTTACTATGTAAATGG[C/T]GGTCGTTCTCCCTGCTCACCACTGGAGCTTCTGGCAGTTGTGGTGAGTTACATGAGAAGAGGTCTTAGTTCATTGGGTGCCAGGCTAAGAAAAAAGGAAG
Mi_0007	N/A	N/A	563	G	A	AT1G19250.1	protein_coding	flavin-dependent monooxygenase 1	TTTTTGAGGCCCGAAGTAGCGTTGGAGGAGTATGGATCAAAACTGTAGAGACAACAAAATTACAAACTCCTAAACCAGCATATCAGTTCTCTGATTTTCC[A/G]TGGCCCTCTTCAGTCACTGAAGAGTTCCCTAATCAACATCAAGTCCTTGATTATATTCAATCTTATGCGAATCATTTTGACTTGCTTAAGCACATCAAAT
Mi_0558	N/A	N/A	2508	T	C	AT1G65380.1	protein_coding	Leucine-rich repeat (LRR) family protein	CAGTTCTGAACTTGTCATATAACAGTTTCTCTGGATTTGTTCCTGAGAAACAAGGGTCTCGAAAATTTCCAGGAGCATTTGCTGGAAATCCGGATTTGTG[C/T]GTGGAATCATCCTCCGGAGAAGGGTGTGACCGGAAAAGCCTTCCAACGGTTCCTGGGAAGTCATTCAGAGAAGAAATGGCTGAGGGACCAATATCAATCT
Mi_0559	N/A	N/A	1123	T	C	AT1G30620.2	protein_coding	NAD(P)-binding Rossmann-fold superfamily protein	ATGTCATTGGATCTGATCCAGAGGGGAGACTAGGTGAAGCTCCCAGACCTGAATTGCGTGATCATGGACGAATTTCAGGTGCTTGTTTTGATGCTGCTCG[C/T]GGTATCATTCCTGGTCTAAAGGTTAAAGGAACAGACTACAATACTCCTGATGGCACGTGTGTTAGGGATTACATTGATGTCAATGATCTTGTTGATGCTC
Mi_0419	N/A	N/A	1630	G	A	AT1G36730.1	protein_coding	Translation initiation factor IF2/IF5	TGGCTGTTGCAACCCAAGAGGAGGGATCCCAGACAGTTCTCCTGAACTCCATTGAGTGTTTCTTTGGAAAGGCAGGCCCTGATGTGGTGAAGGATGTAGC[A/G]TTGGTTCTCAAAGTGCTGTATGATAATGATGTGTTGGAAGAGGAGTTCATACTAGAGTGGTACCAGCGGGGCCTGGTTGGCAGCAATAGAAACTCCCTAG
Mi_0413	N/A	N/A	1076	G	A	AT1G01300.1	protein_coding	Eukaryotic aspartyl protease family protein	CTCCTTTAGTCACAAACCCCATGCTTGATACTTTTTACTATGTTGAACTCCTCGGGATTAGTGTCGGCGGTGCCCGTGTCCCTGGCATAGTCCCTTCTCT[A/G]TTCAAACTCGACGAAACTGGTAATGGCGGAGTCATCATTGATTCGGGCACGTCAGTGACCCGTTTGACTCAGCCGGCATACATCAGACTTCGTGATGCTT
Mi_0412	N/A	N/A	2732	C	T	AT2G25320.1	protein_coding	TRAF-like family protein	ATCTACTTTTGGATATCATGGTGGAATGTTGCCAACCTTCAGAAGGAAGTCCTCATGGTGATTCTTCTGATGCAAATTCAAAAACTTCCCTTGATGGCAG[C/T]GGGGCTGCCAGGCCATTGGAATCTGATAGGGAGAATGGAGCGACAGAATCTGCTCAAATTCCTGTATATGAGAGATTGGATTCTGGTGTGGATGATGGTA
Mi_0416	N/A	N/A	559	C	T	AT1G07080.1	protein_coding	Thioredoxin superfamily protein	GATTGACTCCAAAACCTATCTTGGATTGCTATAATGGTGGAAATGGAACAGAGTTTTCACTTCAATATGCAAATGAGACTGCTCATCTGATTCCACCAGG[C/T]ACATTTGTGCCATGGCTGGTGGTAAACAATCAACCAATTAGAGAGGACTATGGAAATTTTACAAGCTATGTATGCAATGCTTACAAAGGCAGTGTTGTAC
Mi_0077	N/A	N/A	643	T	C	AT2G43760.3	protein_coding	molybdopterin biosynthesis MoaE family protein	GCTGCATCAAATCTATCTGTTCATCAGCTAGATCATCCTGGAATCTCCACTCCATTGCAGTTGTACATCGACTAGGCACTGTTCCAGTGGGGGAAACAAG[C/T]GTCTTCATAGCTGTCTCAGCTGTTCATCGTGCTGATGCCCTGGATGCTTGTAAGTTTTTGATTGATGAGTTGAAGGCATCTGTTCCTATATGGAAGAAGG
Mi_0075	N/A	N/A	1589	A	T	AT3G21630.1	protein_coding	chitin elicitor receptor kinase 1	TCCATGCAAAGGTTGCAGATTTTGGATTAACGAAACTGACTGAAGTTGGAAGTGCATCACTTCCCACACGTCTTGTGGGCACATTTGGATACATGCCTCC[A/T]GAATATGCCCAATATGGTGATGTTTCTCCCAAAATAGATGTATATGCCTTTGGTGTTGTACTCTATGAACTAATTTCTGCCAAAGAAGCCATAGTCAAAC
Mi_0072	N/A	N/A	720	C	G	AT3G44610.1	protein_coding	Protein kinase superfamily protein	TAGAGTACCTTCACATGTTGGGGATTGTTTACCGTGATCTGAAGCCTGAAAATGTGCTTGTTCGATCAGACGGCCATATCATGCTTACTGATTTTGATCT[G/C]TCATTGAAATGTGATGATTCTACCTCAAAGGCTCAAATCATTTCTGATCAAAACCCTCCAATGGCGCCCCCACAAAATGACTACTCTCTTGATCATCATC
Mi_0176	N/A	N/A	1461	A	T	AT4G17570.3	protein_coding	GATA transcription factor 26	AAGCCAAGAACCCTATTGGAGAAGGGGTGCAACAAGATCAACTTAAGAGGGACAAATTTCAGCATGAAAAATTACAAGTCCTGGGAAATTATAATTCACC[A/T]CTATGTGATATAAATTTAAATGATATTCTCAACTTTGAGGAGTTTAGGGAACACTTGACAAGTGAGGAGCAGAAGGAACTACTGAAGTATCTTGCCCCAC
Mi_0079	N/A	N/A	1813	A	G	AT1G03370.1	protein_coding	C2 calcium/lipid-binding and GRAM domain containing protein	AGACAGTTAAACCAGTTGATTCAAAGGATATGGGGTCAGATAAGGAACAGATTTTGGCTTCTTTGCAAACAGAGCCCCAGTCAGACTGGAAGCTAGCTGT[A/G]CACTATTTTGCGAACTTCACTGTAGTTTCCTTGATTTTTATGGGATTTTATGTGCTTATCCACATCTGGCTTGCCACAGCTAGCACAATTCAGGGGCTTG
Mi_0171	N/A	N/A	252	C	T	AT4G20070.1	protein_coding	allantoate amidohydrolase	GGCTTTGCTCTGTTGCTCTTTCTTTGCTCCTCCCCTTGGCTTCCTCCTACCTGTATTCTGATGATAAAAGGGATGGCTTGTTTCCAGAAATATTAAGAGA[C/T]GAGGCTGTGGCTAGGCTCAATGAACTTGGAAAGGTGAGTGATGCTGATGGGTATCTTGAGAGGACATTCATGAGCCCGGCTGCAGTGAGGGCTGGGAAGC
Mi_0337	N/A	N/A	703	T	C	AT1G79720.1	protein_coding	Eukaryotic aspartyl protease family protein	CTCTCTTCAACCCCTCAATCTCTCCTTCATATAAACAAATTTTATGCAACTCTTCCACTTGTAAATCCCTGGAAGTCGCCACAGGAAATTCTGGAGTATG[C/T]GGGGCCAATCCTCCAACCTGTAACTATTATGTTATTTATGGGGACGGGTCCTACAGTCGAGGCGAACTAGCCCGTGAAAGTCTCAATCTTGGGACCACTG
Mi_0331	N/A	N/A	554	C	T	AT1G35680.1	protein_coding	Ribosomal protein L21	GAACAACTACCTATATTGGAAAACCAGTTGTGACTAATGCTGCTGTGCATGCAGTAGTGGAAGAGCAGGGATTAAATCCTAAAGTAATTGTCTTCAAGTA[C/T]AAGAAGAAGAAAAACTACCGGAGAAATATTGGTCATCGACAGGTCAATTGGAGTTTTGATGGTTGTGATTCCGGTTTTATACGAATCAGTTCTTGTCCGG
Mi_0353	N/A	N/A	1032	T	C	AT1G08540.1	protein_coding	RNApolymerase sigma subunit 2	CTAGCCGGAAAAAGCGTTCTTCCTTACAAGATGTAGACTACTCTGATCCATTGCGTTATTTAAGAGCAACAACCAGCAGTACTAGGCTTCTCACTGCTAA[C/T]GAAGAATCAGAGTTATCTGAAGGAATACAGGACTTGCTAAAACTGGAAAGGCTCCATGAGGTGCTTATAGAGCGATGTGGTGGTAAGCCAACTTTTGTCC
Mi_0351	N/A	N/A	1308	G	A	AT2G42160.1	protein_coding	zinc finger (ubiquitin-hydrolase) domain-containing protein	AAGGGGCGAAAAAAGCTGTTGCAGATATCAACAGAAATCTCATTAAAAATCAAGATGTTTGGCGAAAGAAGGTTAAGGAAATTGAAGAGAGGGAAATTTC[A/G]TTCTTACGGTTGAAAGATGAGAAGATACTTGATCTGGAAGAACAGTGTACATCGAAGCCCAGAAGACTCTTGATCACATTACAGATGCAGAGGGCATCAA
Mi_0356	N/A	N/A	1351	C	T	AT5G36950.1	protein_coding	DegP protease 10	CTTTGCAACCACTAGTTCCAGTGCATCAGTTTGATAAGCTACCTAGCTATTATATTTTTGCTGGCCTGGTCTTTATTCCACTTACCCAGCCATACCTTCA[C/T]GAGTATGGAGAAGATTGGTATAACACTTCACCACGTAGATTGTGTGAGCGTGCATTGAGAGAGTTGCCTAAGAAGGCTGGTGAACAATTTGTTATTCTTT
Mi_0354	N/A	N/A	1499	G	A	AT2G01190.1	protein_coding	Octicosapeptide/Phox/Bem1p family protein	ATCCAAATACAAATACTCGAGTTCATTTACAGCAAGTTCAGGATTCTGCTTCTGGGTATGTATTGCAGCAAGCTCAACTTGAACAACAGCAGCAACAACT[A/G]CAACAACAACAGCAACTACAACACCAGCTACAACAACAGCATCAGCAACAACAACAGCAGCAGCAACACCAGCTACAACAACAGCAGCAGCAACAATTTA
Mi_0355	N/A	N/A	387	A	G	AT2G35010.2	protein_coding	thioredoxin O1	CCACCTCTGTAAGTCCCAAAATACCCATTTCCAATAATCATATTTCTGCCTTCTCCACCCAAAAGATTCCATGTTTTCAGCTCCAGAGAACCCTCTGCTC[A/G]TCCCCAGATGGTGCCTCTAAAATTGTTCTCATCAAGTCAGGAGAAGAGTTTGACAGCTCACTTAGCAAAGTTAAAGATGATTCTATGCCGGCAATATTTT
Mi_0458	N/A	N/A	1355	C	T	AT5G42010.1	protein_coding	Transducin/WD40 repeat-like superfamily protein	ACAGATTTGACATTCAAGACCTTGATCCTTCATGTCTATACTTCACAATCAATCACCTTTCACAGATAACTCCTCTTGATGTTGATAAAGAGAAAGTAGA[C/T]AAGACAAAGAATTTGAGAAGTTCATCTGACTCAACTTGTGTTGTTTTACCACCCAAGGTCTTCAGGATATTGGAAAAGCCATTACATGAGTTCCAGGGAC
Mi_0327	N/A	N/A	2424	A	G	AT4G17330.1	protein_coding	G2484-1 protein	AACCAATTCCAATGAGCAGTGACATGCTCACTCAACCCTTTGAAGGAATACCCAGTGCAACTGCCCAAAATGATCAGGAAGACAATCATGACATATTATC[A/G]TCTGAAGACAAGAGTTTTCAGCAGATTGATGTGCCACACACTGATGGTGGTGCTTTAAAACTTCATGAAGGTTCTATTAGTTCTACCCCATTCTCTGAAT
Mi_0454	N/A	N/A	1741	T	C	AT5G02030.1	protein_coding	POX (plant homeobox) family protein	AGGTTTCTAATTGGTTTATCAATGCTAGAGTTAGGCTTTGGAAGCCAATGGTTGAAGAGATACACATGCTAGAAACCCGGCAAAATCAGAAAGCTTCCCA[C/T]GGAGAGGAAAGAAATGCCGATCGCCCAATGGACCGTTTACCTTCCTCAAACTCTCTTCCATCTGAAAACCCATCCACCTCCACCCACAGGTTCCCAGACA
Mi_0452	N/A	N/A	1172	C	T	AT3G07210.1	protein_coding	Unknown	ATGTTATATCAAAAGTTAGGGATCAGAATGGATCAGGCTGTTCCAATGCGGTTAGGACTGTCGAGGGAGAAACCTTCAACTCTGATCCACATGCTACACA[C/T]GTGCAAGGGATCCCAACTCCAGAAATATATGAATCGCCTAAGTTGACTTCAGCCCCAATCCAGAAGAAAGTGAGTGGTCAAATCCAGCTATTAGATATTA
Mi_0280	N/A	N/A	1529	C	T	AT1G12930.1	protein_coding	ARM repeat superfamily protein	GTTCTGCTACATTTATACAAAAGATTTTCTTTGGTGGTTGGGCATCTGCAAATCTACCCATACCCTGGAAGGAGGTGGAAACCAAATTGTTTGCTCTTAA[C/T]GTGGTCTCAGAAGTAATCTTACAGGAGGGCCAAGCCTTTGACTTCTCAGTGATTATGCAATTGGTGACAATGTTGTCCACTAGGCCTTCTAATGAGCTTA
Mi_0282	N/A	N/A	687	A	T	AT1G32340.1	protein_coding	NDR1/HIN1-like 8	TGGAATCTATTTATGGAGAAAACATCATCATCCTTGACAGAATAAGAGGCTTAAGATCTTTCCAGATTGATATACATATTGAAGCCCTTGATGAACTAAC[A/T]GTAACTGCAAAGCTAAATTCGTCTGGTCCTCTTCACGCAAAAACTGAAAGTTCAGATGACTTTGCCTACTCTTTTAAAGTCCAGTATCTTCCTCCCATTG
Mi_0283	N/A	N/A	1532	G	A	AT2G33360.1	protein_coding	Protein of unknown function (DUF3527)	GGGAGATGGAAATGTCATGTCGTGGTATAAGGAAGAACAAGAGTTTATCTAAGAAGGTGGTGGAAGTATTCAGAAATAGCCACTCATCCAAGCAGTTTAC[A/G]CTCTCTAAATATGGTGGGTCAAGTGCACTGGAAACTTCTTCTTGGGAACCGTTGCAAAATATGAGCAACAATTTGGATGCTTTTGGTCGGACTAGTCTCA
Mi_0285	N/A	N/A	2347	A	G	AT1G05200.2	protein_coding	glutamate receptor 3.4	CCTTATTTCTTGAAGTTCCATACGAAAAAGTCTTCTTCGACAAGTACTGCAAAAATTACACTACCACAGAAACCTACAGATTTGGAGGCTTCGGATTTGC[A/G]TTTCAAAAAGGTTCCCCTCTAGCGCTTGATTTTTCCAGGGCCATTCTGGAACTATCAGAGCATGGGAAAATAAAACCAATTGAAGACGAGTGGTTTGCGC
Mi_0286	N/A	N/A	643	T	G	AT1G12270.1	protein_coding	stress-inducible protein; putative	CGAAGTCGTTCAGATCTCGGGCCCCGCCTGCAGACAATCCGTTCACTTCTGCCTTCGCTGGACCCGAGATGTGGGCGAAATTAACGGCAGATCCGACGAC[G/T]AGAAGCTATCTTCAACAGCCTGATTTTGTTACAATGATGCAAGAAATTCAGAAGAATCCTAACAATCTAAACCTCTACTTAAAGGACCAGCGTGTGATGC
Mi_0020	N/A	N/A	259	C	T	AT1G06980.1	protein_coding	Unknown	GAGCTCTTGATGTGATTCGAATAGTTCACTCTAATGGTCGTGTGGAGGAAATCAGTGGCACAATCAAAGCCAGCGAGATCATGCAAGCTCATCCAAAACA[C/T]GTGCTTAAGAAACCCTCTCCCCACTCCTATGACGGTGTTGTTTCCAAGATTGTCATCGTTCCGCCAGATGCCGAGCTTCAACGTGGAAAGATTTATTTCC
Mi_0130	N/A	N/A	549	A	G	AT1G56170.2	protein_coding	nuclear factor Y; subunit C2	ATCAACAGCAGCAGCAGCAGCAACAGCAGCTGCAAATGTTCTGGTCCAACCAAATGCAAGAAATTGAGCAAACTTTCGATTTCAAGAATCATAGTCTCCC[A/G]CTTGCTCGGATCAAGAAAATAATGAAAGCTGATGAAGATGTTAGAATGATTTCAGCGGAGGCTCCTGTCATATTTGCAAAGGCTTGTGAGATGTTTATTC
Mi_0134	N/A	N/A	346	C	T	AT5G53220.3	protein_coding	Unknown	CAAAATCTAAAGTGGCATCATCTAGAAGACAAGTTAGAAAACATCTGGCATTTGATGAAGGGCAAAGTCCAGGCAAGAAAATAGCTCCATCGACGCCTAG[C/T]GTTGCTAGAACTGCTTCTCTGGGAATAATTGATGTGTGTGACAGTGATGAAGAACCTTATATGGCACATTTTGGAATACCTTCTGTCGATACACAGGGAA
Mi_0039	N/A	N/A	3836	G	C	AT5G66820.1	protein_coding	Unknown	GCCAAAGGTATTGGAGCCCCATCTTTCTCAGGCTGAAGTATTGGATCCTCATCTTCCTGGGAGGTACCGTAATAACAACTGGTATATTTCTACTCCAGCA[G/C]AAAGCAGAGTTGCTAGTAAACCTGTTTTATTGCCTTCTGCCACTTTCCCTTGCGCTGGTAAAGCTGTTCGAAGTGCAGTGTGCTCTACATCTCCATTGAC
Mi_0032	N/A	N/A	320	G	A	AT1G75450.1	protein_coding	cytokinin oxidase 5	GAAAGCTTCTTGCAGACCCAGAATCCTTAACATCAGCATCCACTGATTTTGGTCACATAGTCAAAGAAAACCCCATAGCCGTTCTTTATCCATCATCCAC[A/G]CAAGATATCCTTTCACTAATAAAAGAGGCTTATAACTCTTCTGTTCCTTTTGGTATCGCGGCTAGAGGCAACGGGCATTCTACCCGTGGGCAGGCGATGG
Mi_0523	N/A	N/A	1124	G	A	AT1G17690.1	protein_coding	Unknown	ATGCAAAGGTGGCAAAAAATAAAGAGAGTGGCAAGGAGGAAATACTTGTTGGTGATGGTTTCCTTGATCGAGGATTTACTCGTCCTAAGGTCTTGATATT[A/G]CTGCCGCTGAGAAGCATTGCGCTTAAAATTATTAGGAGATTAATACGACTGACTCCTGATGCTTACAAGGTGAATGTCGAGCACCTTGACCGTTTCTATG
Mi_0522	N/A	N/A	320	A	C	AT5G15270.1	protein_coding	RNA-binding KH domain-containing protein	CGGAAAGGTCATCGGAAAAGAAGGACATAGAATCCAGAAGATTCGAGAAGAAACCAAGGCCACTATTAAAATTGCCGATGCTATTGCCCGACATGAAGAG[A/C]GAGTGATCATTATAAGTTCCAAAGATAGTGAAAACGTGGTTTCTGATGCTGAAAATGCGCTCCAACAAATAGCTACTTTGATTCTAAAGGAAGATGATAG
Mi_0036	N/A	N/A	328	T	C	AT4G31270.1	protein_coding	sequence-specific DNA binding transcription factors	AGAAATGGAAAATAATTTCTGAAAATTGCACTGCTTTGGATGTTCCACGTTCTTCAAATCAATGCAGGAGGAAGTGGGATTCCTTGGTTGCTGAATACAA[C/T]AGGTTCATGCGCTCAAGAACTAGGACCAATTCTCAAGGTCAAAAATTTCCTCCCAATTTTGATCGTGAACTTTTTAATGCCACTGATAATCTTGTTAGGG
Mi_0527	N/A	N/A	773	G	A	AT1G78070.1	protein_coding	Transducin/WD40 repeat-like superfamily protein	AGAATTATTCTGCAATGCACTGGTCTTCTTTGCTCCAAAAGGGCACAGAAGTGCTGAACATGGTCAAGCCAATTGTTCCAACCTTGAGACGCTCTAGACT[A/G]CTGGCTCAGCCTCTAAACAGAGTACAGATATGTACCATGGCAGTTGAAGAAAATTTATTGGTAGCTGGTGGTTTTCAGGGGGAACTTATTTGCAAGTATT
Mi_0034	N/A	N/A	176	C	T	AT5G20180.2	protein_coding	Ribosomal protein L36	TATATGTAATTTGCTCTTCTAATCCTAAGCACAAGCAACGGCAGGGAATGTCAACGTTTGCAAATGAAGGACCAATCCCATCCATGTTCATGGAAATAAA[C/T]GCTAAGCAGGAAATTGCCCCCTTTCACAGCTTCCAGACAGAGCTGGTTGCTTTGATACCCAAAAAACAGCAGCCATCACTGATATACGGATGGAGGGCAA
Mi_0107	N/A	N/A	906	C	T	AT4G21190.1	protein_coding	Pentatricopeptide repeat (PPR) superfamily protein	AGAAATTGAATAGGAAATACCCACCACCCACATGGGAATATCGATACATAAAAGGAAAACGTGTTAGGCTTCGAGCAAAGCCTATGAATGAGTTTGATGG[C/T]GCCATTGAAGGCATGAATAAAAACAAGGAAACTACCCAGAATCCAAATGGATTAGTTGCAGAAGCTAAGAATAAGGAGACTAACCTGAATCCAAATGAAT
Mi_0106	N/A	N/A	227	T	C	AT3G06790.2	protein_coding	plastid developmental protein DAG; putative	TTCTTGACAAGAACCCACTACTACAGCCTCAGCTCATCCAGAACTCAGTTTGCAGCCCGACTCGTTTCAAAACAAGCGGGCCGGGCTACTCGCCTCTCAA[C/T]GACCCTTCTCCCAACTGGAGCAACCGTCCACCGAAGGAGACAATCTTGCTCGATGGTTGCGACTACGAGCACTGGCTCATTGTTATGGAGTTCCCTAACG
Mi_0146	N/A	N/A	848	G	A	AT5G41070.1	protein_coding	dsRNA-binding protein 5	TTGTATCCTCAGTGGTGTTTGATGGTACTAGTTATACTGGAGAACCTGGTAAAAACAAGAAAGAAGCTGAACAATTGGCAGCACGAGCTGCTATTGTCTC[A/G]CTATTGGGTAATTCTGGGTTTGCAACTTCACTTTCTGAGATCATAAAGTCCAAAGCCAAATTATATGCTGCAATGCATAAAGTCAAGGACACCAATGATG
Mi_0144	N/A	N/A	480	G	A	AT4G12910.1	protein_coding	serine carboxypeptidase-like 20	GGCTTACTGGAGGCCCTGGTTGTTCTGGTTTCTCTGGTCTTGCATTTGAAGTGGGTCCACTACTTTATGACTACCGGGCTTTCAATGGAAGCTTGCCAAC[A/G]TTTGTAGATAATCCATATTCATGGACTCAGATTGCGAACATGATATTTTTGGACGCACCGGTTGGCACTGGCTTCTCCTACTCCACAATCCAGAAAGGAT
Mi_0143	N/A	N/A	1718	G	A	AT5G05970.1	protein_coding	Transducin/WD40 repeat-like superfamily protein	CAGAGGATGGAGCTAATGATCATCCAATTTTTGATTGGAAATCCAGTTCAACCTCCAAACAGGATGATATCAAATCTTCCTTTACCGAATCAGTGTCTAC[A/G]CCTGCTCCATCTTCCAAGGTTGAAGACGACTCCTCCATCACACCTCCAGAAGCTTGGGGTGGTGAAAAATTACCTGATAAATTTACCAACCTGCGTCTGC
Mi_0141	N/A	N/A	1186	T	A	AT5G64410.1	protein_coding	oligopeptide transporter 4	TCCCTGTAGCTTACTGGGGCCTAGACTTGTACAATGCTCACCGATTTCCCATTTTTTCTTCACATTTATTCACTGCAGAAGGTCAGCAGTACAATATATC[A/T]GCTATTGTGAATGAAAATTTTGAGATAGATCTTGTGAAGTATCAGGAGCAGGGACGAATAAATTTGAGCATGTTTTTCGCTCTCACTTATGGCTTTGGCT
Mi_0508	N/A	N/A	1450	T	C	AT3G07740.1	protein_coding	homolog of yeast ADA2 2A	AGTTGCTCAAGAGTATTATTGAGGAACACCGTATCGTCAAAAGAATTCAAGACCTTCAGGAGGCGCTAGCTGCTGGTTGTCATACGTCTGCTGAGGCAAA[C/T]AAATTTATTGAACATAAGAGGAAAGAAGCTGACGAAAATGCACAGAGAGTGAAGGAAAGTAGCCAGGCAGGTCCATGTGGAAAAGTATTGCAGAGACCGA
Mi_0507	N/A	N/A	673	T	A	AT1G55480.1	protein_coding	protein containing PDZ domain; a K-box domain; and a TPR region	CTATCCGCCAGCGACTTGGCCCGTTGCTCATGAAAATGCAAAAGAGATATGGAAAGTTGGAGGAAACTGGTGAATTGACAGAAAAGGAGATTATAAGAGC[A/T]GAAAGGAATTCTGGTGTAATCAGCAACAGAGTGAGAGAAATCCAAATGCAAAATTACTTAAGAAAAAAGGAACAGCAAGAACAAAGAGAAAGGGACCTTC
Mi_0112	N/A	N/A	365	C	A	AT3G48080.1	protein_coding	alpha/beta-Hydrolases superfamily protein	CGATCGCGATCAATTTCCATCGCTCAGAAGTATAGGAATTGATGAAGTTGCAACAGTGAACGAAGCTTTCCTCAATAGATTCCTAACAATTTTGCCGCAT[A/C]TACTGAAGGAGGTGGGAAAAGCTGTGACAGAAAATAAGCAAATAGTGTTTACAGGGCATTCCTCAGGTGGAGCTATTGCCATTCTAATGACAGTATGGTT
Mi_0502	N/A	N/A	1050	A	G	AT2G26260.1	protein_coding	3beta-hydroxysteroid-dehydrogenase/decarboxylase isoform 2	GACCGTTTATAAGACTTCCTATTCGTTTGGTTTGGTATATTTTCTTGCTTGTCAAATGGACACGTCATAGTTTGGGCTTGAGATCACATAACCATTCTCT[A/G]TCGGCATTTTACTTTGTTCAATTAGCCACACATACCAGGACATTTGATTGCACTGCTGCGCAAAAACATATTGGATACTCACCAATTGTCTCCCTGGAAG
Mi_0425	N/A	N/A	422	A	G	AT4G18930.1	protein_coding	RNA ligase/cyclic nucleotide phosphodiesterase family protein	TGATACCGAGAATCAAGAAGTTGATGGAGGGTCTACGATCAGAGTTCGGCGGGCCCCAGTTCGAGCCGCATATGACTGTCGTTGGGTTGGTCAGTTTGAC[A/G]CAGGATGATGCGTTGGCCAAGTTCAAAGCTGCGTGTGATGGGCTCAAGGCTTATAATTGTAGTGTGGATAGTGTGGCTACTGGGACTTTCTTTTACCAGT
Mi_0362	N/A	N/A	2702	T	A	AT2G47980.1	protein_coding	sister-chromatid cohesion protein 3	ATATCTCAGATGAGACAGAAGATGAAGATGTGAACAAAGAGTATGCTGAGGAGACCAATAGAGATGCAGTCATGATTGCTGCTTCAAAGTTGGTTGCAAC[A/T]GATACAGTACCTAAGGAGTATCTGGGTCCCGAAATCATTTCTCATTTTGTGATGCATGGAACAAATGTAGCAGAGATTGTTAAGCATCTGATCACTGTTC
Mi_0361	N/A	N/A	1529	G	A	AT1G19710.1	protein_coding	UDP-Glycosyltransferase superfamily protein	ATGCACAGACCAAGTTTGAGTCAGAATTAAGGAACTTTGTAGCACAGAAGAAAATTCAAGATCGAGTTCATTTTGTGAATAAAACTTTGACAATAGCCCC[A/G]TATCTTGCTGCAATCGATGTTCTTGTTCAGAATTCCCAGGGACGAGGCGAATGTTTTGGGAGGATAACTATCGAAGCTATGGCATTTCAGTTACCAGTAC
Mi_0089	N/A	N/A	503	C	T	AT2G23350.1	protein_coding	poly(A) binding protein 4	ATGGCTATAATTTTGATGGATACAGATTGCGGGTTGAACTTGCACATGGGGGGCGAAGGCGTCCATCATCAGTTGATCGTTACAGCAGTTACAGTGGTAG[C/T]GGAGGTAGCCGTGGAGTTTCTAGGCGCTCTGACTATCGTGTCTTGGTGACTGGATTACCTTCGTCTGCTTCATGGCAAGATCTTAAGGATCACATGCGGA
Mi_0367	N/A	N/A	380	A	C	AT1G30360.1	protein_coding	Early-responsive to dehydration stress protein (ERD4)	CCTTGGGAACTTCCTTTGTTATTTTCGTAATTTTGATGTTTCTTTTCACGTGGCTCTCCAGGAAACCAGGAAACGTCGTCGTTTATTACCCCAATCGGAT[A/C]TTGAAGGGTTTAGATCCATGGGAGGGCTCCGCCAGCCGGAACCCCTTTGCTTGGATCCGGGAGGTTATGGCTTCCTCCGAACAAGACGTTCTTGAAATCT
Mi_0366	N/A	N/A	582	T	C	AT1G77120.1	protein_coding	alcohol dehydrogenase 1	TGTTCACTGGAGAGTGCGGGGAGTGTCGTCACTGTCATTCAGAGGAAAGCAACATGTGTGATCTCCTCAGAATCAATACTGACAGAGGTGTTATGATAAA[C/T]GATGGTCAGTCTAGGTTTTCCATCAACGGGAAGCCCATATACCATTTTCTTGGGACTTCCACATTCAGTGAATACACTATCGTCCATGCTGGCTGTGTTG
Mi_0364	N/A	N/A	1537	C	T	AT1G25375.1	protein_coding	Metallo-hydrolase/oxidoreductase superfamily protein	TCCTGAAAGCCATAGAAAGTGGAGCAGAAACATTATTTGACATAGTATCAGAGGTATATGCTGAGGTTGATCAAAGTTTCTGGGTTCCTGCTGGTTCAAA[C/T]GTTAGGCTTCATGTGGATCATCTTGCCCAGCAAAACAAGTTACCAAAGGAATTTTCGGTTCAGAAGTTTCAAAAGACATGCCGACTCCGATTCATTGTCA
Mi_0087	N/A	N/A	639	G	A	AT3G48530.1	protein_coding	SNF1-related protein kinase regulatory subunit gamma 1	AAAGAAAAGATGCTCCTACGGCTGCTGACAAACTTGGTGAAGATTTTTACAAAGTTATCCTTCAAAATGAGCCATTCAAGTCAACCACTGTAAGGTCACT[A/G]CTAAAGTCCTACCGCTGGGCACCTTTCATTCCAGTTGCAACAGACAGTTCTATGCTGAGTGTCTTACTGCTACTTTCAAAATATAAGCTGAGAAATGTAC
Mi_0085	N/A	N/A	1033	C	T	AT1G08280.1	protein_coding	Glycosyltransferase family 29 (sialyltransferase) family protein	CTTTGATTGATGGTCATGAGATCGTAATAAGATTGAACAATGCCAGGATTGAGAAGTTTGAGCCGAATGTGGGGTTGAAAACCAATGTATCATTTGTAAA[C/T]AGCAATATTTTGCATCTTTGTGCTAGGAGGGAAGGGTGTTTTTGTCACCCATATGGAGTGAATGTTCCAATGGTTATGTATATTTGTCAGCCTGCGCATT
Mi_0247	N/A	N/A	537	C	T	AT2G30140.2	protein_coding	UDP-Glycosyltransferase superfamily protein	TCACCTCTGGAGCAAACAACTTGTCCTATTTGATTTACTTCCCTAAGATTCATAGAAGCTTAACCAAGAGCTTGAAAGATCTAGACGACATGAATATAAA[C/T]ATCCCTGGCTCACCGTCCATTCAAGCAAAAGACATGCCAGATTCCTTGCTTGATCGTGAGAAGTATGTGTATCAGTGCCTGGTAGACACTGCGCTCAATA
Mi_0241	N/A	N/A	825	T	C	AT2G42500.1	protein_coding	protein phosphatase 2A-3	TTAGGAAGTATGGAAATGCCAATGTCTGGAAGATATTTACAGATTTGTTTGACTATTTTCCACTGACTGCATTGGTTGAATCAGAAATATTTTGTCTCCA[C/T]GGTGGATTATCTCCATCTATTGAGACTCTTGATAACATACGTAATTTTGATCGTGTTCAAGAAGTTCCCCATGAGGGTCCAATGTGTGATCTTTTATGGT
Mi_0384	N/A	N/A	418	C	G	AT3G01090.3	protein_coding	SNF1 kinase homolog 10	AGAAAGTCAGAAGAGAAATTAAAATTTTGAGGTTGTTCATGCATCCTCATATCATACGACTTTATGAAGTCATAGAGACACCAAGTGATATTTATGTTGT[G/C]ATGGAGTATGTGAAGTCTGGAGAGTTATTTGATTATATCGTTGAGAAGGGCAGGCTACAGGAGGATGAAGCCCGAGTCTTTTTTCAGCAGATAATTTCTG
Mi_0439	N/A	N/A	1558	G	A	AT5G05140.1	protein_coding	Transcription elongation factor (TFIIS) family protein	AATCTGTTGTGAAACCTAATAAACCATCAAGCACCAATTCTGGACCTGGTAGACCTCCCAAGCAAAATACAGCGCAAAGAATAAATAGTGAATCCATGTT[A/G]CATCAAAAAACAGATAAGGCTGCCATCCATAAGAGGCAACTGAATAGTCAACAAGATAGATTCAAGTCTTCAGATGAAGTTGCAGTCCAAGAAAAACTTG
Mi_0389	N/A	N/A	802	C	T	AT4G26455.1	protein_coding	WPP domain interacting protein 1	CCAGTGTTGATAGTAGTAAAGCTGTAAAGCGGGGGATTTCTGGTGCTGTAAATCCAACTAAACCAGTAGATATGTCATCAGTGGAGGCCAGGCAGAATTG[C/T]GAGGGTTCTGTTGGATCTGCAAATGTGATGAAAAATGTGGGTAGTCTTGGCTTTGCAACACATGGCTCTAGTTTAGATTCTAGGTTTGCTGTTGGATCTG
Mi_0022	N/A	N/A	1407	G	A	AT5G52180.1	protein_coding	Unknown	AGTTTTTTGCACCAGCAATCCTGGTACTTATCTTTTTTGGCATGTCCCAAATTGATGGTAGCTCATTAGGAAATTTCATGTGGGTTTGTGATTTAATTTC[A/G]TGCTCTGCATTTGTTAAAGAAGTAAGTCTATTTATGGCTTGGTGGGTTATCTTTGTTTGGGCTATTTACACTTCAATAAGCCTTCTGTTGTATCGTCGTG
Mi_0568	N/A	N/A	4627	C	T	AT4G00800.1	protein_coding	transducin family protein / WD-40 repeat family protein	AAAGAGAAAATGGCTCAAAAATGCTGGAGGAGCCATTGTGCTTGCCAGAGGATGAAGAAGCATGCGTTATCAAGTGGAAAATTTCAAAGTCCCATAAGGG[C/T]GCTCATACCTTAAGAAAATTGTTCTCACAGTTCATTAAAGAGATTGTTGAAGGAATGATAGGATATGTTCATCTTCCAACCATAATGTCAAAACTCCTAT
Mi_0406	N/A	N/A	1655	A	G	AT1G34210.1	protein_coding	somatic embryogenesis receptor-like kinase 2	TACGAGAATTACAAGTTGCAACCGATACTTTTAGCAACAAGAACATCCTGGGTAGAGGTGGATTTGGTAAGGTGTACAAGGGTCGCTTGGCTGATGGCAC[A/G]TTGGTGGCAGTGAAAAGACTTAAAGAAGAGCGGACACCCGGTGGAGAGTTACAATTTCAAACGGAAGTGGAGATGATTAGCATGGCAGTGCATCGGAATC
Mi_0407	N/A	N/A	603	A	T	AT5G05700.1	protein_coding	arginine-tRNA protein transferase 1	AAATACAAGTACTAAGACAAAACACACAAGATAATGGTCCATCTCGGAAAGTTATAGCAGAAAAGTTGGCAAGTTCCTTGAATAAGCTGGTAGAAAATTC[A/T]GGTCTTTCAATCAGGGCTTGTAATGGGCATCTTAATTTTTATTCTGCTATGAACCAATCTCCTTCTGATAATGGGATTCAAATTGCTATCCTTTCTGAAG
Mi_0404	N/A	N/A	672	G	T	AT5G46070.1	protein_coding	Guanylate-binding family protein	TTCGGGAACAAGCTATGTCTTCTCAAGAAGAGGTTGAAGAGTGGAAAAGGAAATATGGTGTTGCCGTGAGAGATTCTAGAGCTGCTTTAGAGAAGGCAGC[G/T]ATAGTGCTAGAGCGCACAAACAAGGAAATGCAACAGAGGGAAGATGTTCTTAGGGAAGAATTCTCTAAAAGTTTGGCTGAAAAGGAGGAGGAAATGAAGG
Mi_0569	N/A	N/A	4418	C	T	AT5G04560.1	protein_coding	HhH-GPD base excision DNA repair family protein	GAGAAGAAACAGGATCTTCTGGCATATCCATGAAAATTAATAAAGACAGTGTGGTAGAACAACTTGCTGTTACATCAGAATTCACAAGTCAAACTACAGA[C/T]GCAACTAAGTTTAGAGTTCAAGAAGCACCAAGTTTTTCCAGTGAAACTAAGCAAGCAAGCAATAGTATGCAAGAAGGCAAGAATTTAAGTGAAAAGCATC
Mi_0401	N/A	N/A	170	C	G	AT3G14490.1	protein_coding	Terpenoid cyclases/Protein prenyltransferases superfamily protein	CACAAATCGTCGCTCAGCAAATTATCATCCTAGCATTTGGGGGGATCGTTTCCTCTCTTATGCTAGTAACTCTGTGGAAAGTGATGATTGGGAAAAACAA[G/C]AAAAACTGAAGCGCGAGATTAAAAAAATTTTATTAGCAGAAGTGAATAAGCCAGCACAGAAACTTGAGTTGATTGATGCAATCCAGCGGTTAGGTGTATC
Mi_0565	N/A	N/A	1454	T	C	AT3G28430.1	protein_coding	Unknown	GTGTAGAAAGGTGCAGGAAAGGAATTCTGGCATATATTAACTCAGAAAATCACATTCTATTATTTGCATCCGTATTTTTATTGCTTATTTTAGCTGAAAA[C/T]AAAGATCTTGATAGTTTGATGTCTTCAGCGATTGGATTAAGCGAAATGCAAGATACAATGAGATATGATATATCAGCTTCAGAAGTGGGAAAAAACAATA
Mi_0564	N/A	N/A	1772	A	G	AT1G18670.1	protein_coding	Protein kinase superfamily protein	TTTCTACATCTAGTGGATTTGCCTGGGCAAAAAGACGAAAAGATGATGCGCCCATAAGATCTCACTGTAGATCTATCTCAAGAACACATATTATGAATGC[A/G]TTGGAGCCCTCCGCTGCATTGCATGCAAGAAATAATTGTGATTCGAAAAAGCACGATAATGGAGATATTTTATATAGTGGTCGTAATGATTCTAGAGGCC
Mi_0567	N/A	N/A	4544	G	C	AT3G47890.1	protein_coding	Ubiquitin carboxyl-terminal hydrolase-related protein	GATTTCAGATGCTGAATCGGTGGAAAGCAGCTGCCCTAAGACTTGGGATTGTACAAGCAGTGCTTGTATTGTCCATTCCCTTTTTGGAATGGACATTTTT[G/C]AACGAATGAACTGCTATAATTGTGGTTTAGAATCCAGGCATCAGAAATATACTTCAGTCTTTCATCACATAAATGCTAGTGCCCTCCGAACAATGAAGTC
Mi_0560	N/A	N/A	1923	C	G	AT1G14040.1	protein_coding	EXS (ERD1/XPR1/SYG1) family protein	AGATCAGTTTACTAGCCAGGTGCAAGCCCTTAGAAGTTTGGAGTTCTACATCTGCTACTATGGATGGGGAGATGTTAGACTTCGCACGAACCACTGCAGT[G/C]AAAGCCCTGTATTCAAAACTTTTAACTTCATCGTTGCTGTGATTCCATACACGTCTCGCCTCCTCCAGGTGAACAAAATCTTTACTTTCAGTCTGTTTTG
Mi_0432	N/A	N/A	625	C	T	AT5G53750.1	protein_coding	CBS domain-containing protein	AGAACAGACTGAGCACAAGAAGAAAACAGCTTCAAAAGCTCTCACCCAGCAGCCCAACAAGCCACAATAGCAGAGAATTCTGTTGGTTAACCCAAGAAGA[C/T]ATAATTAGATTTATCATCAGCTCCATTGGCCTTTTCTCTCCAATTTCGACACGGTCCATTGATGATCTCGGCATTATCAGTAGTAATATCATTGCTGTGG
Mi_0430	N/A	N/A	923	C	T	AT1G59520.1	protein_coding	CW7	ATGCACCTCTGAGAATTGATACTAACTCTGGAAAGATGGGAAATACAAAGCTTACCCTTTTCTCTGGATTTGTCAGCTATCAAATGGTTCGAGATGCATA[C/T]GATGCTGGAAAATCTAGATTTGGGAGCCTCCTTTCACTTGGTCAATCCCCCAGCAAAACAGACAGACTGTACATGAAAGGCCCTGGAGGACGTGGGGAAG
Mi_0587	N/A	N/A	749	G	T	AT4G15545.1	protein_coding	Unknown	GAATTTCTTCATTTAATGAGGATCGTGAGACAGATGCCTCAAGACCTGGTATATCTCATGGGCTTTTACTTGCATCTCAAACAAGCACACCTAAGATTAC[G/T]CCTCCTGGGTCCCCTCCAAGTCTATCAGCTTCTGTATCTCCCACGAGAACATCTAAACCAGTTTCTCCAAGACGGCATTCAATGTCATTTTCTACCACAA
Mi_0586	N/A	N/A	925	A	T	AT5G62640.1	protein_coding	proline-rich family protein	CTTTACCACCACCACCTCCTGGACCTCCACCGAAAGAACAAATTGCAGGTCGTCCACCACTTCCTCCTCCTCCACCTCTTCAACAATTATCACAACCACC[A/T]CCTCCCGGCATCGGTGCTAATGAAAGGGAGAGAATTGATGAACCCTCCAAGGTGTCATCTCAGGTGCATCTTCCACCTCCACCACCACTGGGAATGTCAC
Mi_0585	N/A	N/A	1857	C	G	AT4G08500.1	protein_coding	MAPK/ERK kinase kinase 1	CATATTATCCTTTAGAATGTATGCCAGCATTGTTTAGGATTGGGAAAGGTTTACCACCCCCTATTCCTGATAGTCTCTCAAAAGATGCACGGCATTTTGT[G/C]TCCCAATGCCTAAAAGTTAACCCCAACAATCGAGCTACTGCTGCACAGCTACTAGATCATCCATTTGTGAAGAGACCACTTTCCACATCCTCAGGCTCAG
Mi_0584	N/A	N/A	1856	T	C	AT2G44450.1	protein_coding	beta glucosidase 15	GTAAGAAGGCTGCCTCTAGATCCTTTGACTTTTTTATTGGATGGTTTCTTCATCCCATCACGTATGGAACTTACCCAGAGTGTATGCAAGTTTTGGCAGG[C/T]GATCGACTGCCCAAATTCACAAAATCAGAGTCTGAGCTGGTGAAAGGTTCCATTGATTTTGTTGCAGTAAATTACTATACATCATATTATGCAGAAGATG
Mi_0583	N/A	N/A	1218	C	G	AT2G19070.1	protein_coding	spermidine hydroxycinnamoyl transferase	ATGAAAACGGGGTTGCCTTTGCTGCAGAGAAGTTAAGCGATGTGATCAAAGCACTAGAAAGGGGAGAACTTGAAGGAAGAAAAGATACACTTTCAAGGCT[G/C]ATGCCATTCCTAAAAGCTCTGTCCGAAGGAGTACAAGGTCTGTCGGTAGCCGGGTCGACTCAGTTTGACGTCTACGGATCCGATTTCAGGTGGGGGAGAC
Mi_0582	N/A	N/A	1053	A	G	AT5G05980.2	protein_coding	DHFS-FPGS homolog B	TTCAAGTAGCTCAACCATTGGATGGAAGCTTGCTAAATGGCTTAAAACTTGCACTTGAAGGCGAGCATCAATATAGTAATGCTGGTCTTGCCGTTGCACT[A/G]TCATCTACATGGCTTCAGAGGACTGGTCATCTTGAGTTTGGCTACCTGGAACAGATGACTTCGCTGCCTGAACAATTCATCAAAGGGCTTACAATGGCTA
Mi_0581	N/A	N/A	1638	A	G	AT4G19180.1	protein_coding	GDA1/CD39 nucleoside phosphatase family protein	TGCTGGAAAGGGGTCGGGAGTTCTGTGAAAAATCTTGGAAACTTGCCAGAAGCAGCGTTCCTCCACAGCCCTTCATTGAACAGTACTGTTTTAGGTCACC[A/G]TATGTTGTTTCATTGTTAAGAGAGGGCTTGCACATCACTGATAATCAGATCATTGTTGGTTCTGGAAGTATTACTTGGACACTTGGGGTTGCTCTGTTGG
Mi_0580	N/A	N/A	1161	T	C	AT4G24230.5	protein_coding	acyl-CoA-binding domain 3	GGCTGGGGAACATGAATCCGGAGGAGGCAATGGAGCAGTATGTCAAACTTCTTTCGGATAGAGTTCCTGGGTGGATGGAGGAACATTGTTGTGGAGATAG[C/T]AAATTGGGATCTCATGAAGCAGGAAAACATGATGCTGCTGCTCCTGCATTAGGGTCATTTCCAGGCCATCAAGTAGATTGTACACATGAAAGGAACCTGG
Mi_0589	N/A	N/A	2054	C	A	AT4G20720.1	protein_coding	dentin sialophosphoprotein-related	TAGTTTTTCTCAAGCACATTTTTTTCCAGGGGCATTCAGTGATCAGAATGGTTCTAAAGAAGTTAATAACATGCGCTCAGAGCCGTCAGTCTCAAAAAGT[A/C]TACCTGATATTAACGCAACGAAGGGAGGAAATGCTAGAGAAGCTGCAATAACTGAAGATGTTTCAAATACAACCACCAAGTCAACAACTAATGATGTAGA
Mi_0588	N/A	N/A	1989	A	C	AT5G62190.1	protein_coding	DEAD box RNA helicase (PRH75)	TTTGGACTTGTTTCTTTCTGGCCAGGAAAATGCGGCTAATGTGAGCATAGAAGTGTTGAAAGCATTGCCACGCTTGCAAGAAAGAGAACAGTCAAGGGGG[A/C]GATTTGGTGGTGGTGGTGGCGGCTTTGGTAGAGGTGGTGGTAGATTTTCCGGTGGCAGAGGTGGTGGATTTTCTGATAGAAGAACTAACAGATTTTCTGG
Mi_0064	N/A	N/A	1218	A	G	AT4G36920.2	protein_coding	Integrase-type DNA-binding superfamily protein	GGACTGTTATGGTATCTGGGAACCCTCCTCCGTGGAGTGGTGGATATTCCTCTTCTTTTCCAGTCTATCAGGAAAGAGTGGCAGAGAAGCGAAATCCCAC[A/G]CAGGCATGGCAATGTGAGGCCCCTTATAAGGGACCGCCTTGTGTGCCAGTCTTCTCTGCTGCAGCATCATCAGGATTCTCATCTTCCAAATTCACAGTGC
Mi_0108	N/A	N/A	708	G	A	AT5G61330.1	protein_coding	rRNA processing protein-related	TGGCATATTCAGACCTAATTACATCATCCAAAAAAACTTTAGATGCTCTATTGGAACTTCAAGAGGCTTTGATCGAGAAGAATCCATCCATTGCTCAATC[A/G]TTAGATGGTAATTCTGGACAATCAACTAAAAAGCGTTCGGAAGATTCTAAGAACTTTAATGCCGAGGACAAAGAATGGTTTCAAGTTTCTCAAATGCATA
Mi_0060	N/A	N/A	1797	G	A	AT5G65540.1	protein_coding	Unknown	AACTCAATGCAATGTCAAATCTCCATTCAAAATCTAGCAATCAGTTGAGGCAGTTGGCATCTGTTCAAATTCCTCAAGTGCAGACTCCTCAAGTGCAGGC[A/G]CCTCAAGTGCAGATGCATCAAATGCAGACACCTGTGCAGATGTCTCAAATCCAGACACCTCAGGTGCAAATGTCTCAAATGCAAGCACCTCAGGTGCAGA
Mi_0101	N/A	N/A	1072	C	T	AT1G74860.1	protein_coding	Unknown	AAAGAAAGGTTTTCTTTAGGAATTTTCCAGATGGGGTTGTAGAAACAACTCAAGAATCTGATCATTTCCGCCCCAGGAATTTCCCTGATGCAGTTGGTGA[C/T]GATGTCCTACTTGATTCCTCTAAGATATTTGAAACTAAAGCTGAGAAGGATTCAGAATATCTGTCAACCCAGCAATCACTGTCAGATAATGGTAGGATGA
Mi_0069	N/A	N/A	470	A	C	AT3G01860.1	protein_coding	Unknown	TTCCACCTACACCCATCAAAGAAAAGCCGCCCCATGGTTTCCCTCCAATCAACGATTGGCCAGCTCTCACTGGTAGAGGCCTTGGTAGTAAAGAGGAAAT[A/C]TTTTTTGATTCTCGAGCTTGGTTAGATTCTGATTGTGATGATGACTTCTACAGTGTCAATGGAGATTTTACGCCATCTCGTGGCAATACCCCAGTTCATC
Mi_0104	N/A	N/A	1247	G	A	AT4G16070.1	protein_coding	Mono-/di-acylglycerol lipase; N-terminal;Lipase; class 3	GTACCAGGGTCCTGAATGTTGTTTATCGCTCTGCAACTGCATTGGGATCTCGTTTACCATCTATAGCTAGTGCTAAAGCTAAGGTTGTTGGTGCAGGTGC[A/G]CTTCTGCGGCCGGTTTCAAGCAGTACCCAGGTTGTAATGAATCGTGCTAAGAATGTTGCTGAAGCTGTTGTCAGAACACGCTCATCTCTGTCATCATGGT
Mi_0457	N/A	N/A	186	A	T	AT1G09620.1	protein_coding	ATP binding;leucine-tRNA ligases;aminoacyl-tRNA ligases;nucleotide binding;ATP binding;aminoacyl-tRNA ligases	ATATAATGCTCAATTCTGAAAAGATGTCTAAGTCTACTGGTAATTTTAGGACATTGAAACAGGCCATTGAGGAATTTTCAGCAGATGCAACACGATTTTC[A/T]CTAGCTGATGCTGGGGATGGTGTTGACGATGCAAATTTTGTTTTTGACACTGCAAATACTGGAATTCTTCGTTTGACTAAGGAGATCACATGGATGGAAG
Mi_0200	N/A	N/A	1461	C	T	AT5G02070.1	protein_coding	Protein kinase family protein	AGGTTGCTCACGACACTGCTGAAGGTCTTGCATACCTTCATTTTTCAGCTGCTCCTCCAATTTATCATCGTGATGTCAAGTCTAGCAACATTCTGCTTGA[C/T]GACAAGTTGAGTGCAAGGGTTTCGGATTTCGGGTTGTCGAGATTAGCTCACACTGATTTGAGTCACATTTCTACATGTGCTCAAGGGACCCTTGGGTATC
Mi_0203	N/A	N/A	780	T	C	AT1G12990.1	protein_coding	beta-1;4-N-acetylglucosaminyltransferase family protein	AGGAATCAAGTCGAGGTTTGAGCATGGCAAGAATTCGCTGCATTCTACGTGGTTTAGATTTGAAGACCTATATATTTCTGTTTGCACTTATCCCAACATG[C/T]GTGTTTGGCATCTATGTGCATGGTCAAAAGATCTCATACTTTCTGCGACCACTGTGGGAATCCCCACCCAAAGCATTTCATGAAATCCCACACTATTATC
Mi_0010	N/A	N/A	193	T	C	AT4G29830.1	protein_coding	Transducin/WD40 repeat-like superfamily protein	TAAAATCCGTCGAGAACGCACACGACGAATCTGTGTGGGCTGCCACATGGGTGCCCGCCACCGACACTCGACCCGCTCTCTTACTTACCGGCTCCTTAGA[C/T]GAGTCCGTCAAGCTGTGGAGGCCCGACGAGCTTGAGCTGGAGCGGGCAAACACCGGCCACTGTTTAGGCGTGGTTTCAGTGGCGGCACATCCTTCTGGTG
Mi_0319	N/A	N/A	2831	A	G	AT4G29950.1	protein_coding	Ypt/Rab-GAP domain of gyp1p superfamily protein	TTGTTGATTCATCTTTACACAGCCATCTTGTTGAGCTTGGTGTCGAACCTCAGTATTTTGGATTACGCTGGTTACGGGTCTTATTTGGACGGGAGTTTTC[A/G]CTTGAAGCCCTATTGATAATATGGGATGAGATATTTGCATCAGACAGTGGTAAATTAAACAAAAGTGTTGAAAATGATGAAGACTCCAGCTTTAAAATTC
Mi_0338	N/A	N/A	634	A	G	AT4G33940.1	protein_coding	RING/U-box superfamily protein	ATCTGCATGAAATGCGCCTTTTTGCAATGTTCCTGAGTATCCTCTATGCTGCCACTCCTTTCAACTTCATTCCAACAGGGAGTCTGGGAATTGTAAGAGT[A/G]TTCGATTATTCTGCTATTGCTCTAGTGGTTATCCTTCGTTTGATTGGCATTTATCGGAGACGTCGACTGAACCAGCGCGTTAGGCGCTTGGCTGCTGTTC
Mi_0446	N/A	N/A	1401	C	A	AT3G14630.1	protein_coding	cytochrome P450; family 72; subfamily A; polypeptide 9	AATTATTATACCGTCTGGAGCTTTCATTTCAATACCAATACTTCTAGTTCATCATGATGAAGAATATTGGGGAGCTGATGCAAAGGAATTTAATCCAGAT[A/C]GATTTTCCCAAGGAGTTTCAAAGGCTTCGAAGACCGATCAACTTTCATTCTTCCCTTTCAGTTGGGGTCCCAGAACATGCATTGGACAAAACTTTGCACT
Mi_0332	N/A	N/A	1474	A	G	AT2G31880.1	protein_coding	Leucine-rich repeat protein kinase family protein	ATGTTTCTCAAGGGAATAGAGAATTAGATTGGCTTACAAGGCACAAGATCGCATTGGGGGTAGCAGCTGGTCTTGAATATCTTCACACAAGTCACAGCCC[A/G]CGCATCATTCACAGAGATCTAAAGCCTGCAAATGTGCTTTTGGATGATGATATGGAAGCTAGAATAGCCGATTTTGGGCTTGCAAAGCAAATGCCCGATG
Mi_0537	N/A	N/A	161	C	T	AT1G16240.2	protein_coding	syntaxin of plants 51	TGTTATATCGTATAGGTTCCTTTTTATGTGAGCCTTTTTATGATTCAGAGCAAGATGAAGGGCTTGAGAAACTGGAAGAGACTGTAATTAGTACAAAACA[C/T]ATTGCATTGGCAGTCAACGAAGAGCTTGACCTACACACTAGACTCATTGATGACTTGGACCAACATGTGGATGTTACAGACTCTCGCCTACGGCGAGTGC
Mi_0534	N/A	N/A	3589	C	T	AT1G53430.1	protein_coding	Leucine-rich repeat transmembrane protein kinase	CTATCATTAAGCGCAACACCGACAACAATGACGCAAGGTTCAAAGCATTAGAGATAATATCACAGGACAGCCAAAACCACTTCACAACCTTCTCTCATGG[C/T]AGTCACGAAGGACCATGGTCCGGTTCCTCGACTTCTCTCCAAACCAGAGACGTGTCTATAGAGGAGGATTCTTCATCAAGAAGGCTTCTTAAATAATCTT
Mi_0531	N/A	N/A	843	G	A	AT3G48050.2	protein_coding	BAH domain ;TFIIS helical bundle-like domain	TTACAGTGGCTGCGGCAGCAAAAGGGCCTTTTGTTCCACCAGAGGACCTATTGAGGAGTAAAGGTGCTCTTGGTTGGAAGGGATCAGCAGCCACAAGTGC[A/G]TTTCGACCTGCTGAACCAAGAAAGGTTTTGGAGATGTCTCTGAGTACAAGTAATGTTTCTCCTCCTGATGCCACTGCTGTCAAACACACTCGGCTTCCAT
Mi_0538	N/A	N/A	344	C	T	AT1G02335.1	protein_coding	germin-like protein subfamily 2 member 2 precursor	TCAATTCCGCTACGAAAGTCAATGGATTCCCCTGCAAGGAAAATCCAACAGAAGAAGATTTCTTCTCAGACATTTTGGCCAACCCAGGAAGCACAAACAA[C/T]AGCTTGGGTTCCCTTGCGACAGCAGCCAATGTTCAGAAAATCCCAGGTCTAAACACTCTTGGTGTCTCACTTTCCCGCATTGACTATGCCCCAGGTGGCC
Mi_0539	N/A	N/A	827	G	C	AT5G16110.1	protein_coding	Unknown	TTTTGGCCAATAATTCCTCTAGGCCCTTGAGATGGCAATTGAATCATCTAGTTGAGGTGTCTGATTCAAACGCCGGGGCAGAACTTCTAGACATCATTCT[G/C]ACGAAGGAGGGTTATGGGTCGGAACAAACTGCATACCAGGTAGCATCTTCGCCCCCATATTTTTGTGGGTCTCCTCCGAGTAGGGCTGCCAACCCTTTAA
Mi_0383	N/A	N/A	474	A	C	AT4G23895.3	protein_coding	Pleckstrin homology (PH) domain-containing protein	GAGTGCTCCAGAATTAGAATCACTTCGAACAGAACTTGCTGATTTAGAAGAGAGGGAGGCTCACTTGAAAGCTCAGCTGGAAAATGTTGATGAAATTTTA[A/C]GGTCTGCGCGTCTGGCTGGTTATCTGTATATCAGAACTGTAATGACCATCTCTATGTCACTTATTAACTTCATGTCAGTTTATCGCTCATTAGTTTGTGC
Mi_0385	N/A	N/A	2697	G	A	N/A	N/A	N/A	TCACTGGATTATGGCACCAGCACTATCAGTCTCAGCATTTGATTTTATCAATAGTGCCTGGAACTGCAATGAGGCCATCATCAGCATCACTAACAGGCTC[A/G]CTCTTTATGCTTTCACAAGATGGGGGACTAGTTGAATATCACTGGAATTCCTGGGATGGGTGGAATTGGGTGGAACATGGCACACCTGATAAAGGTGTGA
Mi_0387	N/A	N/A	2198	A	G	AT1G34300.1	protein_coding	lectin protein kinase family protein	ATGCAAAAGTGTCAGATTTTGGCCTTGCAAAGCTCATAAATCCAAAGGACCATAGGTACAGAACTTTGACTAGTGTTAGAGGTACACGGGGATATTTGGC[A/G]CCAGAATGGCTCGCAAATCTTCCAATAACTTCTAAATCTGATGTTTATAGTTATGGGATGGTTTTGTTGGAGATAGTGAGTGGGAGAAGGAATTTTGAAG
Mi_0436	N/A	N/A	878	A	G	AT5G18270.2	protein_coding	Arabidopsis NAC domain containing protein 87	TTCCAGAAAGTACTACCTCAGTGGTAGAACCTCAACTACTATCTAGTGATGGTTTTGTTCCTGAACAGATGAATCATATTCCAGAAATTACCTGCCTAAC[A/G]CAGGTAATTCCTCAACTACAAGCTGAATTTGATGCAACCAATGACTCTAATTGGTTGAATCAAAGCTCTATCCCAGCACTACAGTTGCCAATCGATCCAG
Mi_0435	N/A	N/A	326	C	T	AT5G64830.1	protein_coding	programmed cell death 2 C-terminal domain-containing protein	GGCCCTTTGATACGGAGAGTTTAAACCGTAATTTGCTTCAGTGTGGTGCTTGTGGAAGTAAACTCTGTCTTGTTGCTCAGGTTTATGCTCCGATTGCAAG[C/T]GAGAGTTTCAGGGTTGAAGAGCGTGTTGTATTTGTTTTTGGATGTGTAAAGTTGAACTGTGGGAGCAGTCCCCTTAGTTGGAGAGCTTTTCGTGTTCAGA
Mi_0023	N/A	N/A	560	A	G	AT5G14930.2	protein_coding	senescence-associated gene 101	AAACCAAGATAGAGAACTTTGAGGGGCGGTTTAAAGGTCGGACTCGGATAATTATTACTGGACACTCTCTAGGAGGATCTGTTGCTTCTCTATTTACCTT[A/G]TGGCTACTTGACAGCATCTATAAAAAAGACAATGAGAGGAAAGACAAGCAGAAATCAGCGGTAATAAATCACACCCTTTGCGTTACTTTTGGTGCACCTC
Mi_0027	N/A	N/A	671	G	A	AT4G01100.1	protein_coding	adenine nucleotide transporter 1	CGATTGCTGAAATGCGGAGACTCATTTCTGAAGAAGGGATGGGAGCACTGTGGAAAGGGGTTGGTCCTGCTATGGCCAGAGCTGCTGCTTTGACTGCCTC[A/G]CAGCTTGCAACATACGATGAATCCAAGCGGATTTTGATCAGGTGGACACCTCTTGAAGAAGGATTTCATCTGCATCTGATCTCAAGTTCAGTCGCAGGTG
Mi_0154	N/A	N/A	321	T	C	AT1G68320.1	protein_coding	myb domain protein 62	CCTTCAGTAAGATCAGCACAAGCGCTTCTGCAGAAAGTGATTCTGATGAGCTCCGGCGAGGGCCGTGGACTCTGGAAGAAGACACTCTCCTCATTCACTG[C/T]ATATCTCGCCACGGCGAACGCCGGTGGAATTTGTTAGCAAAACGCTCTGGCTTGAAGAGGACAGGGAAGAGTTGCAGATTGAGATGGTTGAATTATTTGA
Mi_0155	N/A	N/A	479	T	C	AT1G08500.1	protein_coding	early nodulin-like protein 18	CTGGCTGGTTCTTTGACGCCAAAAACAACATCTCCGCCACTAATTACTCCTCATGGGCCTCTAACCAAACCTTTAATCTCGGAGACTTTCTCATTTTCAA[C/T]ACGAACAGCAACCAGACCGTGATCTTAACATACAACGAGACCACGTTTAATAGTTGCACCACCGACGATGCATCAGACAATGATACTCTCCACTACGACG
Tcm001s09685890	N/A	N/A	101	G	A	AT4G23750.1	protein_coding	cytokinin response factor 2	ATGATGTGTTATTATTGACACCATACTTTGCCAAAGAATCAACAAAAYCATTTCCTTCTTTGAAGATATGCTTAAAAGAAACCGTACCTAGTGTAATGCG[G/A]AGAGAGTTTAACTCGTTCAAAATACTCCATTTGTCCCATGGTCGTTTTTCAACTGAGTTAACCCACGAGAGAGCAACGCGTGAATCAGATTCAAWGATTA
Contig3999	N/A	N/A	201	T	C	AT5G59240.1	protein_coding	Ribosomal protein S8e family protein	GGAAACGTCAAGTGGCGAGCCCTGAGGCTCGATACAGGAAACTACTCATGGGGTAGTGAGGCTGTGACCCGTAAAACTAGAATTCTAGATGTGGTGTATAATGCCTCTAACAATGAGTTGGTCCGTACTCAAACTCTGGTGAAGAGTGCCATTGTTCAGGTTGATGCTGCTCCATTCAAGCAGTGGTATCTCCAGCATTA[T/C]GGTGTTGACATTGGTCGCAAGAAGAAGGCTGCAGCTTCAGCCAAGAAAGAAGCTGAGGAAGGTGAGGCTCCCACTACTACTGAAGAGGCAAAGAAGAGTAACCATGTTGTAAGAAAGCTGGAGAAGCGACAAAAGGACCGCAAGCTTGACCCACATATTGAAGAGCAATTTGGTGGTGGTCGTTTGTTAGCTTG…
SSKP095C1_C352T	N/A	N/A	100	C	T	AT4G16730.1	protein_coding	terpene synthase 02	TGTTGAAATCTAGTTTAGCAAGATCAAGCAAGACCGGGTTGGCATCTTGTCTTCTCTCGTATACATCTATGAACCACCTTGACTCTGGTCTCATAATTC[C/T]ATAATGAAGTGGAAGCTCCAATGCACGGTTCACCAGTTGGAAAAGATAGTCATYGTCTTTGTAATGCTTGTTTGCATATTCTTTAAGKTGTGTGGTTGTG
Tcm006s00512128	N/A	N/A	101	G	A	AT4G10780.1	protein_coding	LRR and NB-ARC domains-containing disease resistance protein	TTCATTCTTCTTTCTTCATCTATCAGATATTTTGATCATGGGCAATTTGTGCTCAGTCTCAATCTCAATGGAGGGCASTGTCTCTCGTTGCTGGGATTGC[G/A]TTGTTGGACAAGCAAGTTACACATGCAAGCTTGAAGATAATCTTAAAGCTCTGAGGAAGGAATTAGAGGAACTGCAAGCGCGAAGGGATGACGTGAACCG
Tcm002s00949417	N/A	N/A	101	A	G	AT1G02205.2	protein_coding	Fatty acid hydroxylase superfamily	TGGTGGTGCAATGCCCTGTGGAGCCAATAATAAAGGAACTCGACAGGACCCGTATGAAGTAGAATTGTGATTATAACTCCATCTGATCTCCATATGGGAA[A/G]GTGAGATGCTTCTGGYAGTATCATATTTCCCAAGTAGAGTATAATTCCACTTAATATGATCTGATCATCCCTGCCAAACATATCCATCATTTTCAGCATG
Tcm006s22149038	N/A	N/A	101	C	T	AT1G31290.1	protein_coding	ARGONAUTE 3	TTTGGATATTTCTGTCCTTCAGCTAAGACACATAATTCCATGGGCACACAATGACTTCCATTTTTTTTCCCCAATTCCAAGCAGGGAATATTTTTGTACA[C/T]GATATCCTTCTTATACTTCTCCTTGAAATAATCTACAAGTCTGACTTGTTGGTCGCCTATGGGAAAAGAAATATTTTGTGCATCCTTAGAAGTCAATCCA
mango_rep_c1230	N/A	N/A	201	G	A	N/A	N/A	N/A	TCAACCTATCGGTGACAACCTTAGCACCCTTCACAGATGGATAGACAGCTCTAAATGTTTCTTGTAACATGTAGTCAGTGACATCAGCAGCCAAATCCCCAACAAAAATGGTATAATCAGGACCCTCATCTGGCCGCCTCTCACCAGCGCCATAAGTTGCCCAATTTAGCCTGAAATTTTGCTCTGTGTTTGGCATTTGT[G/A]CGCCATTATAAGACTGCAAAACCCTCTCTGCGGCAGCATGACTCACAAATTCAATAAATCCATAGCCCTCAGGAAAGTTTGTTTGCTTGTTGCGGATAACCTTTGCTGAAATCACCTCTCCGGTATGAGCGAAGATGCCGATGAGATAATTTTCATCCATCCATTGCTGCAAGTCTCCGATCCACAACGACCGT…
mango_rep_c22857	N/A	N/A	201	T	A	AT1G07930.2	protein_coding	GTP binding Elongation factor Tu family protein	CAATTCTGGCAGAGACCACCCAGAATTGAAGGCAACACACTACAAAGTACAAAATAAACCAAATTTCCAACTATAAGAATACCCAAAATAACCAAGTTTTTGTAATTTCTGTAATTTGAAAAGACTCTATCTGCGGATGGAGTAACATAGGCTAGCCCAGTTCACTTCTTCTTGGCTGCAGACTTGGTGACCTTGGCACC[T/A]GTTGGGTCCTTCTTCTCAACATTCTTGATGACACCAACAGCCACAGTTTGCCTCATGTCTCTAACAGCAAAACGACCAAGAGGTGGGTACTCAGAGAAAGTCTCAACAACCATGGGCTTGGTAGGAACCATCTTAATCATTCCTGCATCACCATTCTTCAAGAACTTTGGCTCCTTCTCAAGCTCCTTGCCAGA…
Tcm002s01182844	N/A	N/A	101	C	G	AT1G45150.1	protein_coding		AACCTTTRATCGCCAGTCATCGTGATTGTCAAGGAGTTGGTCTGGCTTACACATAATATTATCTGCAATAGCTCCATCATGAGAAGAATTCTCTATCAAA[C/G]GAATTTCTTCGTGTTCATCGTGTGCATCATAAGAAATAATTTCCAGGCTGATCTCATCATTAGCAATCGGTAGCTGTTCTCGCAAAGCACTCTAAATTAA
Contig3529	N/A	N/A	201	T	C	AT4G01290.1	protein_coding		ATGCCAGGTTTTGTACCGGATATGAACCCAATGCAAGGTTTCCCTTTTGGTCCCCGGCAGCCCAATTTCGCTGGTCATGGAATGCCACCACCAGCTGCTGATGTTGGGGTTGGAACCAATAATCCAGAGACACTACAGAGGCTCTTCGAGATGGAACTCCGATCAAATGCTAAGCAGATTCACCCATTAGCTACAGCTAG[T/C]AATAATCAGGGGATGTATAATTATGAGCTAGACATGGGTTTCAGGTATAGGTAGTGGATTTGGATTAAGTTTTTGTATATTGTGCTATTGTCATCCACACTTGCACTCATATCCGAAACTAATTGCGTGGATGATGGGTTTAACATGCCTTTTCCAAAGCTGGTGT
Contig2195	N/A	N/A	201	A	T	AT2G34690.1	protein_coding	Glycolipid transfer protein (GLTP) family protein	AAGTTCGCCGAAATGGATTATGTCGCCAAGGTTGCTGATCTTGCAGTGGCATCAAAGTCGATAATGACCTTGCAAGCCTTGCTTGACCATGATATTACGGGAAACTCTGTGCGGAAAGCTGGCAGTCACACTAGAAATCTTTTGAGAGTTAAGCGTGGACTGGACATGGTTAGGGTTCTTTTTCAACAAATAATAGCTAC[A/T]GAGGGCAATTCCTTAAAAGATCCAGCTTCCAAAGCGTATGCACAAGTATTTGCTCCCCATCATGGATGGGCAATAAGGAAAGCTGTTGCTGCAGGGATGTATGCCCTTCCAACTAAAGCTCAACTGTTAAACAAGCTGAATGAAGATGAGGCCTCAGCAAGGGTTCAAATGCAAAGTTACATTACTGCATCTGC…
mango_rep_c4348	N/A	N/A	201	A	G	AT5G18420.2	protein_coding		GCAGTCAGCGCCTCGTCGTGTAAGCTTTGGTGCTCTATCTGAAACTGAAACTGTATACGGAGCAAAGTCTGGTACGGAAGAAGATGTTGAATTATGAAGAATCCGTTAACTTATTCGCAATGCTGAAAGTGGACCAAAAGCCGGTGGAGGAGATAGTCTCCGATTTCATATCCAAATTCTCTCGCCAGCGTCACTTCGCC[A/G]TTTGTTACTCTCTCTCTCTTTTGCTAGAGGATAAAAAGGCACTGAATGCAACTGAACGTTTAGTTGCATTTTCCATTCTACATCAGGGTTATTCTTCCCAAAAGAATTCTGCAAACCCATTTATATCTTTAATAGTAAATTCTGCATGTGATGATGAAGCGGAAAAGTATGAGAGGGCATTTATTCTCCAGTTG…
Contig1340	N/A	N/A	201	T	G	N/A	N/A	N/A	CAAAACGGAATCCAGCTTGGGAAGCATCACCAGGACGTACTGGCTCATCTTCATCCTCCTCAACCCAATACGTCTCCAGAATCTTCACGGCCTTTTCATATATCTCATTGTTGTCATGACTTTGAAGGTTTTCAATCTTTTCTAAACCCTCAGCGTCATCAATTAATTGGGCAAACAAATTAACATCTCCTGTGTTACCC[T/G]CATTTTTCTCAGCTTCCCCAACCTTCAAAATCTTCTCAAGTCCTTCCAAGCAAACTGTGACAATTCTTGGATCAGGACAGTTCAGGAGATCACACAAAGGTTTAATACACCCTTGGTTCACCAAAAACTTGATCTGCTTCTTAGAACCACCAGAAGTTGCGTTTGAAATAGCCCATGCAGCTTCTTTCTTGATC…
Tcm010s00473258	N/A	N/A	61	T	C	AT3G56110.2	protein_coding	prenylated RAB acceptor 1.B1	CGAGAACAACCACGAGCAGAGTTATGTAATTAACTTTGAAGTAGGAGAGGTTTTTGCGGA[T/C]CCGGGAATAGGCATCCGTTAGATTATCGGGACGGGCCATGGCAGAACGATCGATGAGTTC
Contig2006	N/A	N/A	201	C	T	AT3G56150.2	protein_coding	eukaryotic translation initiation factor 3C	GTTGGACTAGTTGCTGAAGCACACAGCTGCCTTTCTGAACTGTACTCAGGTGGAAGGGTGAAGGAGTTGCTTGCCCAAGGTGTTTCACAGAGTAGATACCATGAAAAGACTCCTGAACAGGAAAGGCTTGAAAGAAGACGACAAATGCCATACCATATGCACATAAATCTGGAGCTACTGGAGGCTGTCCATCTGATTTG[C/T]GCCATGCTACTTGAGGTCCCTAACATGGCAGCCAACATCCATGATGCTAAACGTAAGGTCATAAGCAAGACATTCCGACGATTGCTTGAGGTGAGTGAGAGGCAAACTTTCACTGGACCACCAGAAAATGTCAGGGACCATGTTATGGCGGCCACCAGGGCACTTACTAAGGGAGACTTTCAGAAGGCCTTTGA…
Contig1108	N/A	N/A	201	A	G	AT1G07840.3	protein_coding	Sas10/Utp3/C1D family	AGTCCATCTGCTGTTGGATAATTATTCTCTTTCACCTTGGTTATTAAAGCTTGCACTTTACTACTCACTGCATCTAATCCTTCTTTCATCTCTTTCAACAATGCTGCCAACTGAGGCGCCTCTTTCTTTACTCTTTCATCATAGCCCGAATTGTTATCGGTAGAACCCTCCATGATTTACAAGTAATTATCAGCAGTAAT[A/G]CTTGGAGATGGAGACTGAAAATTAAGAGAACGGCGAAGATAAAGTCAGACGGTGAAGGAGTAAGTGAAGAGGGAATATGCAAAGGATTAGGTCACTGGAGCTT
SSKP068C1_A425C	N/A	N/A	100	A	C	AT1G06820.1	protein_coding	carotenoid isomerase	TGTAGTTGGATCAGGTATAACCTCCATCTCACAGCCAACCGCAGCTAGAGCTTGGGTTATCAAATTTAGGTTGCCCTGACCATATTTGAGGCATCGATC[A/C]ATTTTAGAGACTTCACCAGTACAAACCAACCAACGAAGAAAATTTTAATTTTGAAAGGGNAGTACTATACTTCAGGCATCGATACATATATATATATATA
mango_rep_c10863	N/A	N/A	201	A	G	AT3G53210.1	protein_coding	nodulin MtN21 /EamA-like transporter family protein	AAAAGTTATGTTTATAAACTAATACAAATTGCCAATCAAAATTGAGCTGAGCTGATGCAGCTTGGATCCTCAGACCTAGAATATGTACATATAAATTCATAGCGTAGAACAAGAGTTCAGAAGTTTGTAACCTTTTTTCTCGTACATATTTTTCATGCTAATTCTGCAGGTTTTTCCGGGAAGATAAAAGCCTTTCATAC[A/G]TTTTCTGTAGGGGTTCTCGAGAAATCATCCCGTCATGTTGCTGGCGCTTTGTGTTGGTGTTTCTAAACAGTCGGAACCTCAGCATCGCAGCCTTCACTTGCCAACATGGCCTGACAAAAATGATGAATGTTCAGCTGGCTAGAGTGGTAGTTTTGTGATTCTGTCATGTTGTTTACTTCTTGTTTCGGGTATAT…
mango_rep_c2079	N/A	N/A	201	T	C	AT1G17620.1	protein_coding	Late embryogenesis abundant (LEA) hydroxyproline-rich glycoprotein family	GTCGAGTGATTGACCGTTCCCCTTTATGCTCGTTTTCAGCAGCGTCGTGTTCTTGGTGCCATGATCGAAGGCAGGAAACGAACCGTTGCCAATGGGGATGTCGTTGCCGTCGTCCGTGAGGAGCGAGACACTGGTGGGATTATAGTAATAAACGAGTTCCTTGTTCGGGTTCCTCGCCGTTATGTTGAGGTTTATGTTGG[T/C]GACAAGAGTCGACGACGAAGTAAGGTTTAGGGTTGTGATTTTAAGGGAGGAGACTGTGAAAGAAGGGCGGTGAGGGCGGTAAAGAAAGTAAACGATAGCGCCAGCGATGGCGACGAGGAAGACGAGTAGGACGATGGTGAGAGTTGACCAGAGACAACAGGAACAGCAACAGGAGCGGCGGTAACTGTGGCGGC…
SSKP074C1_C190G	N/A	N/A	100	C	G	AT5G08640.1	protein_coding	flavonol synthase 1	GAACCTGGTCCGTTTAGTGGCCGAAGCTAGCCGAGATTGGGGGANTTTTCNAGGTGGTGAACCATGGAATTCCTGGTGATGTTATAAGTAAATTGCAGA[C/G]TGCAGGGAGAGAGTTCTTTGAGCTCCCACAAGAGGAAAAAGAAGTTTATGCAAAGCCACCAGGAGCTCAAACGGTTGAAGGCTATGGTACTACCCTTCAA
Tcm008s03082073	N/A	N/A	101	T	C	AT5G65400.1	protein_coding	alpha/beta-Hydrolases superfamily protein	TCCTTGTGTTTTTTTTTTCCCCCGGATAAAAAAGAAACGCGGTTTCATATATATTGCAGGAATTTACGAGTTACACAAACTTTGAAGAGTGTCTTGCTTA[T/C]ATCGAAGATATTATGATCAGGCAAGGACCATTCGACGGTCTCCTTGGTTTCTCACAGGTGTGTTTTCTTGGGCTTAACGTCTGGGTTTCTGTTTGCTTGC
mango_rep_c5257	N/A	N/A	201	G	A	AT1G61620.1	protein_coding	phosphoinositide binding	ATCATGGCCGAGACAAGCACGGTTTCCATGGTGCCAATAGTGTTAAAGCCACATCTTATGAAGAGGAAGCCCTTCGGACAATGAAGGCATTTTGGCTGCCCTCTGCTACACCAGAAGCTCCTGCAAAGGTTGAAGCTCCTTCTACTAGTACAGTCTGTCCAGAAGGCAAAGAGAAACTCAAGTTGAAAACCCTGTTCCCC[G/A]TCCAATTTACAGAAGACAACAGCGAAGAGAATAAATCCAATTCCCTTGACAAGACATTTATATGTCCCAGCTGCAAGGTTACCCTCACTAACACATTGTCTCTTGTTGCCCTAAGCTCATGTGGGCATGTCTTCTGCAAGAAATGTGCGGACAAGTTTATGGCTGTCGATAAGGTTTGTTTGGTTTGCAGTAGG…
Contig_1839_C125T	N/A	N/A	90	C	T	AT3G07910.1	protein_coding		CTCCTAAAGATAAGATATATTGGGCAAACTACCTTAGGGAGTGCAGCAATTTTCGGTCTTTTCTTGGGTGCGGGTAGCTTGATACATTG[C/T]GGGAAGTCTTACTAACTTTTTCTCTTGCTTTTTGGCATTGAGATTGTGTTATTTGTGTTATCATAAGTACCTTTGGCCTTCATGATATAT
Tcm004s19510259	N/A	N/A	101	C	T	AT5G15840.1	protein_coding	B-box type zinc finger protein with CCT domain	TCTCTCTCGCTCTCTCTCTCTCTCTACCCACGTTAACCGACGGCAACCCAAGCACCAGATCCAGCATCGGTCGGGCTTCCTCTCTCTCACTCTTCTCCTG[C/T]CGACGCAAACCCGAGCCCTTTTTCACTCTCTCTCTCTCTCTACTGATCCGCTTTCCCCTYCTCTCATTATGCATTTTTTGATTTTTTGGTATCTCTTTTT
mango_rep_c5343	N/A	N/A	201	G	A	AT1G80920.1	protein_coding	Chaperone DnaJ-domain superfamily protein	CCCATCCCATCCATTCTTCCCATAAATCCCAGTCTGGATCATTCATCCCCCTCATCGCTTCATCAATCTCTTCATCCTTCTGGGATTCGTTTTCTTCCCTCAAATTGCTCATCACAATATCGTAAGCTTCATTGATCCGGTGAAATTGCACCCCACAATTGTTTCCTCTACAAACGTCAGGATGATACTGTAAAGCCAGT[G/A]TTCGAAAAGCTTTTTTAACTTCAGATTCAGAGGCACCCGGCTGGATCCTGAGAGTCTTGTATGGATCCACCATCGAAACCGAAGAATAGCAAGAAACCGTCATCCTGTTCACCATGTTCTTCTTCTTCTTCTTCATAGCCTTGTATTGTAATCCATTTGATCTAATCATTCCCCCAGCAGCAGCAGCAAAAGTA…
Tcm002s18621195	N/A	N/A	101	T	A	AT2G33750.1	protein_coding	purine permease 2	CTTACGAAGCAACTCCAATGAGAGTGAGATAAGGCTGCCACATCTTTGGCATTTCGGAGGCAATAGTAGTGGCGTTGGTAGAGATATCRAATTGCCATTT[T/A]ATTAGAAAATCTGGCCAAACTATTTCTCTCCTGGAATTTAATTTGCTTCGTTGTTTAGTTGCATCGTGTATCCACAGGAGGTCATATTCATGAATTTATG
Tcm009s09973022	N/A	N/A	101	T	C	AT3G18050.1	protein_coding		TGCCATGTATCGGAAGGTTCCGGTTAACTTCAACGTAACGTTTAAAATCACGATGATGAGTCCATGCATGCAAAAAACGAAATGAAGAAGGAGATTTATC[T/C]GTGGCCTTTGAACATGAGATTAACAATGGGCAATGATCCGATCCATCCCTATTCAAATGCTGCACTCTAGTGATTAATAACAACCCCATCCATTGATGGT
SSKP033C1_A1188G	N/A	N/A	100	A	G	AT1G06640.2	protein_coding	2-oxoglutarate (2OG) and Fe(II)-dependent oxygenase superfamily protein	TTTTCCAGCACATTCAAGGCCTTTAAGATGATCAGGTTTCAGGCCTAGAGCCTCCGACAGTAATTCAAATAGAGTGTCTCCTAACTTTCTGACTCGTTC[A/G]GCATGCTCCATTGCGACATCTCTGCATATTTGGGAGCAAGATTGTAGTGAAAGGCAAATTGACTTAGTTAACGAAAATCCAACAACTCYTACCAATTAGA
Contig2717	N/A	N/A	198	A	G	AT1G70350.1	protein_coding		TTGTATCGAGGGTTCTGTCGAACCAAGTAAAAAGCATGGCGGCCAATTATGGGAGAAGAACCCTACACCTGACTTCTGCTTCAGCTAAAACCCTTCTCAGCCACTCGCCGTCCGCTTCGACGGCGAGTAAGCTTACCGGACTAGCTTCTCCCATTAAGCCCACCTTCGCTTCTCGGTTTTCATCTCTTCACAAACGC[A/G]CCAACTCCAGGCTTCCGGTGGAGCTGGGTGGGGCTGTGTCTTTGATGCCTTTACATAGTGTTACTGCCTCTGCCTTGCTCACATCTTTGCTGTCTTTGAACAATCAGAACTGGGGTTGTCTCTCAGAAGGATTTGCAACAACTCTATAGCAAGGCTTAAGAGCACCTACCAGGCAGATTATGATCATCACAAGAGAA…
mango_rep_c3194	N/A	N/A	201	A	T	AT3G29035.1	protein_coding	NAC domain containing protein 3	GAAGATATGATTGATCCCTACAACAGCTCACTTTTAGCTTCTTCTTCTTCCTCAAACCCAAACTCCGAAATCTCCCCTGTTTCAAATTCATTTTTCATGCCGACTTGGCCGAATTTGCAGTACCCGGATTCATTCTTGATGCAAGACCAGTCGATACTGAAGATGTTGCTTGAAAATCATGGGCCAAACATGAAGACAAC[A/T]GTTTCAAAAGCAGAATTTTCTCAGGATTCAGCGGTGTCAAACCATGAAGTTATTCAGAGATCGTTTCAGAATCATCATCATCCTCAGCATCATCCATCAAGTTCTTGTGGACCTGTAGACCTTGATTGTCTGTGGAATTATTGAAACTAATATGATAATCATGTTGTTAAAGACTAGAAGATTTAGAATCTTCA…
mango_rep_c54881	N/A	N/A	159	A	G	N/A	N/A	N/A	TATATGCATTTGAGTATTTTGTAAATTTAAATGGAGCAAAAAGAAAGGAAAAGCAGAGGCACACTTGTATACTATTATAAAGGTCGCGCGTAGTGAGGATCTACTTCAACAGATTGGAAAGGATATATACTTTGATCTTGTAGATCATGAAAAAGTTC[A/G]TAGTTTTCGTATTCAGAAACAAATTCCCTTTAACCTTTTCAAGGAAGATGTTGCTAAGGAGTTTGGAATCCCAGTGCAATTTCAACGTTTTTGGCTGTGGGCAAAGCGGCAGAACCATACTTATCGCCCTAATCGACCACTGACTCCCCAGGAGGAAGCACAATCAGTAAGTAACTTTTGATTTCTTTTGTACTTTCATT
Tcm004s16278343	N/A	N/A	101	C	T	AT3G47500.1	protein_coding	cycling DOF factor 3	ATACTAAATTTTGTTACTACAACAATTACAATGTCAATCAACCTCGGCACTTTTGCAAGAACTGTCAGAGATACTGGACAGCTGGTGGGACCATGAGGAA[C/T]GTGCCTGTGGGTGCTGGSCGTCGCAAGAACAAGAATTCAGCTTCACACTACCGTCACATAACTGTCTCTGAAGCTCTGCATAATGCTCAAACTGAAATTC
Contig2199	N/A	N/A	201	C	A	AT1G75810.1	protein_coding		TCGAGTCGAGCCCATCTACACTTGGAGCACTACCAAGCCAATCTTCAATTGCTCGTTTGTTCGTTCAGAGTTGCCCACGCCTCGAATATAGATAGCCAACAAAAGCTTCAAACTAACAATGCTTTCTGCTACATCATACTCATTTATTCCATTCCGTTTATACATACCTACTGCATATATATTATATTATCCTTATTCCT[C/A]TCAATCAAAAACGCAAACACCTCGTGCCTTCACCAACATAACACCAACAATCCAAAAACATATTCTATATATATATACATACATCTACCTTACACTTGATCTTTTTTTTATTCGTTTTATAAAGCACCGTACGGAACTTGCTGAGGCAGCCGGAACCGGACCTGAGAAGCCGGTGACCTTACCGCCACACCGTG…
mango_rep_c3498	N/A	N/A	201	G	C	AT4G39170.1	protein_coding	Sec14p-like phosphatidylinositol transfer family protein	GGTAGCTTTGCTGGGTATGATGAATATGTTCCAATGGTTGACAAAGCTGTTGATGCTGGTTGGAAGAAGCAAGCATCTCTGCAGATGCCCTCTGCTTCCAAAGGAACTCTTTCACAACCTGTCACTTCAAAGGCACCCGAAGGAATCCATGCTCAGTTTATGGTTGCATTCATGGCATTCTTAATGACACTCTTAACTCT[G/C]TTCCATTCGGTTGCCTCCCGTGTAACGAGAGACTTCCTGATGCAACATCTGATCATAGTTTAATATCCTGAACCTGCTGTTGAGACTCAAAGGAGGAGTTTCGGCCACCATCACCAGGTCCATCTTTTACTGAAGCAGATCTCATTTCCTCTGTAATGAAAAGATTGGGTGAGCTTGAAGAGAAAGTTGAAACC…
Tcm004s00005779	N/A	N/A	101	C	A	AT4G29090.1	protein_coding	Ribonuclease H-like superfamily protein	GTGACAGTAATTGAGAGAATTGATAGACTGTTCAATAGTTTCCTATGGGGCGACTCARCTGAATGCAAGAAAATGCATTGGGCGGAATGGGCAAAAATCT[C/A]TTTTCCATGTGCAGAAGGGGGACTTGGCATCCGGAAATTAGAAGATGTCTGTGCGGCATTCACGTTGAAATTATGGTGGAGATTCCAAACAGGCAATAGT
Contig2149	N/A	N/A	201	C	T	N/A	N/A	N/A	CAGGTCAAGCTCAGTAAGCGAAGTAAGGTTTTTGAAACCCTGAGGAATAGACTGAATGGAATTTTGACTCAAGTCAAGGATCCGCAGTTGCTGTAAGTTCAATATATCTGATGGAACTTCATGAAGCTGGACTCGTCTCAGGAAAAGCTCCTGCAAGTGCGGTAAGCTTGAAAATGCTGGATTCTCTGGCAATGAAGCTA[C/T]GTTATAACTCAGATCCAAAATCTGAAGCATAGGAACTGTTTTAAATCCATCTGCTGGAATCTGTCTCAGAGGATTATTGTCCAGCTTCAAACATGAAAGTTTAGAAAGTGACTTCAAAATTGTGCCAGGCCAATCTTTAATTTTGTTCCGAGATAAAATTAAAGTCTGAAGGGAGACACACAAAGAAAGTTCAG…
Tcm004s25128616	N/A	N/A	101	G	T	AT5G48930.1	protein_coding	hydroxycinnamoyl-CoA shikimate/quinate hydroxycinnamoyl transferase	ATGGCTCTGGATGTCTAACATGGATGAGATAGTGATAAGAAGTCATATCCCCACAGTATATTTCTACATACCAGATGGTTCTTCCAATTGTTTKGATGTC[G/T]AAAGGCTTAAGGGGTCTTTGAGCAGAATTCTTGTTCCATTCTACCCGGTAGCCGGAAGATTGAGATTCGATGAAAACGAAAGACTTGAGCTAATTTGCAA
Contig1218	N/A	N/A	201	G	A	AT4G13050.1	protein_coding	Acyl-ACP thioesterase	CCTTATCTACCAGGTTTCCTTCTCCACTCAGTGCGACCTCGGTTTATTTCAGAGCCATCGCTTGACAATCTCAGCAAGTGCAAAAATTGACGGTAGTCTTCTTTGTCTCCTGTTGCAGGAGACCCATTTGCTCCTTTAAGATTTGAAAGTGCATCAGAATCCTCGATCAGTTCAGGACTTGTGAGGGAATCGACTATATC[G/A]TCTCGTTGGCATTCTCGTCTGTAATCTAAGGTGATCGTTTGCAGTTCGTGAGTGTCAATGATATCTTGAGGCATGCTCTCTAGAACCCATCCAATGTAGGTAACATTATTAACATGCTGGTTCATGTCAAGATCAGCTCTCCTAGGCATAAGCCCTGTCCTGGAATACTCAGCAGGATCTTCGAGTTTTGAAAT…
Tcm006s23688355	N/A	N/A	101	A	G	AT4G18800.1	protein_coding	RAB GTPase homolog A1D	AGCAGAGGATGACTATGACTACCTTTTCAAGGTGGTGTTGATCGGTGATTCAGGAGTGGGAAAGTCCAATCTGCTCTCGAGGTTCACCAGGAACGAGTTT[A/G]GCCTCGAGTCTAAGTCCACCATTGGCGTCRAGTTCGCTACTCGTAGCTTGAATGTTGATGGCAAGGTCATCAAGGCCCAGATTTGGGACACCGCTGGTCA
SSKP084C1_C300T	N/A	N/A	100	C	T	AT3G24220.1	protein_coding	nine-cis-epoxycarotenoid dioxygenase 6	CTCTAAATCAACCTTCGCTATGCCACTACACTTCGGCCATGGTTCCGCTATTGCCAGGTAAACAAACCGGGTCTTTTTACCCAATTGCTGCTTGTTTAC[C/T]TGACCCGCTTCCAAATTCATACCCGACACTATAAGCCGCCGGGTTGACTCTCCTCTTGTTAAGTTCAATCGTATCTCCGATAATTCACTCCGAACTGGCT
Tcm004s03721893	N/A	N/A	101	T	G	AT1G12930.1	protein_coding	ARM repeat superfamily protein	TCAGAGAAAATGGAGCTGCAAATGAAGGTGGCGCAGGCGGTCCATGTTCTCTATCACGACACAGAATCTTGCAACCGCGTCGCAGCCAATCAGTGGCTGG[T/G]TCAGTTCCAGCAGACCGAGGCAGCTTGGGAGGTCGCCACCTCCATCCTTACCTCCGATCATCAGCCTTTCCTCTCCGATTTCGAAGTCGAGTTCTTCGCC
Tcm006s20846379	N/A	N/A	101	A	G	AT3G53450.1	protein_coding	Putative lysine decarboxylase family protein	TACCAAGATCAGGTGGCTTTCTCTTTCGCTTAAGTATTTAGATATATATAGTCGCTTTATGCAGAATTAGCACTGAATCACATCGCAAACAGTCTCAGGC[A/G]GGATCTCAAAGGGTTCAAGCTGCTTTTGAGTTGAGCATCAGAGGCATCTCCCACATCTTTGGTRCATTAAGCATCGGCGYGATGATAGTTACAAGTAAGT
Tcm006s13253348	N/A	N/A	101	A	G	ATMG00750.1	protein_coding	GAG/POL/ENV polyprotein	CAATCACATCCATGCCCCACATTGAGAATGGCCATGGTGATGTCAATACATGCAGTGAATTAGCAGGGGTATGGATTTTGTCCGCATATATCTGACACTT[A/G]TGACACTTTCGAGCGAAGTCTATACAATCCGTTTCCAACGTGAGCCAGTAATACCCTGCTCTCATGACTTGTCTTGCCAACTTATGTCCACTTGCATGTG
Contig4814	N/A	N/A	201	A	G	AT2G01850.1	protein_coding	endoxyloglucan transferase A3	GAACAGAATCAATGAGAGGGGATTTTCCTTCTAAGCCAATGTCGTTGTATGCAACAATTTGGGATGGGTCTAATTGGGCTACCAATGGTGGAAAATATAGAGTGAATTACAAATATGCCCCTTTCGTCACCAAGTTCTCTGACTTCATCCTCCATGGCTGTGCAGTTGACCCGATTGAACAAACATCATCTAGGTGTGAT[A/G]CCACCCAAGACTCCATCCCCACCAGTGTATCCCCATCACAAAGAAGCAAAATGGACAACTTTAGGAGGAAATACATGACATATTCCTATTGCTACGACCAAGTTCGATACAAAGTTCCTCCATCAGAGTGTGTGATTAATCCCCTTGAAGCTGAACGCCTCAAAGTTTATGATCCAGTCGAGATTTGGAGGAGG…
mango_c49321	N/A	N/A	119	G	C	N/A	N/A	N/A	CTGTACTTTGGAATGTACGATTCTTGAAGCCAGTTGTACTGGAAGGAGGAGAGAGGCAGTTTAATGGTCTGATTGATGTCTACAGGAAGACACTGAAATCTGATGGCATTGCTGGGCT[G/C]TACCGTGGATTCAACATTTCATGTGTTGGAATCATTGTCTACCGTGGGCTGTACTTTGGAATGTACGATTCTTTGAAGCCAGTTGTACTGACTGGAAGCTTGCAGGTCAGTATATTAATTTAATTTAATTTTTGTTTCTAAATTAAGGAATGATGATGTAGTAATAGAGTTTGCATGTGTTATAGCTAACATTAAGTCTC
Tcm004s25128897	N/A	N/A	101	T	C	AT5G48930.1	protein_coding	hydroxycinnamoyl-CoA shikimate/quinate hydroxycinnamoyl transferase	AAGTTTSGCGACTAGTTCCAGCAGTGGACTATTCAGGWGGAATATCTTCTTATCCACTTTTCATATTGCAGGTAACTAGTTTTAAATGCGGAGGAATCAG[T/C]ATTGGAGTTGGAGTTCATCATAGTTTAGCAGATGGTACATCTGCTCTTAATTTTATTAATAGTTGGTCTGATATGGCACGAGGCATACCCCTCTGCCTTG
Tcm004s22432171	N/A	N/A	101	A	C	AT3G02570.1	protein_coding	Mannose-6-phosphate isomerase; type I	CCATCCCAGGACCTTCTATTTTCCTTGCCTTTGTTGGGGAGGGAACATTGCATACCGGATCATGGAATGATATAGTTACTGAAGGAGACGTGCTTTTTGC[A/C]CCAGCCAATACAGAGATTACCATTAGTACTGCATCTGAGCTGCAGCTGTACAGGGGRGGGGTGAACAGTAGGTTCTTGCATGCCTTGTGAGTGTAGAGCA
Tcm005s34386821	N/A	N/A	101	T	C	AT5G62760.1	protein_coding	P-loop containing nucleoside triphosphate hydrolases superfamily protein	AATGATTTGAGAATGTCATCAAAGCCGATTCTAGAAATTTCAACCATGTCACCCAACATCTCAATCAGCTTTCCTAATCCTTGTTTTCTTTTCTCCACAT[T/C]TTCAGTCTGGATGGCTGATAAGAGTCTTAATAGTTGACCAAAAAAATCTCAAGATATAGATATTCAAGAAATTTTCCAAACAGGACAAAAGTAATTCTCA
SSKP126C2_A597G	N/A	N/A	100	A	G	AT3G14440.1	protein_coding	nine-cis-epoxycarotenoid dioxygenase 3	GCGGGTGGACTTACCCGTCTTTAGATTGAGTCTAATTTCTGACAAAACACTCCGCAAATTCTCATCACATTCATTGAAAATGGAGTCCGGAGGAGTCAT[A/G]CATGAACCAATTACAACAACTTCATCAGTTTCAGGCTCCTCCCAAGCATTCCATAGATGGAAACAAAAGCAATCTGGAGCTTCAATCCACTTAATCTTCG
mango_rep_c11447	N/A	N/A	201	C	T	AT1G74690.1	protein_coding	IQ-domain 31	ATGGTTTTTTTGGACCAAGCTTTCGTTTCTCATTATCAACCTCCAATTGCTCAGTTGCTTCTCTTGTGGAGCTAGAATTCTTTCTTAAATTGCGTTTTACCTTCAGAAAATCATTTTGTGGATGTTCATGAACAGAATCAACAGGATAGGTGGAAACTTTCCTGGGATTGCGTTTAGATTTCTCAGACTCAGAAGTAGAA[C/T]GAACTGAACCATTTTTAGTATTTAGACTTGACTTTCTGACATTTCTCTTCAACACGTTGCTGTTAGTTTCTACAGTTTTTGAACTGCCACGCTTGATTTGAGACTTCGATTGGATATTCTTCTTTGATTGCAGGTGGGGTTGCCAAAATAGTGCCTTTGTCCAGCGCTCAAGCCACTGCCAAGTAGAGTTAGGT…
Contig990	N/A	N/A	201	T	C	AT4G32250.2	protein_coding	Protein kinase superfamily protein	CTGCTCTCATCCTTATACTGAACCCAATCCCCCACAGCAAAACCAGAAGAAACCCTCTCGAGAGTCGACTCCTGCACTTTTAGCGGATTGTGCATTGTAGGGATTTTCACCAGAACAAAACCAATCCTCTCTGTATCAGTATCCAGACCAACCACAGTTCCCTCAGGAACATCCATTCTCTGAGGCCTGCGTGCATTGAG[T/C]GGCTTTCTTGAACGGACTGAGTCACCCACCTGGAGATGATCCTTCAAAAGATACCAAGAAGTATAGCCTTTAACACCCGGTTTTTCCATAAGTACACTGCTTCCAATTCCAGTCCACTCTCCATCACTGTAAACAGCATTCTGCAAGCTTTCAAAGACATGTAAGATATCTACCATTAGAGGACGATTACGGAG…
mango_rep_c5378	N/A	N/A	201	G	A	AT5G67080.1	protein_coding	mitogen-activated protein kinase kinase kinase 19	GAGTCAGATGTTAGGCGATACGCAAGATCAGTGCTTCAAGGCCTTCGTCATATTCACGCCAAAGGGTTTGTTCACTGTGATATAAAGCTCCAAAACGTGCTGGTTTTTGACAAGGGTGAGGCCAAGATCGCTGATTTTGGTTTGGCGAAGAAATCAGGAAAGGAAAATCAACAAGAGAAGTTTGAGTGCAGAGGAACGCC[G/A]TTGTATATGTCACCGGAAGCTGTCAACGACAACGAATATGAGGCACCGGGAGATATATGGGCTCTGGGGTGCGCCGTGGTGGAGATGATGACGGGGAAACCAGCTTGGAATCTCAAAGATGGAGCCAATGTTTTTGGTTTGTTGATTAGAATTGGCGTAGGAGATGAGTTGCCGTTAATTCCTGGAGAATTGTC…
Tcm002s13029755	N/A	N/A	101	C	T	AT4G39050.1	protein_coding	Kinesin motor family protein	CATATAGTTGCATATAGAACTTAAAGTCATCTAAGTTTGTTCTGTCTTTTCTTATAGATCATCATGCCTCCTTGACGTGGAYGCCCACCTCTCTCTAGAC[C/T]AGTCGGGAAGGGAAGAGGTCGCCCTCCACATAATCAGCCAGATCCTATAGAGGGGGAATCGGCTGTGCCTACTCTTCGGGCAACACTTGTTGCTGAATTG
Tcm003s32777650	N/A	N/A	101	A	T	AT5G41790.1	protein_coding	COP1-interactive protein 1	AATGAAGCTTCTTCACAGTTAACAGCCCTAGASGTGCAGGTTAAAAATTTGAAGCAGGAGTTGGATTCCTTACAGACCCAGAGAAATGAACTGGAATTGC[A/T]GCTTGAGAGGGAGAAACAAGAATCRGCAGAAAGACTCTCTGAAATCGAGAATCAGAAATTGGAGAATGGTCAGTTAAGGGAGAAAAAGGTGGGGTTAGAG
Tcm003s04842167	N/A	N/A	101	G	A	AT1G17860.1	protein_coding	Kunitz family trypsin and protease inhibitor protein	CAAACGCACCTGTCCATCATGTCCATGTCTTCCAAAATCGTTGCATAAATGTATGCATGAATCACAGACTGAAGGACAGAACCTAAATTTGTAACCGAGT[G/A]CTCCGGCATCCTCAATCTTAAACCAACTAGTCAAAGTGTTATGACCAGGATCACCTTTAACCCCATCAGTTGTCACCCACCATTTGCCTGTCGAGGGGTC
mango_rep_c4258	N/A	N/A	201	T	C	N/A	N/A	N/A	GCCAAGTTCTAATCCATTCAGTTCTAGAGCTTTGTTGAAACCACTGCTACCCGTGAAGTCCATGTAAGCAAACCCCTTAAGGCCACCAGAGTTGTAATCTTGAGGAACAGAAATCCTTGACACCTCTCCACAAGAACCAAAATGAGCTTCCAGGGCACTCCTAATCTCATCTTGTCCAAGTGATGAATCAAAACCCCTGA[T/C]AAATATTGTTTGGGAGGAACCTCTCCCTCCCTTCTGGAATGAGTTGGTTTCTTTGCCGCTATAAGGTGCTGTGTATGAGCCCCTTTCCTGAGCCAAATCAAGCCTAACTTCGCGATTACCCAACATTTGACCATTCAACTCAAGAGCTTTATTTGCAGCTTCTGCAGTAGAAAATTCAACATATCCAAAGCCTC…
Contig1413	N/A	N/A	201	G	C	AT5G38530.1	protein_coding	tryptophan synthase beta type 2	ATTCTCATGGCGATGTGTGGGCATGGTCATTTTGACTTGGCATCATATGAGAAGTATTTGCAAGGAGCCATGGTGGATCTATCTTTTGAAGAAAAGAAGATACAGGAATCTCTTGCCAAAATTCCTCAAGTGGTTGCTTAGGTGAACCATGCATGAATAAAGTTGCTATATAGGATGAAATTTGCAGCATTAAAATCATA[G/C]TTCTGATGAATCAGTATGTAATCCTGATGACTGGTGATGTAAAAGATCTTCCCAATAAAAGTTTTGACCG
Tcm005s34768035	N/A	N/A	101	T	C	AT5G17720.1	protein_coding	alpha/beta-Hydrolases superfamily protein	GCTTTGGACTTCTTCCAAATCCCAAAAGGTCAACAGCAAAAAGTCTGTATTGACCCTTTACCGGTTCAAATAGATTCTTAAAAACTGTAGCTGTCCATAA[T/C]GAGGAAGAAGAAAGGAATCCATGTAAAAAAATCACATTTTCAGCTGACTCTCCTCTTGAATCATCASTTTCTACTGTCAAACAAAAAGACTGGCATCAAA
Contig1038	N/A	N/A	201	A	G	AT5G06040.1	protein_coding	self-incompatibility protein-related	TAGGAGTTATGATCCAAAGTGAAGGTCCATGCAATGAATTAAAATGCTTCTCTTTATATGCATGCATCTCCATATAAGTTGGCTGGTTATCTTTTTAGGTGTCCTTTGTTGGTATAAACTGTTTAGATAATGATTTTTAGGACATCATTGCAGTTATATCCCCTTGTTAATCGGCGAAGTCTTCCGTTGTTGGCTCCAGC[A/G]TGTAAGTCTCAGATTTGTGCTGGTTTAAAGGACATATTTGTGGTTACTTTGTAGTAGTGATTTCTGACTGGTATCTTGGCATGCATTACTTTTAGTGGTAATGATATATTGGTATTTGCAGCAATGGCACTTCTTTCTTATGTTATTCTGCCATTTTTCATTACATTTTTTTGTCAGTTTATGTTATGTTCTAC…
mango_rep_c8095	N/A	N/A	201	C	G	AT2G29100.1	protein_coding	glutamate receptor 2.9	GGTGGAGGGAATCCTGAGACTCCAAGGACGCTGGAGCGCAGTTTTAGTATCTCCTTGCCATGGCCATTTACAGCGTTTGGTTCACCTGCCGGGACAAGCCGTGGGAGTGGGAGCAATGATGGAGATTCGAACCCTGGGAATAGAGGCTCAGAGCCCAGACAAGAAGATCTTGACTAAGAAGGATCTTTGGAATGGAAAGT[C/G]ATTCGAATCTGCAACTGCTGGTGAGTCACATAGAAGAGAGATGTTTCGATTGAATGATCACAAATGCATATTTTCGTATATGGATGATAATTATAGGTAAAATGTCCATTATGATGTTAGTATGAAGAATTCTTTATAGTTTCAAAATTCTATGAGAATTTTATTGTGCATCATTGGTTTGCTATTTTTAGTAA…
Tcm003s06142310	N/A	N/A	101	C	T	AT2G25730.1	protein_coding		CTTCTTGCTTCCTTCCTCTGTTCATCAACTTCTAAAGCACTAACCAAGTATGATATTGAGAGCTCTGTAATATCCTTAACTTGCTCTAGAGAGGTGATTG[C/T]AGGATCAAACCTTTCTGGTAGGCTCAACATAATCTTTTCTACCACTTTCAAATCAATGAGGRAGTCTCCCATGAGTCTGATCTGATTTACAAGTTTCATC
Contig4126	N/A	N/A	201	C	T	AT3G05840.1	protein_coding	Protein kinase superfamily protein	TATCGAGCACCTGAACTCATATTTGGAGCAACTGAGTACACTACTGCAATCGACATATGGTCTGTTGGTTGTGTCCTTGCTGAATTGCTTCTTGGACAGCCCCTCTTTCCAGGCGAGAGTGGAGTTGATCAGCTTGTTGAGATTATCAAGGTACTTGGCACGCCAACTCGTGAGGAAATCAAGTGCATGAATCCAAACTA[C/T]ACAGAGTTCAAATTTCCACAAATCAAGGCTCATCCATGGCACAAGGTATTCCACAAGCGCATGCCTCCCGAAGCAGTAGACCTTGTCTCAAGACTCCTCCAGTATTCACCAAATCTAAGATGCACTGCTTTAGAGGCCTGTATTCATTCATTTTTTGATGAACTTCGAGATCCAAATGCACGTCTCCCTAATGG…
Tcm006s00377769	N/A	N/A	101	A	C	AT5G35750.1	protein_coding	histidine kinase 2	AAACCAAAGCAAATCATCGAAACTGATAACAGAGGTAGTGCTGCAATATCTGATGATCACATTAATGATCATAGAGTTGGTGCTGTTCCAAATCAATCCT[A/C]TCGTAGACATAGTCCGCATCAAAATTTTCACCAGGCAGCTGATCCCAAACACCAACCAAAGGAAGGTACATCTGCAATTTGGTTTTGTTTCTTTTTTTTT
Contig1990	N/A	N/A	201	G	A	AT1G75280.1	protein_coding	NmrA-like negative transcriptional regulator family protein	GTACTGTTGCTGATCCTGTCAAGGGACAACTTGTTGAGAAATTCAAGAATTCGGGCGTCAATTTGGTTTATGGAGATCTTTACAACCATGAGAGTTTGGTGAAAGCAATAAAGCAAGTTGATGTGGTGATTTCAACAGTAGGCGCCTTGCAGTTAGCTGATCAAACCAAGATCATTGCTGCCATTAAGGAAGCTGGAAAT[G/A]TTAAGAGATTTTTCCCTTCTGAGTTTGGAATCGATGTGGATCGTCAGAATGCAGTGGAGCCGGCAAAATCAGCATTTGCAACTAAGGCTCAAATCCGTCGTGCTATTGAGACTGAAGGGATCCCCTTCACTTACGTGCCCTGCAACTGCTTCGCCGGCTATTTTCTCCCTACACTTTGCCAGCCAGGAGTTACT…
Tcm001s11451523	N/A	N/A	101	C	T	AT4G27010.2	protein_coding		TTCCTTTTCATTCATCACAACATGATACCTCTCRTCCTGCATTTGATCAAAAACTTGGTGTACATGCTGATTATTTTGACTATTTTGATTCTAATTCATC[C/T]CATTATCCTCATCCAGTCCAAGAGCCAATAGAAACACATTTGTCTGAAACTATATCAGAGATACCAGAAACTTCCACTTCTAATGTAGATGAATTACCTA
Tcm004s12182014	N/A	N/A	101	C	G	AT4G31980.1	protein_coding		CACAGACTTGTTGAGAGCTTTCTTTTTACCGTCATTTAAAGATGTAGAGAATAGTGGCTCTGGTGGAAAACTTGAGGAGAATGAGCAAAATTGCGATGAA[C/G]ATGAATTTGACTTTTCTTATGAAGTGTTACGTGAACATTTGCCTAGCGCAACTCAACTACATGCAGCAGGAGTGAAGTTCCGTGCAAGCGAAAGCAAATG
Tcm001s08787986	N/A	N/A	101	A	C	AT5G50260.1	protein_coding	Cysteine proteinases superfamily protein	AGCTKCCATTGCTATACCGCAGAGGCCTTCCTTTGCATCAACATCTCTCTGCATCCTGATGTACCCCTTTTCACCCCAGCTCGTGCCCCAAGAGTTCTTC[A/C]CCAGCCAATATTTAGTCCCATCATCGCCAACTCCATAACCAACAGCGGTAACACCATGGTCTAGCTGAGTTYCACAAGCTCCTGTAAATATACCACCCGA
Contig1407	N/A	N/A	201	C	T	AT1G79940.3	protein_coding	DnaJ / Sec63 Brl domains-containing protein	GTTTGGTTTTTCCAAAAGGTGAGTTTCATGGATGAAGCTGCAGCCGTTACTGCAGCTTCGAAGGCAATTGAGGAGACTATGGAGAGTTCAGGAGCTAGTGTGAGGGAGACAGGTGCTGCTGTTAGGGAAGCAGTTGAGAGGGTGCGCAGTGGCTCCAGGCTGGTGATGGGAAAGATCCAGGCCCCAGCAGAGGGTAATTA[C/T]AACTTAACTTGTTACTGCCTGTGTGACTCATGGATAGGTTGTGACAACAGGATAAACATGAAGGTCAAAGTTTTGAAGCGAACTCGGGCTGGCACTCGGGGTGGTCTCGTGCCTGACGAGGGACCCATTGTGGAGGATGGAGCTGATGAGGAAGAAGAGGATGATGAAGAAGAGTATGATGATTATGAGAGTGA…
Tcm010s00959939	N/A	N/A	101	T	G	AT5G28680.1	protein_coding	Malectin/receptor-like protein kinase family protein	ATCAACATCCACCATTTCGGAATCTGCTTTCTCTTGCATCTCCAATGCAAACTCTAACATGAGCTCCACTTCACCCATCTCAGGCCGTTTATCTCCCTTC[T/G]CACTAATACAACAATAAGCGACATCCACAAATGTCTTGAAACACTCAGGAGCTATCCTCCCTTTAAGATATGGATCAATGACATTATAAATGGTTCCTTC
Contig3871	N/A	N/A	201	C	T	AT2G25737.1	protein_coding	Sulfite exporter TauE/SafE family protein	AATACACCCATGCAACAATAAAGAATCAGCTGATGCACTCGCCAGGTTGTGCCCGCTTCTCCATTAGATTCAATCCTTCTTCGCCCTCTGTATAGGCTAACAGCCTCGTATGAACTTACTCCGACAGCCACTGGAATCTGTAATAGATTCAGTGCCCAATATAATGCTGAACAGGTGGTTGAGTAATTCTTGGCAATCTG[C/T]AGTGTGAGGATTATACCCCAGACAGCAACAAGGAGTCCAAGTTCCTTCCAACGAACATTTTCAAGAACAGAGACCTCTTCTTTTCTAGTTTCCTTAGGAGGTACCTGAATGCTGTCAGTGGGGCCTCCAGGTAGAGGTGTGTATGCTACATCATCATTGTTGTTATTATTTGATTCCACCAACCTAGCGGCCTC…
Tcm006s20846459	N/A	N/A	101	C	T	AT1G27213.1	protein_coding		CATCGCAAACAGTCTCAGGCRGGATCTCAAAGGGTTCAAGCTGCTTTTGAGTTGAGCATCAGAGGCATCTCCCACATCTTTGGTRCATTAAGCATCGGCG[C/T]GATGATAGTTACAAGTAAGTATGACAGCATTTGCATATATCAGACAAAGACTCTGCATTCGTTGACTCTTGCTGCACGTGTAATTGAGTTCCTTGAATTT
SSKP127C1_A716G	N/A	N/A	100	A	G	AT1G78390.1	protein_coding	nine-cis-epoxycarotenoid dioxygenase 9	TTTCTTTCTTTTCCTCAAAACTGGAACTTTTTNCAACGAGCTGCAGCTTCGGTTGTGGACGCCTTTGAAAACGCCTTGGTTTCGCACGAGCGTCAACAC[A/G]CACTTCCCAAAACAGCTGACCCACGTGTCCAAATATCCGGGAACTTCGCCCCTGTCCCGGAGAAGCCCGTTTCTCACTCCCTTCCGGTCACCGGAAAAGT
Contig4311	N/A	N/A	201	T	A	AT2G44065.2	protein_coding	Ribosomal protein L2 family	GACTACCACTTCAACCCTAAAAGCTCACACAAAGAAACGCAAAGATTGAAGACAGACATGGCGCTCTGCAGATTTCGCTCAGCTTCTTCTCTCATCTCCAAGTTTCTTCCTCCCTCCAACACTCTCCGCTCTTTCTCCTCAGAAACCCAATCAGTGAAAGAGAAAATAATGAATTATATGGCCCACCTCGACATAAACTC[T/A]CAAATTGGAAGTTGTATGCCGCTCGCCGCAATGCGAATCGGCACAATTATTCACAACATTGAGGTCAACCCAGGTCAAGGGGGGAAGCTGGTTCGCTCGGCGGGCACTTCAGCCAAGATTTTGAAGGAGCCCACTGGAAGGTACTGTTTGGTGAGGCTGCCTTCGGGGGATGAGAAATTGATTGATACTAAGTG…
Contig3552	N/A	N/A	201	T	C	AT1G52570.1	protein_coding	phospholipase D alpha 2	GTATTCACTGTTAAAGATGATAATCCTATTGGAGCAACTTTAATCGGGAGGGCTTACATACCTGTTGAAGAACTCTTAGATGGCCAAGAAGTTGATAGATGGGTTGAGATCTTGGATGAAGATAAGAATCCTATAGAATCAAAGATTCATGTTAAGCTTCAATATTTTGATGTAACAAAAGACCCTAACTGGGCTCGTGG[T/C]ATCAAAAGTTCTAAGTATCCTGGCGTGCCATTTACATTTTTCTCCCAGAGAAAAGGATGTAAGGTTTCTCTGTACCAAGATGCTCATGTCCCAGATAAATTTGTACCTAATATTCCCCTTGCAGGAGGCAAGTTTTATGAGCCCCACAGATGTTGGGAAGATATATTTGATGCAATCACCAATGCAAAACATTT…
Contig2370	N/A	N/A	201	T	C	AT4G28290.1	protein_coding		CGCTATTAAGATCCAAATCAACAAGAGTACAATGACAAAACAAATTGCTACCCTCACGCTTTGGAACTGATCTCATCAATAAACAAAAAGGCCCCGGCCCGGCCCCGGCCCCAAGCACAAAAAGGACTCATTGATTTACTCTTAATAACCCAAAAGAAACAAAATTAGTATCTAAGACTACAAACCACAACGAAGGCCGG[T/C]GGGCTATTCAATTGTGAGTTTCACCTGTGGGCAGTTACTAATGTCTCTATGAACCTCAATCCGTCAAATCTTGGCGCGAATTTCTCCTTTTCTGACGATGTACTGCTACTCGGCTGACCATTTCGCTCAGATGAACAAAATCCCTTCTTCATATCAGCTTCTCTAGTAGAGGAAGATGACGTGAGAGCCACGGT…
SSKP121C1_C425T	N/A	N/A	100	C	T	AT2G26180.1	protein_coding	IQ-domain 6	AACAAAGGCAAAGCAGAGAATCAATCATGTATCTCACAGAATTCAAAGGCAATCCATGGATGAGTTTCAGTTCCTGAAGAAATCAGCCGCTTCATCTAA[C/T]GGGGATTTGAGAAGCAGTGCAGGKTCTGATCCTTCAATCAATATGTCTAAGCCTTTATACCTGCCCTCCAGATTGGATAAGAGCTCAACAAAAGTATGAA
Contig915	N/A	N/A	181	G	A	AT3G20010.1	protein_coding	SNF2 domain-containing protein / helicase domain-containing protein / zinc finger protein-related	GCAATCCGAAGCTCAAAGATGGCGAAGTCAATGAGATCCAAGAAAGAGAAGAGGCTGAGAGCCATAAGGCGGGAGCTAGTGACGCCTCTATACGATAAGAAAGACGAAGCTAAACTCGCCGCTCAAGAAGCTGCCCTTGCCGCTCCTAAGCTCCCTGTTCGTATTCCACAAAACAGTGAC[G/A]CGTCTATGGATGTAAACACAACCACCACCACTACTGTTTCAACGAATAATGATATGGACGTGGAGATGGCTGATGGCAATCAAAACAAAAGCTCCTTGAAGCCTGTTGGAGGAGTAGGAAAGAAGTCTCTAAAGAAGTTAAAACTTAAGAAAAACAAGCGCCGTGGTAAGGGCTGGAAGAAGCAAGATTATTAGTTTTAT
Contig3081	N/A	N/A	201	C	T	AT1G67430.2	protein_coding	Ribosomal protein L22p/L17e family protein	GCAGATTTCACAGGCCAGCGCCCTTGACCATTTGGTTGACGATTCTTAGCCTGTGCAGTTCGCCCAACTCCACCACAGAAGCGACGGAATGGGATGGCTTGCTTGTGAGCCATAACATCCTCCAAGTACCTTTTGGCCTTGATCAAAGGCAATTTTCGAAGAGCATGTGCAGTCTCTCTAGTATTCTTGAAGTGAACACG[C/T]AGATCAGAGCCCCTGGCTTTGCAGGACTTGGTTGGATTTTCTGGCTCTTTTGAATACTTCACCATGGCTGCTGCTGCTGCTCTTCCTCAGCGTCACG
Contig_1638_A98G	N/A	N/A	90	A	G	AT2G28080.1	protein_coding	UDP-Glycosyltransferase superfamily protein	CGCGCCATCAGATGCAGTCAAGTCAAAGCTTAATCATCAGTTCTAAMTTTTATATATGGCCAAAAAAGCTACTTACCAGATTGTCTTCA[A/G]TATGCTGTACTATCTGGTCACAACACAAATTAGGGGAAGCTTACATAAGCACTAAAGAAAGATTGATCATGAGTGAACAATTTCCACTAC
mango_rep_c6484	N/A	N/A	201	C	A	AT1G76580.1	protein_coding	Squamosa promoter-binding protein-like (SBP domain) transcription factor family protein	AGTCTTTGGATATGCTGACTGAGATTCAGCTCTTGAACCGGGCAGTGAAAAGGAGGTGCAGACGCATGGCTGACTTACTGATTGGTTACTCTATAAGTGGCAGTAATGGTACCAAAAAGTATATTTTTCCGCCAAGCCTAGCAGGACCAGGTGGTATTACACCTCTACATTTGGCTGCATGTACAACGGATTCAGATGAT[C/A]TGATAGATGCTTTGACAAATGATCCACAGGAGATTGGGTTGTCCTGCTGGAATACTCTTCTTGATAGACATGGGCAGTCTCCATATTCTTATACCATTATGAGGAATAACCACTCTTACAACAAGCTTGTGGAGCGTAAACTTTCCGACAGAAGAAACGGCCAGGTTTCTGTGTTGATTGGCATGGAGATAGAG…
Tcm005s34767258	N/A	N/A	101	G	T	AT5G17780.2	protein_coding	alpha/beta-Hydrolases superfamily protein	ATATATGTGTATGTCTGCCTACATTTCTATATAATTGTGTGTGTGTTGATCAATAAAGAGTGATTCATTTGTTACCTTCTTTGAGTCAATAGCTTCAGAA[G/T]CCTCTCCCACATCCTATGGTTCCGGCAACAGAGGAAACAGAAAAATCTGCCCACATGCTCATACCATGACATAACCGATTGACCAAATGCTAATGGTGGC
Contig1628	N/A	N/A	201	A	G	AT1G11200.1	protein_coding	Protein of unknown function (DUF300)	AGCAGTATGCATTCCATGTGGCACCTTACAGCGGAGAAGTCGAAGCCAAGTTGAGATTGAACAAGAAGAATGAGTGACACAAGAAGCCCAAAAATGACAACAAACTCCGTGTGTATAAATCCAAAACACATAATTTAGATTGTATTCTAAGAGACTTATTTATGAAAGTATATAGGCCGGATGTACCTACCTTTCCTGTT[A/G]CTGGGATTTCTATGAGATAGACTGAAGAATGTATTGCAGAACAAATACAGGTGTATTATTAAAACTAAATGTGTTGCATAATTTATGGGATTTTGAGGTAGAGTTGATGG
mango_rep_c60384	N/A	N/A	201	C	A	AT3G15360.1	protein_coding	thioredoxin M-type 4	GTATGCCGGGAAGCTTAAATGCTACAAAGTGAATACTGATGAGAGCCCTTCAATTGCTACTCGATATGGGATACGGAGCATCCCAACTGTTATTATATTCAAGAATGGGGATAAGAAAGATACAGTTATTGGTGCTGTTCCTAAATCCACTTTGACCACCAGCATAGAAAAATTCTTATAGACATGGTAAGTAAAGGACC[C/A]CTTTGCGGGAGATGCGTGTTTTGTGGCATTTGTTTTTTTCTTGTTGTGGTGTCCAGTGCCCTGAGATGAGATACTTTGCTTTTACAATAAACTCCTATCTGCCCTTGTATAGTCATCAGATGC
Tcm010s00372080	N/A	N/A	101	G	T	N/A	N/A	N/A	GATGAAAACTTTTACCGCTTCGCTAGTGAGCTACCCACCAAGCCTTTAGTCCTAGACGAGAATARAGCTAATCTAAACGATGAGGCTCTAGGAGCCCATC[G/T]GAGCAGGAAGAAAAGAGGCAACACGTGATGGAGAAAGGAGCTTCTTCGCTTGACCCTTAACTACCGCTAACACCCCTTGTGCTATACCTGACTGACTAAG
Tcm004s19274955	N/A	N/A	101	G	T	AT5G19440.1	protein_coding	NAD(P)-binding Rossmann-fold superfamily protein	TGAGCTCCAGCATTTTGAACTTAGAGTTGAGTAGAGAATGAGTGGAGCAGAGAAGGTGGTATGTGTAACCGGAGCGTCTGGTTTCATAGCTTCATGGCTT[G/T]TTAAGCTACTACTCCAACGAGGCTACACTGTCAAGGCCACTGTTAGAGACCCAAGTCAGTTATGCTGCTCCTCTTTCTTGTCTTCTCTACTTTTCTGTTT
Contig925	N/A	N/A	201	C	T	AT4G09000.1	protein_coding	general regulatory factor 1	ACCACAGATCTCCGTCAATTCAGCCTCAATCTTGGATCTGTAATCACGAATGAGCGACACATGGTCCTGGTTGCCACGCGACTCCTCCTTCTGCTCAATGGAGGAGACGATGCGCCAGGAGGCACGTCGAGCCCCGATGACGTTCTTGTAGGCGACGGAGAGGAGATTACGCTCCTCGACGGTGAGTTCTTCAGTGGAGG[C/T]AACGGAATCGACAACCTTTTCCATGTATTGAACCATCTCCTCATAGCGCTCGGCCTGCTCGGCGAGCTTGGCCATGTAGACGTTTTCGTCGCGGGGAGATGGGGCAGCCATTTTTGTCGTTAAAGTTGTTTGGGAATTTGTGGGAAAGAAAGAGAGAGTTAGGTAACAAGGGGCCGAATGGGAAGGTGTTTGGT…
Contig399	N/A	N/A	201	A	G	AT4G21580.2	protein_coding	oxidoreductase; zinc-binding dehydrogenase family protein	TGGGTGCCAATAATAAAAAGCCTCCCATCGATATTCAAGCTATCCAAGTTACGCTGGAAGTAGGATGCTCCCATACTATCTAAAATTACATCAACACCTTTCCCACCAGTTTCATCCTTCACTCGAGCAACAAAGTCCTCTGTCTTGTAATTGATGCACACATCAGCACCAAGACCCTTGCAAAAAGCTAACTTATCCTC[A/G]CTGCCTGCTGTCACAAACACTTTCACTCCTTGGCTTTTAGCTATCTGAATTGCGAATGTACCAATTCCACTAGAACCCCCATGAACCAGTAGTGCCTCCCCAGGTGATAGGTGACTGGTCATAAAAATAGTGGACCAAACAGTGCATGCCACCTCAGGAAAAGCAGCAGCATCTTTGAGTGAAACACCAGAGGG…
Tcm001s08382124	N/A	N/A	101	A	C	AT1G34320.1	protein_coding	Protein of unknown function (DUF668)	GGATTTAACTAAGAAAATACGAATCCGGGGGATTAGCAGAAGTTCGGATTTTGACTATGAGAGGAAGAGGTTGAGAAAGCATGATAGGCTGAGCAAGAGT[A/C]CCAGCCACTCTCCTCCAAGAGAAAGCAAGGAAAAGGCCTCTACTAAAAGGCTTCCCTCCGGGGTTTCCATCRTTGGTYTTGGCATGTACAAAGAGAAAGC
Tcm004s01198326	N/A	N/A	101	C	A	AT1G24540.1	protein_coding	cytochrome P450; family 86; subfamily C; polypeptide 1	CTTTCATCAACAGCAACATCACCTTCCGCTGGCTTTTCCATGAATGAGAGTTTGAGTTAAATATTCCTTCACCCAAACAATCGAAAAATATTTCATTGAA[C/A]TCAGACCCTTTTTCGTAGTTATCAAAGTTTTTGCACAAGATGTGGTTGGCATTCATATGATCAGCCGTGATAATGAAATACAAGCTCGGAAACCAAGGTC
Tcm004s00350340	N/A	N/A	101	G	C	N/A	N/A	N/A	GTGTCTGAAGGWGAGACAGGGACAGAAACTGACTCTTGTTGTTCAGCCGAAGCTGTTTCTTCTTGTTGTTGTTCTTGTTCAGGAACAGCTGTTTCTTCTT[G/C]TTGTTGTTCTTGTTCAGGAACAGCTGTTTCTTCTTCTTCAGCAGACTTCAGCTTCCAAAACCCATGTAGATTTTTGTCCTTCCTGAAAGACAAAGTTAAG
Tcm006s26509189	N/A	N/A	101	A	C	AT4G04350.1	protein_coding	tRNA synthetase class I (I; L; M and V) family protein	TCTTTCCTCAGGAATGATTTCTTGAAAGTGTTCACCCAACTCATTAGCCGAGTCTGCAGATATATAGTTTCCATCTGTGCCTTTGCAAGCCACATATTGA[A/C]CCTGCCACTCCAACCATGAGATACGCTTCAAATGGAATTTTCACTTTACTATGCACAAGCAAGTATACTTACTTCCCCAAGAATAATTCCCTGGTTTATG
mango_rep_c6854	N/A	N/A	201	C	A	AT4G26630.1	protein_coding	DEK domain-containing chromatin associated protein	CAAAGGACTCCTTTTACTGATCGCCCTGTGCGGGAGCGGAAATCTGTTGAAAGGCTTGTGGCCACCATCGAGAAAGATGCTGTAAAGGAATTCCAAATTGAAAAGGGACGTGGTACCCCATTGAAAGATATTCCTAATGTGGCATTTAAGTTATCTCGAAGGAAGACTGAAGACACCTTCAGACTGCTTCATACAATTCT[C/A]TATGGAAGAAGGGGAAAGGCATCTCAGATGAAAAGCAACATATCTCGTTTTTCTGGATTTGTGTGGCATGAAAAGGAGGAAAAGCAAAAGATCAAAGTGAAGGAAAAATTTGACAAGTGTAATAAAGAGAAGTTGCTGGAATTATGTGATGTGCTAGACATTCCAATTTCCAAGAACACTAGGAGGAAGGTTTG…
Tcm010s00182599	N/A	N/A	61	A	C	AT3G51950.1	protein_coding	Zinc finger (CCCH-type) family protein / RNA recognition motif (RRM)-containing protein	GTTAGTGGGAAGACCAAGCTCCTTTTTtGCCTTGAGAACCACTGAGTGAACTAAAGCTTC[A/C]GGTCCAAAGGCTAAACGAATCATCTCCTTCTCGCCATGATCTTGAATGAGCAGCAGACCC
mango_rep_c59259	N/A	N/A	201	C	T	AT2G43130.1	protein_coding	P-loop containing nucleoside triphosphate hydrolases superfamily protein	AACAAACGTTAAAACGGCATTTGAGATAGTTATCAAAGAGATTTACAGCAACGTGAGCAGGAAGGTCTTGAACTCAGATACTTACAAAGCCGAATTATCCATCAACCGAGTAACGCTAGCAAAAAATGACCCGGATGGATCGAAGCAAACAGGAAAGTATCTTTCTTGCTGTTCAAGTTGATCACTGTGCATCAAGTGTA[C/T]AAGTTGAAGAAGAGAGGTTTGTTAATTCAATTTATTCTGTTGGTTGTTGTTTAATTTCTTGTTTCCTTAAGAATGTGTTTGATGGTTATTTATATCACCAAAAATAAGATTATATTTTTATAGAAATGATTTCTTATTATTTTATTCGTAG
Tcm005s30542204	N/A	N/A	101	A	C	AT4G11570.1	protein_coding	Haloacid dehalogenase-like hydrolase (HAD) superfamily protein	GGAGATTTTCCTTCTTCTTCAGCAAGAGCCAGCCAGGCTTGCTTCTCAAGCTGAGGATTATCTTCAATTATAACTCCTTCCCATTCAAATAAAGCACCTA[A/C]CCAGCCACAACCCATCCTTTCTTGTCGAAGCAAGGGGTTGTGTAACGAAGCATTATCAGCTCTGTTCTCTGGTGGCCAYGAGCAAGGCTTTTGACCTACG
Tcm005s35488685	N/A	N/A	101	A	G	AT1G55850.1	protein_coding	cellulose synthase like E1	TCACGTTTGCTTGAAACAAAGTCCCATTCACGAAATCCTTTGYGTTGTTTACGAATATCTTCAGGAATTCGGTTCAACTTGGTGGTGGTTTCAATCCTCA[A/G]TTTCATGTCCTGGTATAGTTTCTGCATAATTAAGAAAAAAGATCCTCACCTTTTACATATAAACACCGGAGCAAATAATATATACTTAACAATAGTAAGA
Tcm008s03677987	N/A	N/A	101	G	T	N/A	N/A	N/A	CAGAATGGACAGACTCAGCAAGCACTGCAGCTCTTTGAGGATATGAGACTGGTAGGAGTCAGACCAAATCAGGTAACTTTTGTAGGTGTTTTATCGGCTT[G/T]TGGCCATGCTGGAATGGTAGATGAAGCATTCGGATATCTTGAGATGATGCAGAAAGACTATAAAATCAGACCTGTTATGGACCATTACGCATGCCTAATT
Tcm010s01707372	N/A	N/A	101	A	C	AT5G05970.1	protein_coding	Transducin/WD40 repeat-like superfamily protein	CATTTGAAAGTTAAGAACGTTGATTCCTTTAATCATTTTAAATACTAAGTGTTTATAGCATCCATCAGGCTGTTTCAAGTTTATGCTGGCAAAGATCTAA[A/C]CCAGCCACTGTTAATGAGAGTACTTGCACTGCTGAGACTGCTCTTTTGGGAGGTGCAGTGGAAGATTCAGTTCTTATGCCTGACCCACTTCCATCTATGA
mango_rep_c5375	N/A	N/A	201	T	C	AT2G24270.1	protein_coding	aldehyde dehydrogenase 11A3	GTGCATTGCTTTCACTTGGCTGGCTTTCCCAGAGGCCTTATTAGCTGTGTCACTGGGAAAGGTTCCGAGATTGGTGACTTCCTTACTATGCATCCTGCAGTCAACTGCATAAGCTTCACAGGTGGAGACACCGGAATTTCAATCTCAAAGAAGGCAGGAATGATCCCTCTTCAGATGGAGTTAGGGGGAAAAGATGCTTG[T/C]ATTGTGCTTGAGGATGCTGATCTTGATTTGGTTGCATCGAACATAATAAAAGGAGGATTTTCCTACAGTGGCCAAAGATGCACTGCAGTTAAGGTAGTCTTGGTGATGGAATCAGTAGCTGATGTTCTGGTTGAGAAGGTGAAGGCTAAAGTGGCTAAATTGACAGTTGGACCTCCAGAAAACAACTGTGATAT…
SSKP071C1_A259C	N/A	N/A	100	A	C	AT4G37210.1	protein_coding	Tetratricopeptide repeat (TPR)-like superfamily protein	ATGATTATCTCAGGCAAATCAGGATCAAAATTTGTAACAGAMGTATCTAATTGACTTTCTGTGGATTTTTCCGCTGCTGGAACCAATTCCTGATTCTGG[A/C]CAGGTTCCTCTCCATAATATCTAGTTTCATTTCTATCATTTTCCTCCCTCTCGATAAGGGAGCTTGCTGATTTTAAAGGAGTAGCCAATAGCCAAAGCGT
mango_rep_c12102	N/A	N/A	201	A	G	AT4G28880.1	protein_coding	casein kinase I-like 3	AAGGTATCGACCCCTATTGAGGTCCTGTGCAAGTCTCATCCTGTGGAATTCGCTTCCTACTTCCATTATTGTCACTCTTTAACATTTGACCAACGACCTGATTATGGGTTCTTGAAACGCCTGTTCCATGACTTGTTTACTCGAGAAGGATTTGAATTCGATTACATCTTTGACTGGACCATTCTGAAGTACCAGCAGAC[A/G]CAAAAGACAAAGACACCGGCTCAATCTTCTGATTTGCTGCCAGCTTCTAGGGTGATTAGCAGTCGAGCAAGGCCTATTGATACGGACAAACTTAAGGGAGTCAATGATGCATCATATTCTGGTGAGGTTATGGAGCAGGGGGGATCATATAAGCTCACTCGTCCACATGTGGATATGCATAGATCAATATCTCA…
Contig1151	N/A	N/A	201	G	C	N/A	N/A	N/A	GGCCAAGTGAACCATGAACACAGCAAAGCCAATGGGCAGTGGTGCCAAAACGGGAACATGGGAGTCTCTGGCACTCCTCTTGGGATCAGTGGCGGAGAAGACAGTGTAAACAAGAACAAAGGTTCCAATGATCTCAGCTCCCACCTCCAGCACCACTGATCGACTTTGAAGAGTGGACCAAATGGTCGTTTTACAGAGCT[G/C]TTATTGCTGAGTTCATTGCAACTCTTCTCTTCCTCTACATTACAGTCTTGACTGTAATTGGCTACAAGAGGCTGACTGACGTGAACCTGCCAACCGATCAGTGTGATGGCGTTGGCGTTCTTGGTATCGCTTGGGCCTTTGGTGGCATGATTTTCATTCTTGTTTACTGTACCGCTGGTATTTCTGGAGGACAC…
Tcm002s08388425	N/A	N/A	101	A	G	AT5G36870.1	protein_coding	glucan synthase-like 9	TCATGCAGATGGCGGTACAGGTCATACCAYAACTGTTGTGTTAGAAGAGGTTGAGTTGGACGACCATGGTAGAACCGTTGAATTAGAAGATGTTGAGGGT[A/G]CGAACCCTATTTACGATAACACCATCGCACTTGAGAACGACATTCGTTCGCCTGATGACAGTGATCAAGAGAGGGTAAATACAAGGGGATCTCGTCAATG
SSKP137C1_C434T	N/A	N/A	100	C	T	AT2G24210.1	protein_coding	terpene synthase 10	CGGTCCTGAACTCCAAAACCATCTCCATTCTGGTAAAGACAATGCGTCACACGTGCACAGTTTGTGATAATATTCACAAATGGTTTCAGCGAAGATGAT[C/T]GGGTGAAACAATGTCCATTAATATTTATCCAACATTTATTTATCTTCTCTTTAATATGGCTCCGAGCTTTCTCCTCTGATACATCCAATTCTCTCATATA
Contig3347	N/A	N/A	201	C	T	AT5G14200.1	protein_coding	isopropylmalate dehydrogenase 1	ATTGAAGTATGGCTTGGGTGAAGAAAATGCTGCAAAGAGAATTGAAAATGCAGTTTTGCATACCCTAAATAAGGGGTTCCGAACGGGTGATATATATTCGGCTGGAAATAAATTAGTAGGATGCAAGGAGATTGGTGAAGAGGTCTTGAAATCTGTAGAGACTCCAGTTCCTGCAGCTGTTTGAATTGCCGCCAGTGGCG[C/T]ACCGGATGGACACTGTGGCTTTCTACTTGCTACCATTTTTGGTTGTTTCGAAGAGAATCTACGGCCCTGAAAGGCAAAGCCAACTAGCGAAAATACACAATTTTCTGCCTGATAATTTGTCCCATCCTTGCGGTGATTGGGATATTGAATATTTACTATTTATGTCAAATGTTATTAGGATCTTGATCTTTTAA…
mango_rep_c3449	N/A	N/A	201	C	A	AT3G13275.1	protein_coding		GATGTGCATGTTCTGTATTTGTTTGATAGCTGTGGTGATTCTTATCGGATTCCTTTTCGGATTCGGAGTTTTCAAAAAAGCCTTTCACAAGGCTAAGGATACTCTGCATGCTTGTGATCCAAACATTCATGGCTCTCTCTGTGGAAAGGGAAGACCTTTCTTCAATTATGTTCCTCCTCCCACTCCCTTTTAGTTTGGTT[C/A]TTGATGGGTTGTGTGATTTGTTTTCTGGTTACTTAAATTAGGATGCAAAGATTGTGAATTTGCCATTGATGGATCTGTATTTGTAGTGTTTTGTGATAAGGGTTTTTTAATACAGAATTTGTTTATAATGTATTCTTTGATTGTGTTGATGAATTGTTTTTAATGTGATCTTGAATTTTGTTGTTGGGGTGGTT…
Contig4507	N/A	N/A	201	T	C	AT1G12900.1	protein_coding	glyceraldehyde 3-phosphate dehydrogenase A subunit 2	CCAATTCTACCAAACCCGTTTATGGCCACCTTTAGCTTTGCCTCAGCTGCACCGTTCCTGTAGCCACTGTTTCCCACCGCAGAGGTCTGGAAAGCAATGACTGAAAGGAAATCCTCAGAGGTTTTCCTGGAAAAGGGAAGGCTTGCTGAGTTGCGCAGACCAGAGAAATCTGTAAATCCCTTTCCATTAGCCTGAAGTGA[T/C]GGTTTGGCTACAGAGAAAGTAGCCGAAGCCATGTTGATTATGGGAGGAACAAAGTTCAAAGTAGCTAGCAAGGAGTCGTATTAGGAAAGACAGACTCGAGAAAATGCTGAAAAGGTTATAATGTGATCAAGTAATGAAGTGGGTAGCAGTGAAGTGGTGGATGCGAAAGAGAGGATGAGATTTTGGAT
Tcm002s12549868	N/A	N/A	101	G	T	AT5G13390.1	protein_coding	no exine formation 1	TCAGGCAATATTCTTCTTGGCTCCTATTTTACTGCTTCTCAACCAGGACTCGGATTTTGTTGCTGGGTTTGGGGACAAGCAGAGGTATTTCCCTGTTACA[G/T]TAGCCATATCAGTCTATTTGGTCTTGACYACACTATATAGCATATGGGAAGATGTCTGGCATGGAAATGCAGGGTGGGGCATCGAAATTGGGGGTCCTGG
mango_rep_c1135	N/A	N/A	201	G	T	N/A	N/A	N/A	TTGGTGCTTCTCATCGAAAGTTTTTGCTTTATTGACAGCATCTTTGCCTAATATAAAACCCTTAGCAAGCATGCTACTGACCACGTCCTCTGCCTTTCGGAAAGCAGATTCAGTGCCACCATTTTTATTTTCTGTTCCAAGGGGTGCTGAAGCAGCAGGAGGAAGCTTATAATCTGGATCTGGAGTTATGGTGACAGACA[G/T]ACCAACAATTGTTGCTCCCGAAAGGAGAATTGCAGTCTCAGCTCCTTGTGAATCTTTGAAGGTTACATATGCAATTTGAGACCTTTCAGTATCACTCTTCATTTCAACATATTCAATATCACCAGAAAAGGAAAAAAACTACCTTGATATCTCTCTCAGTTGCTCCCAGAGAAACATTGCTGACTTTGACAGTT…
Contig3801	N/A	N/A	201	A	G	AT3G23780.2	protein_coding	nuclear RNA polymerase D2A	CGTTTTGGTGGGATCAAGTTTGGTGAGATGGAACGTGATTGTCTCATCGCTCATGGAGCATCAGCCAACTTGTACGAACGGCTTTTTACCCTTAGCGATTGCTCTCAGATGCACATTTGTCGTAAATGCAAGAATGTGGCAAATGTGATCCAACGGACAGTGAGTGGTGGACGCAAGATTAGGGGGCCATACTGTCGAGT[A/G]TGCGAATCAGTCGATGACATTATCAAAACAAATGTGCCTTATGGTGCCAAGTTACTATACCAGGAGCTGTTCAGTATGGGTATTAATCTGAAGTTTGAAACAGAATACTGTTAAGAGCTTTTAAGGAGATTCCCGGTTGACTATCTTGAATGTTGAATGTTCTTTTGGAACTTATTTCTTCTGACTTAATGTCT…
mango_rep_c5872	N/A	N/A	201	C	G	AT1G55480.1	protein_coding	protein containing PDZ domain; a K-box domain; and a TPR region	GAGATTGGCAAGGTCGGGATCTGTCCGGATTCTCTTAAAGTCTTCATATCCTGCTTCCAATGCATCTTCAAGTGCCGAGAGCCCAGCTTTTACCTGATTAAGCTTAGAATAACAACATGCCACATTGTAACATGCTACTGCAGCTTCGAGTGGACTTGGTTTTGATCCCAATACAGACTCAAATTTCTCCAATGCTTCCT[C/G]AGATTTCCCAGCCTTGTAAAGTTGCAGCCCTTCTCGAAGGTCCCTTTCTCTTTGTTCTTGCTGTTCCTTTTTTCTTAAGTAATTTTGCATTTGGATTTCTCTCACTCTGTTGCTGATTACACCAGAATTCCTTTCAGCTCTTATAATCTCCTTTTCTGTCAATTCACCAGTTTCCTCCAACTTTCCATATCTCT…
Tcm005s00934794	N/A	N/A	101	G	A	N/A	N/A	N/A	AAAATGGCATTGATCCTGAAAATCTATTATAATTCAGWTGCAGTCCCTCTAAGTTTTGAAGCTTCCCAAGAACATCAGGTAAGGTACCTTCTAATTGGTT[G/A]CCTTCCATTCCTAGAGAGTTCAAATTGACAAGGTTTCCAATGCCAACAGGGATGCTTCCATGAATCAGATTCCTTCCTATGGTAAAAATTTTCAACTTGT
Tcm002s00005403	N/A	N/A	101	T	C	AT4G29090.1	protein_coding	Ribonuclease H-like superfamily protein	GAGGAGATATTACAGGTCCCTTTTGATAAGTCCCGGGAGGACGTCGCGTATTGGACTCTCACTTCGAACGGGGATTTTTCCACTAGGAGTGCTGGGGAAA[T/C]GATCAGACAGCGGCAAACGTCCAATGCATTATGTTCCTTCATCTGGCACAGAAGTATACCTTTATCGATTTCCTTTTTCTTATGGAAAACCTTACACAAT
Tcm005s32100554	N/A	N/A	101	T	C	N/A	N/A	N/A	TTTAATGAAAAGAGAAGTTAAATGAATGATTTTGCAACATACATGGCATTGTAAGACACACCGATGGTTTTACATGTACAACTTTTATTTTTTGCAACAG[T/C]ATGAGGTGAAAATGGTGAAGGAAAAAGAAGAATATCAAATTCTCAACCCKACTCCGATATCATACCATGTGTCGCCGGAACATATTTCATTAAGCCAAAA
Contig3428	N/A	N/A	201	T	A	AT4G23630.1	protein_coding	VIRB2-interacting protein 1	ATTGTTGCCTTCTCAGCAAAGGGGTCAACCTTGTCTTCATACTTCTCATAAAGAACAGGAACAGTGTGTAACAAAACAAATGATATATAAAACAAGGTCAAGAAGTTGCACCGACTCCCCACAATCGACAAGACCCACAAGGCAACTATAACAATGAGAAACTTCTTTAAGTCTCTTCCAGATGCAATACTCCGTAATAC[T/A]GCCAAAGCCCAGTTGATCTCAATTGTCAATGCCGAAGCAACCTGTAGAATTGGCTCCTCTGGAAGATGAACTTCAGGGATGCGGGGAGGAGCCTTCTTGATGAAGCTGTGCGCACTGGACCACAAAAACAGGACTGCAAGTGAAAATATTAAAATGTGGCAGACAAGAGTAAGCAGGTGGTATTCAATCAACTC…
mango_rep_c2983	N/A	N/A	201	A	G	AT1G10950.1	protein_coding	transmembrane nine 1	GAAGAGTCTGGTTGGAAACTTGTTCATGGTGATGTTTTCAGGCCTCCTCGCAATTTGGTTGTGCTTTCAGCTGTTGTTGGTACAGGTGCACAGCTGGCATTGCTTGTTCTCCTCGTTATTCTAATGGCAATTGTGGGGACGTTGTATGTCGGGAGAGGAGCAATTGTCACTACTTTTATTGTATGCTATGCTCTTACATC[A/G]TTCATTTCTGGTTATGTGAGCGGTGGGATGTACTCACGTCATGGGGGTAAAAATTGGATAAAGTCAATGATCCTCACAGCCTCCCTTTTCCCATTTATGTGCTTTGGGATTGGATTTGTTTTGAACACAGTTGCTATTTTCTACGGATCGTTAGCAGCTATTCCCTTTGGCACAATGGTGGTTGTCTTTGTGAT…
Tcm002s00821820	N/A	N/A	101	G	A	AT4G23810.1	protein_coding	WRKY family transcription factor	TGGTAGYACATCTAATTCTTTCTTTCTTTTTTTTTTTTTTTTCCAATAGAGACATGGAGAGCTGGGAACGTAAGAATGTTAGAAATGAACTAAGACAAGG[G/A]AGGAAGCTAGCAAAGCAGCTCCAAGCAAATCTCAAACGGTCATCTTCCGAAGAAAATCCTGAGTTAGTCCAAAAGATCGTATCTTCCTTTGAAAAGGCAC
mango_rep_c9013	N/A	N/A	201	A	G	AT1G74960.1	protein_coding	fatty acid biosynthesis 1	GGCACCCCAGATTGAGCTAAGGCTTTTTCTATGCAGAGAATTACACCAGCCCCATCAGGGCGTGGCTCAGTTATATGATAAGCATCACAGGTGAAGCTTCCACCAACAAATTCTGCATAAATATTTGCACCTCTTTTCTTGGCATGCTCTGCTTCTTCTAAAAGCAGAACACCACATCCTTCCCCCATGACAAATCCATC[A/G]CGATTAGTATCCCAAGGGCGTGAAGCTTTGGAAGGATCTTCATTCCTCTGTGAGAGTGCTCTGCAGGCCACAAAACCTCCCAAGCCAGGGGGTATAATAGCCGCATCTGAGCCACCACAAAGCATTAGATCTGCTTCGCCTCTAATGATATGGTTTGCAGCATTCAATATACAGAAGTTGCTCGTAGCACAAGC…
Tcm009s18602281	N/A	N/A	101	T	G	AT1G06910.1	protein_coding	TRF-like 7	CGTGCAGGAAAATGTTGCAGATCTTCAACTGCATCACATACAGACAAACATGGATGCAAAACCTTTCATGGCCACTCATCTCATAACCATCAACATGCTA[T/G]CATAGACCAAAAAGTCCAAAAGCCGTGTGCGCCTAAAAAATGTTCCTCGCAGAAGTGTGCCGCAAAATGTCAATCTAGCCCTTTCGGTACAGATTCATGT
Tcm002s03339877	N/A	N/A	101	G	C	AT1G35730.1	protein_coding	pumilio 9	GGGCATGGCTTCTTAGGGAATGAAGGAATGTTTGGAAGTGGCTTCTTATAAACTGGAACTGGAGGAGGAAGTGGTTTCGTATATTCCGGAACTGGAGGGG[G/C]TTTATATACTGGAGGCTTGTAAWCTGGAACTGGGGGAGGAAGTGGCTTCTTGTATACTGGAACCGGAGCAGGTTTATAGACTGGGGGCTTGTATTCTGGA
Tcm009s32233569	N/A	N/A	101	A	T	AT4G15340.1	protein_coding	pentacyclic triterpene synthase 1	CGTATGGTGGAGGTGGTGGTGATTTGTACACGTATGGAGGAGGAGGTGGTGATTTATAAATGTATGGAGGAGGWGGTGGTGACTTATAAATGTATGGAGG[A/T]GGTGGTGGTGACTTATAAATGTATGGAGGTGGTGGTGGTGACTTGTACTCATATGGAGGAGGTGGGGGTGACTTGTACACRTATGGAGGAGGTGGTGGTG
mango_rep_c10074	N/A	N/A	201	T	C	AT1G74560.1	protein_coding	NAP1-related protein 1	TTTGCTGAAGAAAGTTTCTTTAGCTGGTTTAGTGATACTCAGGAGAAGGAGACCATGGACGGCATGCATGATGATGTTGCAGAGATCATCAAAGAGGATTTATGGCCCAATCCTCTTAATTATTTCAACAATGAAGCCGATGAAGAGTTTGAAGGGGATGAAGCCGATGAAGAGGGAAAAGAAGACAATGACTCTGATGA[T/C]GATGAGGATGATCTAGAAGATGATGATGATGAAGATGGTGACGAGGATGACGACTGAGTTAATCTTCAGTCGAATCAAACAGTCACTTGTATGAGCTTTCTTTGCTTGGGTACCAACATATTGTAAATTTGTCTCTAGTGGTTTCTCTAGTAAAGTGATGGGGAGGGTGACCAACTTTGACTTTTTTCATGATA…
Tcm010s01244298	N/A	N/A	101	C	A	AT4G36470.1	protein_coding	S-adenosyl-L-methionine-dependent methyltransferases superfamily protein	TGTAATTTCCTGGATCACCCAGAAATTAAGTCCAAGTCTGATTTGTTTTCTTTTTCAGCACAACAACAATGCTGATGTTCTTGGTTGCTTCTTTTCCCTG[C/A]TTGTAATCTTCAGCTAGAATCTCTTCGGCCTTATCAAATAGCTTATCCATCACTTCTTCTCCGAACTGGTGAGACAAAATGGGCTCTGAAAAGCATCTGT
Tcm004s20268762	N/A	N/A	101	A	C	AT1G13570.1	protein_coding	F-box/RNI-like superfamily protein	AGTTAGCTTCAGAAATTTAAAGGGAATGAAATGGAAAAGCCAGTGAAGTCAGATAGGATTAGCAATCTACCATGGGATGTATTGAACAGCATCCTCGTGC[A/C]CCTGCCACTAAGAGATGTGGCTAGGACTAGTCTCTTATCAAGAAAGTGGAGATATAAGTGGACTAGCCTCTCGCAGTTTGTTATTGACGATAAATGCTTC
Tcm009s28257782	N/A	N/A	101	G	A	AT1G25360.1	protein_coding	Pentatricopeptide repeat (PPR) superfamily protein	GTTTACTGATCATGTCGAATGAGAAGTGGGTGATCAACGTCACAATTAACACCCATTGTAAGTGGTCGCAGCTGCATTACATCACAAATACTCTCCAACA[G/A]AAGGGGGAGTACGATGCAGTTAAGCGTACGTGCTTCGAAATGCTCTTGGACGTCTATCCACAAGGGTACTTTTGCGTCGGTCTCTTGCACAGCATCATGA
mango_rep_c7162	N/A	N/A	201	G	C	AT1G30330.2	protein_coding	auxin response factor 6	AAAGATTGGATCCCTTGATCTCCATATCCTCCCGGAAGCCACATTAACGGAGAATTCATGCTCATATCCCCATCTTTCAGACCGTGGAAGGAAGGTAAAACAGATGGCCATGGTCGCTTTAGTCTAAAAGGGAAGGGTGATGGATACATAGGGAATGTTGTTAATGGTTCAATCTCCCACAAAGACACTCTCGGCTGCCT[G/C]TCCCCAGCAGTGGATTCATCCCACCCAACCTTAACAGAGCGCCAATGTGAATTTGGCCAGCGAACAGGGTCTAGATCACTAATGCCAGTAATTGTACCCATGTATCGACGAACACTGGACTCTTCAGTCTCAAACAGCATCCTAAATCGCATGCCCACAGAAACCCGAGTATGATAGACTGCTTTAACATACTT…
mango_rep_c18354	N/A	N/A	201	C	G	AT4G11260.1	protein_coding	phosphatase-related	TGTTAACTTGTCTTTGATCCTTATTGTACTTTTTGGAGTTTGGTCTTTGTGCAAAAAGATAATACCTGCCAAGTGCAGATATGATGTCTTGTCTACCAAAGTGGAAATCCGTCTCGCAAAAGCTGAAACAATACACTGGACAACACTAGAATTCACCAAGGAAAATACAGTTTTGCGAAGGGTTAATGTATCATCTGTTA[C/G]TGGAGCTCAACGACCTACTTACCCATCCTCAAAACCTACAAAAGATTGGGATAAGCTTGAAGCTCAAGTGAAGAAGGAGGAAAAGGATGAGAAGCTAGATGGTGATGCAGCGTTAAACAAGTTTTTCCGGGGCATTTATGCCGACGCTGATGAGGACACAAGAAGAGCCATGAAAAAATCTTTCGTGGAGTCAA…
Contig3865	N/A	N/A	201	C	G	AT5G57580.1	protein_coding	Calmodulin-binding protein	CACAACTTCTTGGCAGTTTAAGAACCTCGCTTTGTTACTGTCAGTTGGAGAGATCTAGTAAATTGCTGGGACCTACTTGAATGATAGGCTTGGTGACAAAACCTTAACCACTATTCATCTTCTAACTCGATAATCTGTGCCCGCTTCTCAGCTGCTTTCTTCCTGATAAAGAACCCCCACCTCATCGCTGCCTTGATCTT[C/G]AGCCACCCCACAACAGCTTTGCCGGGACGTGTCCGATCCTCATCAAAATTTGGCATTGGAGAAGGCATATAAGATGGAAGTGCATAGCCATCTTCTGGCATGTTAACAGAAGTGTGGCCTCCCATGCTGAAGAACCGGAGCAAGTGTTGCATATCTTCATTCTCAAGCATCTCATGGCTTCGGATGCGAATCTC…
Tcm009s32087853	N/A	N/A	101	T	C	N/A	N/A	N/A	ACGTCCTCCATATGTTTACAAGTCTCCACCTCCACCATCTCCATCCCCACTACCTCCTTATGTTTATAAATCTCCACCACCACCATCACCTTCACCACCT[T/C]CTCCATATGTTTACAAGTCTCCACCACCTCCATCTCCATCACCCCCACCACCTTATGTTTACAAATCTCCACCTCCTCCATCTCCATCCCCACCACCTCT
Contig14	N/A	N/A	201	C	T	N/A	N/A	N/A	GTCATCTTAAAAGGTTTGATGAAACTAGAGTCCCTAAATATCAAGTGTTGTAAGTGTGTTACAGATTCGGACATTAAGTCTTTCTCAGGTCTTACAAAGTTGAAGGAGTTACAAATTTCCAACTGTAACATTACAGATTTTGGAATTTCTTATTTAAGAGGTTTTCACAAGCTTGTTTTATTGAACCTGGAAGGATGTGG[C/T]GTTACTGCTGCATGTTTGGACTCAATCTCAGCTCTTGAAGCCCTGGCAAGCTTAAATCTTAATAGATGTGATCTATCAGATGATGGATGCGATAAGTTTTCTGGACTAAAAAACTTGAAAGTATTGAGCTTGGCATTCAACAATATAACAGATGCTTGCTTGGTGCATCTGAAAGGTTTAACAAATCTGGAGAG…
Contig_6469_C163T	N/A	N/A	90	C	T	AT3G25500.1	protein_coding	formin homology 1	TGATTAGCCCCAGAAAGACGAGAACCTTCAACTCTGATGATTTCCTGTACAACAAAATGCAAGAGAGTGGTTTTCCTATCGGTGCCCTT[C/T]ACATCAACAAGCTTTAGCAGTGTGTCAAGCTTGAAGGCTTGTGCATNCCCCACGGTTAGTGCCAACATTCATTCGGTTCCCGGTTTTCAG
Tcm004s16277965	N/A	N/A	101	T	C	AT1G26440.2	protein_coding	ureide permease 5	TCTCGAACTTATATTTCCTCGTTAAGTACAATAATTGTACTGGTTAGAATTTAGTTCTCATGCTTATTTTCTCCCCATGAATTATGCAGGATACTTTGGG[T/C]GATGAAACAACTGAGACTGAACAGGAAGTTGGAGGTATAAAGGAGGACGGGCTTAAACAGGAAGGTGGTGCTCCTCCAGTTACTTCTGGTGAGTCTACAA
Tcm002s01355925	N/A	N/A	101	C	T	AT3G26600.1	protein_coding	armadillo repeat only 4	TAGGCAAACTTTTGTAAAGCAACGATAGCTTCCGTTGCCACTTCTTGGTGCACATTGACAAGCTGCGACACCAAAACACTAATCATATGAGGACTTTCTC[C/T]TTCTTTGAAAATTCTCGCTAAGGAACCGATCGATTTGATGGCAGGAACTTGCAGTTTAGGGTGATCCTCTGATTCTTTAATCACCCTTAAGAGCTGCTCA
Contig84	N/A	N/A	83	G	C	AT1G66580.1	protein_coding	senescence associated gene 24	ACGGATGGTAAATTGCACCAAATATTAGAGTTCGTAAACTTGTTCTAAATATTAAGAGAAATTTCAATCCCAAAACAAATTA[G/C]ATAGATCTCAACTTACATTAACTTTAAAGTGAAAATACTTCCAGTATTTGATATTAAAACAAAACAAAGATAACAGGAGTACTGCTGCAATAGGTTTGGCTAACTTCCAGCACGTTCTTGAGCAATCAAACATACTTATGCTGATGTAGCAGTATCTAAAAATGCCCTTCCTGGTTGACGATTCGCCAATGGTCCATGAC
mango_rep_c6501	N/A	N/A	201	G	A	AT1G01950.2	protein_coding	armadillo repeat kinesin 2	TTGCACAGATTGCTAGAGGATTGGCTAACTTTGCAAAATGTGAATCACGAGGAATCTTTCATGGATACAGAAAGGGGCGTTCACTTCTAATCGATGAGGGTGCTCTCCAGTGGTTGATTTCCAGTTGTACTATCAGCTCAGCTTCAACCCGGCGCCATGTTGAGCTTGCCCTTTGTCATTTAGCACAAAACGAGGACAAT[G/A]CTAGAGACTTCATAACCAGTGGTGGGGCAAAAGAACTTGTACGAATATCGGTTGAATCAAGTAGGGAAGATATCTGCAACCTAGCGAAGAAGACACTTAAGTTGAATCCAAAATTGCAAGCTGACTGATATACATGCTTAATACCAAAAAAAATGTACAGACTGTGACATTTCTGATAGATTTGTTACTATAAG…
Contig_1110_A110T	N/A	N/A	90	A	T	AT1G53860.1	protein_coding	Remorin family protein	CGCGAAGACGACATTCGGGAATCTTGAAAGTTAAAAAGTGGAAAATTTTCATTTAGCAAATCCTGGAATGGAAATAGTCTTTTGGCGGC[A/T]ATAAATCTCTAAGGTTGGTGGCGAAAGTAGTTGAGTTTTACTCTTCAACTTTCTTCTCTTGTTCCTAGTTTTCATCGACAAAATTCTCAA
mango_rep_c2575	N/A	N/A	201	G	A	AT3G10920.1	protein_coding	manganese superoxide dismutase 1	GGTACAAATGATCAATGGTGCCATTAATAGCAAGTTACAAAAGAGTAAGAGCTGCACACTAAGACTCATTGCAGAAAAGCATGGGGGGCACCCAACTCAAACAAACTGCACCTACCTCAAGGGCATTCTTTCTCGTACAGTTCATTGGCATACTTCCAGTTGACGACTTTCCAAATGTTTTTCAAATAATCTGGCCTCAC[G/A]TTCTTGTACTGTAAGTAGTATGCATGCTCCCAAACATCTATGCCAAGCAAAGGAACCAAACTTGGACCTTTAGTTACCAGTGGATCCTGATTTGCAGTTGTTTCAACCACAAGCTTCTTCAACTCCTTGTCCACGCCAAGCCACACCCATCCAGAGCCCTGTAAAGCTGCTCCTTCAGCATTCATCTTTTGTAT…
mango_rep_c7209	N/A	N/A	201	A	G	AT5G54310.1	protein_coding	ARF-GAP domain 5	CTATGCATCAACATCAACTTGCTATGTTGGCACAACATCAGTCACTTTTGATGGCCGCTGCAGCTAAAGCTGGAGTTCAAAACCCTGGGTCCAATGGGGCCAACTTACCCACTCAGAATTTGCCAAACTTTGGCAACCAAATTCCTGGAATGGTGATGCCAGTTGTAGGACAGGCTGAGCTGCAGAAGCTTATGCAGGCT[A/G]TGAGCATGGCACCAGCACAGCAAATGGGGGGTTCTGTTCCATATCCAACATCCAGCTTTTATGCTATGGGGCAATCTACCCCAGCTAATGGCATGTCAACACCAGGAACTGGAACTAGCAAACAGCAGCCAACAGCAACCCCAGCTTCATCAACACCAGCATCACAAACCGGAAAGGATTACGATTTTTCCTCG…
mango_c27556	N/A	N/A	201	C	T	N/A	N/A	N/A	CCACTGTTGGGAAGGCCCTTGTTGATGTTTTGCTATGTATTGTTCACGGGCCCACTCCTGTTGGTGCTCTGGAAGTGGGTATACATCCCCAAAATTGTAACTCTGGCATTTGATAAGCCACTCCATCCTGGTACCTTCACAACAAGTGTGCACTTGGGGTCAGCTAACAAATTCCGTGTATGGATGGCCAGTGGTAAAAA[C/T]GAAAATATTGGGTGCCCAGAAGAATCAGGTGCAAAATCTACAAGGGACCCAAATGGATAACCTTCCTGCCGGTGGTGCATTTGAGACATTACAGTGCAAAGATATGCAACTCTGGCCTGCTCCATCAGATTGCGAACTGCTAAGGCTGGTCGAGGTAAACCATAAGCTGAGGTTGCACTCTGCACACCACCAGA…
mango_rep_c4574	N/A	N/A	201	C	T	AT4G19860.1	protein_coding	alpha/beta-Hydrolases superfamily protein	TAGTAAGGATCAGGGTCACCAGCTTTTAGCCAATGCTTGAGAATCCTAAAAACATGATGATCGCAAAGAATTCCCCTATGCTCTCCAGGGACTCCAACCCTCGCTTCTGCATTCAGCCCATCAGCCTTGGCTGATTCGGTTGGAACAGTCCCATCGCCATCAACACATACATATTTAGCCTGGAGAAATCTTAGTTCTGA[C/T]AGGTCTGTGACAGGTGCATCCTCACTTCCATAGCAAACACTATGAGGTGTCTCAAGATTGATCCCATATATGTTGTAGAATTTAACTTTGGGAGGAACCTTTGCACGCGACAAAATCCTCCGTGTTTCATTAGCCCATTTAAGAATCTCCATATTGAAAGGTAGAGGAATAGTCACTCCATTATAGTCTACCGA…
mango_rep_c12623	N/A	N/A	201	A	G	AT1G55370.2	protein_coding	NDH-dependent cyclic electron flow 5	GGCTTGAGCATGGCTGATGCGCCTATGCATATATAAGCGTACTTGCTATAGTATGCATGTCTTGAGCCGGGACTGAACAGGTACAATTCGTTTAATCCATGTCTTCCAGCTACAACTGAGTTTCTTCTCCCCCGGTCTATAACTGTAAAGTTAGTTGGTGCACTGGTGTAATATCTGCTCATTTTCTCAGTTAACTGCTT[A/G]TAGTTATCATCTTCTTCACCATCCATTTGTACTACACTTTCTCTTGAGGTGCTATTAGCTTCATCAGCATTTTGCTCATTTGTTGCTCCCAAACCAGGCAAAAACCTCATCTGACTCCATAGTTGGCCAAGACTAAATTTGTTTTCCTGGGAATTCTCTGGAGGAACTATGACAAAATATTGATGAAAATGGTG…
Tcm004s24910283	N/A	N/A	101	A	G	AT5G01750.2	protein_coding	Protein of unknown function (DUF567)	CGCCACTACGATCAGCATTGATTTCATCCAGAATCACCACCAGAGTAACAATAAATGCGAAATCAACATTAGGGCATGCAGTCACTCCAAAATTGTCTGT[A/G]TCGAATACCACGGTTTGCAAGCTGTGTTTTCTATGCATCTGCATTATCAGTATCCATCAATGAGTTCCAGGATTTCCAATATCAAACTCTTTAATTCTTA
mango_rep_c10751	N/A	N/A	201	A	G	AT4G01575.1	protein_coding	serine protease inhibitor; Kazal-type family protein	ACACGCCAAAAATAATGAACAAATGTTGAATTGCCGCAACCTGAAGCGAATTACAAAGATCTAAAAAGAAACCAATCGAAAAGAATGCACAATCAAAAAATTCCTAAAATAAGAGAAAAAGCAATCAAGAATAGCCAGACGATATGGACTAAAAGAAGCGCCTGCCCAGGAAGAGGTGCATTGCCACCACTGCCAACTTC[A/G]CAAAACCCTAATTTAGCGACTTTAACACCCGCACAAAAGGCTTCAGGACAGCCGCACCAGTAGGTGACCCCGTCAACGCCACACACTGGATTGGTTCGAAAACAACTGATCGGGCATAAGTCCGGCTTGTTGGAGCCTACGCACACCGCATCGCCATCGTCGTGCTTTGATTGCACAAACTGTGTGCTGACATT…
mango_rep_c6101	N/A	N/A	201	A	T	AT5G59090.2	protein_coding	subtilase 4.12	GGTGGATTTGATCTCCTGGTTCTATTCATGTTTATTGGGGCTGCTACAGCTGTTGTGAGAAAATTCTTTGGATCGAAAGATGAAGACGAGAACTAATATCGACACATTAAACTTTTTGTACTTTGACATAGATGGTTCCTTAGCTATAAGACATTTCCAGTAGCAATACATAGTTCGAAATATCAGTATGAGCCGTTGTA[A/T]CCCACCATCATGTATTATGATTCTGTTAATGAAAAGAAACAATCTT
Tcm004s12181882	N/A	N/A	101	C	A	AT4G31980.1	protein_coding		TCTTCGAGAACTATACGACTTAGCCTTTGGCTCTTGTTCTGATATTTACACTTCCTTCCTTGAACTTGCATACAAATTTTTCAAGCTTTACAATGAGCAG[C/A]AAAAGTCCATCACAGGAGAAGTAAATCATTTCACAGACTTGTTGAGAGCTTTCTTTTTACCGTCATTTAAAGATGTAGAGAATAGTGGCTCTGGTGGAAA
mango_rep_c2110	N/A	N/A	201	T	C	AT4G32410.1	protein_coding	cellulose synthase 1	CCTATTCCTTCGTCTCACTTGACCCCTTATCGGGTTGTAATTATTCTCCGGCTTATTATTTTGGGATTCTTCTTACAATATCGTGCTACTCATCCAGTGAAAGATGCTTATCCTTTATGGCTAACATCGGTTATCTGTGAGATTTGGTTTGCCTTATCCTGGCTTCTGGATCAGTTTCCAAAATGGTATCCCATCAACCG[T/C]GAAACGTATCTAGACAGGCTTGCATTGAGATATGATAGGGAAGGGGAACCATCACAATTGGCTCCTGTCGATGTTTTTGTTAGTACAGTGGATCCCCTCAAAGAGCCACCTCTTGTGACAGCAAACACTGTTTTATCTATACTTGCTGTGGATTATCCTGTCGACAAAGTATCTTGCTATGTTTCGGATGATGG…
mango_rep_c6594	N/A	N/A	201	T	C	AT5G20060.2	protein_coding	alpha/beta-Hydrolases superfamily protein	ATGCATTTTGAGCTGCTAAATTTTTATCCTTGCAACCGTAACCAATTTTTGCCTTCATCTTCGTAGTTATGAAATCAAGATTTGCAGCTGTCACGTTATGAAGAGCCCCCTTCAAGTCCCAATTTAGATGTTAGCCAAGCACAAACCTCATCCATCTCTTCAGGGACAGTGTAGTGACCAAGCCCATTATAAGATTTGAA[T/C]GTCACATCCCCAAACCCATTTGAACTGAGGGCTTGTGAGGACTTCTCACCAAATTTATATTGAACCACATCATCAGCTCTGCCATGACAAAGCAAAATGGGCAAAGATGAAGCACGTCTTGCAGCTTCAGTATCTCCTCTTAATTTGCTATTCAAAGTCTTTGAACATGGAAGCCAGCCACTTAGTCCCACAAC…
Contig610	N/A	N/A	201	T	A	AT2G42740.1	protein_coding	ribosomal protein large subunit 16A	TAAGAAATAGTCATTGTCTACAAACTGTGAATCTAGGAACGCAAAATCTCAAACGGTTGTAAAGATCTGCTTTGTGCTTAAGAAGCCACTGTCTGGGACCTGTTAAGGATCACTCCCTCATATTTGACCTGGAACCATTTCATGGCATCATCCTTTGTAACCCTGTGCTGGATCCCAACACGAGACTTGCACCTACGACG[T/A]CGACCTACACGGTAACCTGGGCGCTCAAGAACAACATAGAAGTCCATCCCATAAATACCAGTTGACGGGTCATACTTGATTCCAAGATCAATATGCTCCTGGATACCAAATCCAAAACAGCCAGTTTCACTAAAGTTCCTTCGCAGAAGCTCATATTCCTTCACCTTTAATCCACTTTCCAAAAGCTGCATTGC…
Tcm002s23507517	N/A	N/A	101	C	T	AT1G11920.1	protein_coding	Pectin lyase-like superfamily protein	CACGTGTTGAATATTGTGTATTTGTCGGGTAGCGTGTGGGAGAGGGAACCTCTTTGACCGAGAATAATGGAAGGTGATGGTTCCAACACGTCTTTTCATT[C/T]TAAGTTGAAGTTTTTTTTTTTTTTTTTTATAAATTTTGTTTTTATGTAACAAAAAGTCAATGAATGCTATCAACATTTAATATTTCAATAAAAAATAATA
mango_rep_c9061	N/A	N/A	201	C	T	AT1G44910.1	protein_coding	pre-mRNA-processing protein 40A	GATGGAAGACCATGTTACTGCTGGCACTCTTACAGCCAAATCACATTGGCGTGACTATTGCATGAAGGTTAAAGATTTACCCGCATACATAGCAGTCGCATCAAATACCTCAGGATCAACACCAAAGGATTTGTTTGAAGATGTTGCTGAAGAGTTGCAGAAACAGTATCAAGAAGACAAAACTAGAATAAAGGGTGCAG[C/T]GAAGTTGAAAAGGATCACTTTGTTACCAACTTGGTCATTTGAAGATTTTAAGGCTTCTATTTTGGAGGATGTTACCTCTCCTCCTATATCAGATGTCAACTTAAAGCTAGCATTTGATGAGCTGTTGGAAAGAGTCAAGGAGAAGGAAGAGAAAGAAGCTAAGAAACGTAAACGTCTAGCAGATGAATTTTTTG…
Tcm010s00429052	N/A	N/A	61	T	C	AT3G10985.1	protein_coding	senescence associated gene 20	CAGACTTtCCAACCcGGTTGGAAAAGCTGCTCTCCCAGACGGAGGGGCAATGCaCAGGGG[T/C]TATCTCAGCCGTTGATGAAGGAGCAGAAGGAGAGGATGGTGATGATGGTGACGGTGGAGA
mango_rep_c7043	N/A	N/A	201	G	C	AT3G21160.1	protein_coding	alpha-mannosidase 2	TTATTTCTTTCATTCTGGAGGGGACATGACTGTAGGTACATCATGGAACATATTGAGACCAGAGACAGTTGAATCACTTTTTTACCTGTGGCGATTAACTGGCAATGAGACATATAAAGAGTGGGGTTGGAATATATTTCAAGCATTCGAAAAGAACTCCCGCATAGAATCTGGATATGTCGGATTGAAAGATGTTAATA[G/C]TGGAGTCAAAGACAACAAGATGCAAACCTTCTTTCTTGCGGAGACTCTAAAATATCTGTATCTTCTTTTCTCACCCCCCACGGTGATCCCACTAGACGAGTGGGTTTTTAATACAGAAGCACACCCGCTTAGAATTGTGGCCCGGAATGAAGAAAATCTTGTACAGTCAAACATGCAACATAAACGACCAAATT…
Tcm005s00032255	N/A	N/A	101	G	A	AT4G29080.1	protein_coding	phytochrome-associated protein 2	GGATCTGAATATGTCAGAAGGAGGTACAAGTCAAACGCGACAGGTTATAAATGACGAGAGAGAAAAAATATTTTCTGCGGGTGAGGCAACCAGTATTTCT[G/A]CTGTTGCTTCCTCTCGGGGTCCGGCAGACGGGAGGCTAGAAGTTAGTTCTGCAACAAAACAAGTTTTTGTTGATAATATGCTCTTTACTGGGAATCATGG
mango_rep_c10236	N/A	N/A	201	C	T	AT4G34450.1	protein_coding	coatomer gamma-2 subunit; putative / gamma-2 coat protein; putative / gamma-2 COP; putative	TTGGGAATTGAAGGTCCCAAAACTTCAGATGCGAGCAAATATATTCGATACATTTATAATCGTGTTCATCTTGAGAATGCAACTGTTCGTGCTGCTGCTGTTAGCACATTAGCTAAGTTTGGTGCTATGGTTGATTCATTAAAGCCTCGTATTTTTGTTTTATTGAGACGCTGCCTCTATGACAGTGATGATGAGGTTCG[C/T]GATAGGGCAACACTTTACTTGAATACGCTTGGGGGTGATGGTGCTGTTGTTGAAACTGATAAAGATGTGAAAGAATTCCTCTTTGGGTCATTGGACATCCCTCTTAACAACCTGGAGACAAGTTTGAAAAACTATGAGCCTTCGGAAGAACCTTTTGACATTAATTCTGTGCCCAAGGAAGTTAAGTCACAGCC…
Contig1220	N/A	N/A	201	A	G	AT4G37880.1	protein_coding	LisH/CRA/RING-U-box domains-containing protein	AAGTTTAAGCTGAAGGTCTGACCCATTTTCTTTAAGCTTATCAGAATTTGCAGCAGCCCATTTTATTGCAGGCTCTAGGTTCCGACTCCTCATGGCTTCAAGGATCTGATACATCTCCTGGAAAATGGCTTTCAAAGCAGCAGCACTTTCTGATACCTCGGTCTCACTTATGAAGCAGTCACCAATTTCAAACAATCCCC[A/G]TCGATAGAAATGATTTGCAATTATTTGGTTAACTGTCTGACTATCAAATTCAACATTCCTGTAGGCCTTGGATATATCTGGATTGAAGGATTTCTCTAAAGCTTTCGTGTACTTGCTCAGTGCTATGTTCAATTCCTTCTGTATGCCTTCCAGTTGACTGAGGGGAGCAAGTTCTTGCAACTTTTTCTTAAGTT…
Tcm005s00935148	N/A	N/A	101	T	G	N/A	N/A	N/A	TAATCAAATCTTCAAGATTTCCAAGATTTCCAGGTATGGTCCCAGTAAGACCGTTTTCTGCAAAGTCAATTATCTGAAGTCTAGAAGCATTTGACAATGA[T/G]ACAGGGATGGTTCCTGTAAAATTGTTAACACCACCAGCAAATATTTCTAGATTAGGAAGAGTGAGGCCAACATCTGGTGGTAGATGTCCCTGCAACTGGT
Tcm004s16278099	N/A	N/A	101	C	G	AT2G15580.1	protein_coding	RING/U-box superfamily protein	GGTATAAAGGAGGACGGGCTTAAACAGGAAGGTGGTGCTCCTCCAGTTACTTCTGGTGAGTCTACAAATTTGGAGGCAACSTCTGGAGCAAGTGAGAACC[C/G]TAAAACACCTTCTGTTGAGAAGGAGAGCACTGCTTTAAAAACTTCAAAAGCAGAAGAGGATCAAAGTGAGACAAGTAATTCACAAGAAAAAACCTTGAAG
Tcm001s10280875	N/A	N/A	101	A	C	AT1G53820.1	protein_coding	RING/U-box superfamily protein	AATCCTTCTTTATCTAAGACTCTAAGAAGTGTTTACAATCTGAGTGGTTGGTTCCGAGTCATGGACAGAAGCACGACAAAGTGGGCAATGCGTATCCTTA[A/C]CCAGCCACTTATCTATGCAAAGCTTATGGTATATATGTTTGCATTTGGAAGGAACCCTACACTYATCTCCATCCTTCAACTCTTCCAAGCATATCGCACA
Tcm009s32975258	N/A	N/A	101	A	G	ATMG00300.1	protein_coding	Gag-Pol-related retrotransposon family protein	CATGCAAGGCTAGGACACCCTCACATGYGTGTAATTGACACTTTGAGAAAACAAAATTTAATTTCTAGTAAGGATAAGTGCATTGATATGGAGCACACCT[A/G]CACTAGCTGTCAAATGGCCAAGGCATGTAGGTTACCATTTCTACTGAGAACTGAAGTCTGTAAGGAACCTCTCTCTGCTAATCATTGTGATTKATGGGGA
mango_rep_c3068	N/A	N/A	201	C	T	AT5G03280.1	protein_coding	NRAMP metal ion transporter family protein	CTTAATCGCCTTCAGGGTGTTATAGATCTGGCATTCTTGAGGCCTCGCATGCCAATGACCCCTTGCTTTTGCCTTCAAATTCCTGGCGGGCATCAGCAAAGGTCAAGCCCGCCTACTTCAAATGCTATGTTGCCCCGTACTGCAAAACCAGGAAGAGGGAAATGCACAACTGCAGCAATGCTTCTGGACATCATTAAGGA[C/T]GTGGAGACTGCTATATCTTGTCGAAAGGGACGATCAGGCACTGCTGCTGGTGATGTGGCTTTCCCAAAGGGAAAAGAGAATCTGGCATCTGTTCTCAAACGCTACAGACGTCGACTGTCCAACAAACCTGCCGGCAATCATGACACTGCCGGGTCAAGGAAGGTATCAACAACAGCTCCTTACATCTCATAACT…
Tcm006s00513817	N/A	N/A	101	A	G	AT5G43730.1	protein_coding	Disease resistance protein (CC-NBS-LRR class) family	GATTAGTGATGGTTTCTTCCAATTTATGCGCAATCTGAGAGTTCTAAACTTGTCATCAAACTACTTGCTTAAGGAGTTGCCACAGGGAATTTCAGAACTG[A/G]TTTCACTAGAATGCCTCGATCTACATGAGACATACATATCAGAGTTACCAATTCAGCTGAATAAGTTATCAAAACTGAAATATTTGGACTTGAGGCGGAC
Contig678	N/A	N/A	201	T	C	AT2G27510.1	protein_coding	ferredoxin 3	GATCAGTCTGATGGTTCCTTCCTCGATGACAGTCAAATGAAGGAGGGTTATCTGCTGACATGCGTTTCATACCCAACTTCAGACTGTGTGATTCACACCCATAAGGAAGGAGACCTTTACTGAGTGTGGTTGATATGAGAAATGAGTAGCTCTTTTGTTTTCCTTAAATTATCTAGGATCATCATCAAGAAGTAATGAAA[T/C]TGAGTATGGCAGGGGCTCTGATGGACCTTTAGTTGGTGTTTCCGTCTGGTGGCTGTGTTATGGGAAATGGAATCTCATTTAGTATTTAAGCTTCAATTGTGGTTTGTATGATAATGAATGAGCATAAAAATTTGAAATTGCCCTTGAAATTGAATTAGAAATGTAGTGTGCTTAAGTCATTGGGAAGTTAGTGG…
Contig927	N/A	N/A	201	C	G	N/A	N/A	N/A	CCACTCTAAACCGACTCACAGGCATCTTTGCACTAAGCTCCATTGGCCTATTCTTGTTGGCTCTCCTGAACTTTTGTCCTTGATTTTGCCTTCGGTAAACACGAAGCGAACCATCGGCGCGTGCCTGGTGCAGCTCCCCGAATGTAGGTTCAGCAGCCAATTCATGCTCTATCTCCTCCTCATCTTCAAAAGAAGCATAA[C/G]TGGCTTCATAATCATCTCCATCAGTTTCTTCCAACTGAGATTTGCTTGAACTTGCAATAGCTTTACTGGATTTCATCATTTGAAACTTAAAATACTCATAAACATCAAGGTTACCACACTCTGATTTGAAACGAGGGTCACGTATCACTTTTTTAGGAGCTTCGACAGCCTCTCTAAACCGACTCACAGGCTTC…
SSKP106C1_A384G	N/A	N/A	100	A	G	AT4G11820.2	protein_coding	hydroxymethylglutaryl-CoA synthase / HMG-CoA synthase / 3-hydroxy-3-methylglutaryl coenzyme A synthase	TAAACCGCTACCATAGGAAAACAATATCACCCGTTTGCCAGCCTGCAAGTTAACAAATAGAATTAGGATCTGTATATACTTACAGACTGAGAATGTGAA[A/G]TTTTGAAACATAAAGCACTCACCAGTTCAGTGTGTTTGCTGTTAATAAGGGAAGCCAATGCTGAATATAGAGATGCTGTGTATGTGTTACCAATTTGCTT
Tcm002s00003267	N/A	N/A	101	T	A	AT4G29400.1	protein_coding	Protein of unknown function (DUF3531)	TTTGGTTTAAACAGCAGCGGCTAAAAAGGGACTTAAAATGGTGGAACAAACATATCTTTGGGGATATATTTGAGAAGCTACGTCTGGCTGAAGAAGAGGC[T/A]GAAAAGAGAGAAATCGAATTTCAACATAATCCATCCTTGACTAACAGAAATCTCATGCACAAAGCTTATGCCAAATTGAATCGTCAGTTGAGTATTGAGG
mango_rep_c59009	N/A	N/A	201	T	C	AT4G29870.1	protein_coding	Oligosaccharyltransferase complex/magnesium transporter family protein	GAGCGAAGACGGTCATGGCTGAAGGGAGAGCGAAAGAGGGCAGCTTCAGACGGAGTCTGGGTGGTCGTAGAATGGAGTAGGGGAGGATCTTCAGGATGTGGAAGAGAGGGTCCATGGATGAAGAAGAAGGATCTGCTTGTGTAGAGAGGCTCTGTGATTGTTCTGATTTGGGAGCCATTGTTGTGTTGGAATTTGGATCT[T/C]GCTTCGTTGGGGTTTTAGAGGTAAATTTGTGGAA
Contig1021	N/A	N/A	201	T	C	AT1G22070.1	protein_coding	TGA1A-related gene 3	ATTACAAGTCTCCAATTCAAATCAAACTTTTTAATGATATATACTACACATGCCCATCAACTTCATTACCTAATTTTCTACTTGATGTGCGCAGCGGTAAAATTCATACATATTTACACCTGTTCATATATTTGAGGCAGCTGCTATGAGAAAGAAAATACAGACAGATCATATTGTAGTCATGAAACAAAAGTTGCTGG[T/C]ATCTACTTCTTTTTCAGCTGACACTGAAACTTCTGATAAAGAATACATTCTAGACATATATGATCCTTTTCCAGGTCATACCCTTGTAGACTAGGCAGGTTCACGAGGACGAGCTGCCCAAAGTGAACTCAGAGCACGAAGACGGTGAAAATATTCTCCCAATGCAAGCAAAGCTCGAGCTGCTTGGCGGGTTG…
mango_rep_c4799	N/A	N/A	185	T	C	AT1G68050.1	protein_coding	flavin-binding; kelch repeat; f box 1	AAATTGGTGAATACAGTAATACATAATAAATACAGGGTAGTCTGATAAAATCCACAAGTGTTATGGTCTTTTTACAGCAAAATACGTATCTGAACAACACACAACACATCAAGAGAACAAATCAAATATGAAATGAGAATAAACAATATGGAAGAGGGTGCCATAACTGGCACATATTGTAAAG[T/C]AAAACTGTATTCAACAGCAGTCGGTAAAAAATCTGACTCTATGGGTCTGGGTCTGGATCTGAGTCTTGTCTGCTGGCTAGGCGCAACTCATGCAATTCGTTAAGCAACCACTCCTCTCCAGTGTGTCCACCTAATACCAGAACCCTTGTCCCTCCAACCACACAGGTGCTGTGACCCCAAGCAAATTTAGGTGGCTGACC
Contig2085	N/A	N/A	201	G	T	AT5G56170.1	protein_coding	LORELEI-LIKE-GPI-ANCHORED PROTEIN 1	TGAACATGGTTGAAGCACAATCGGTTGTTAAGTCATTGATTTCATCGGCGAAAGGGCAGGCGAATTCCTTAAAAGCATTGCAACAGCTATTGGCTGGGTAATCTGGTCCTTTGCATTGGCTTGTGATGATGGTGTAATTCTGGAACTCAAAGTTCACAGGGCAAGCTTTCTTAGCTTGCAGAAGGTTTCTGCCAGTAGCA[G/T]CATGAGATCCAAACACATCATCTGAAAGGAAAGCTGAAGAAGACAAACCCACAAAAAGAAACACAAAGAGAATTGAAGAGAAACTCTTACTCAGCCCCATCTCCGTGGTTTCTTCAATGTTGTACCTGTTCTCTTCTAAAGAATAGAGCCTTTTTAACGCGGTTTCGCAGCACAAAATAAATCTGACAAAGCCA…
Contig3204	N/A	N/A	201	C	T	N/A	N/A	N/A	ATGCTGTCAAAGTTGAATCCTATGGCTCAGGAATTTGTGCCTCCCTCTCTTAACTACAATCTTAATCCAATCTATCTGGGTGGTAATGGCTTTGGATATACTAACAGTTTTGTTATGCAAGCTAATTCTCCTAATGCCACTGGACAGACTACTAGAAGGAAGAGAAATGGTTATAGTCAAGGGAGAAGAAGGATGAATGG[C/T]AGAACAAGCAATGCACAGCAAGATGAGGTGATTAGGAGGACTGTGTATGTATCTGATATTGATCATCAGGTTACTGAAGAGCAGCTTGCAGTGCTCTTTCAAACTTGTGGACAGGTTGTTGATTGTCGTATATGTGGTGATCCCAACTCTGTTCTTCGTTTTGCGTTCATCGAGTTCACTGATGAAGATGGTGC…
mango_rep_c2197	N/A	N/A	201	C	A	AT2G21060.1	protein_coding	glycine-rich protein 2B	TAACCACCATCTCCGTAACGCCCACTACGGCCTCCGCCGCCCCTTCCGCCGCCTCCACGGCTACCTCCGCCTCCTCCACCTTGAACAGGAGCGCCATCAGGGCCAGTCACATCAGCCGCCTTGGTGCGGGCCCCATCAGATTCGATCACGAACTCGACCTCCTCGCCCTCTCCAAGGCTGCGAAAACCCTCGGATCGAAT[C/A]GATGATTGATGGACGAAGACGTCCTCGCCGCCATCATCAGGGGTGATGAAGCCAAACCCCTTCTGGTCACTGAACCACTTGACCTTCCCAGTAACCCTTTCAGCAGACATGATTTTCTACCAAGAAATAAAGAGGGAAAACCCTAGAGATGCCTTTGTTTTTTATATTTCGCTCTCCCTA
Contig2073	N/A	N/A	201	G	T	AT3G11130.1	protein_coding	Clathrin; heavy chain	TCCATGACTCTGGAAGGATCAGCCTTAATAGCTGTCAAGATAAGAAGGTTTTGCAAGTTGAAGTTTCCACTGAAAGCAGAATTTTGCAGTACAATCTTTTCCAAAAGTTCAATTAGTTCATGAGGCAGATCAGCAGTCATGAAAGCTTTAACAGCAGCTGAAACTTGTTCTGGGCTCTTGCTCTCTGGCAAAGCAGTAGA[G/T]ACAACTTGATCAATAAGCTGTCTTCTGAAGGAATTCTCAGGATTAAGAACCTTCTCCCAAAGATCAGCATCCATCCTTTCAACAACATATCTGGCTTGCAATTTAAATAATGAGTTCTTATTAGTGACATTGATCAGCTCATCGTCACATTGTCCTCTCCGGTAAGCAACAACAGCCAGAGTTGGATCCCGCTT…
mango_rep_c2305	N/A	N/A	201	C	T	AT1G65820.1	protein_coding	microsomal glutathione s-transferase; putative	TAGTCATCCTTGTATATGTGCTGCGCTTGGCTCCTTTTATATTGTCACTCGGATTTACTATTTCATCGGATACGCTACTGGTGATCCTCAAAAGCGCCTCACCATTGGGAAATATGGATTTCTGGCTTTAATGGGACTTATGCTATGCACACTTTCGTTTGGGATACAGCAGCTTCGTGGATAAATAGTCTTTAATTTTG[C/T]ATGACTTGCTATCTCCTTACATCCTCTTTTTATATGTTTTTCCTTTTGCTTGGAAAAGACTGCAGTTTGTGTTCTATATTATGAAATTATTATCGGGAAAGATTGTTAAATTATAAAGGTATTTTGATGGTATGATGTTGATCTTCCATAGTAACAATGTCAGCCCAATTTGCATATGTGTAGACCTATACTTG…
Tcm002s00129021	N/A	N/A	101	A	C	AT4G20140.1	protein_coding	Leucine-rich repeat transmembrane protein kinase	CCTCCCAATCAACGCTCTTCTTCTTGATATTCACCGGTTTCCTATGCAGCCAATCCCACACACTTCCGTTCTCCATGTACTCGTATATCAGGAGATTCAA[A/C]CCAGCCACTCTGTTCCTACAATACCCCATCAACTTCACTAGATGCCTGTGCCTTATCCTCCCAAGTGTCTTAATTTCTCTTGTGAAGCTTCTATTCAATA
Contig3940	N/A	N/A	201	T	G	AT3G59990.1	protein_coding	methionine aminopeptidase 2B	AACTTGAATGGGCACAGCATCGGGCAATATCAGATCCATGCTGGAAAGTCTGTCCCCATTGTAAAAGGAGGGGAGCAGACAAAGATGGAAGAGGGTGAATTTTATGCAATTGAAACTTTTGCATCTACAGGGAAAGGATATGTCAGAGAAGATCTAGAGTGCAGCCATTACATGAAAAATTTTGATGTTGGTCACATCCC[T/G]CTGAGATTGCCCAGAGCAAAGCAACTGCTAGCAACAATCAACAAGAACTTCTCTACTTTAGCTTTCTGCAGACGGTATCTGGATCGCCTGGGAGAGACCAAGTATCTTATGGCACTGAAGAATTTGTGTGATTCTGGCATAGTTCAGCCTTACCCTCCTCTTTGTGACATTAAGGGCAGCTATGTGTCCCAGTT…
Tcm005s00699904	N/A	N/A	101	A	C	AT3G51830.1	protein_coding	SAC domain-containing protein 8	TGTACATTTTTTTTTATACTATCTTTGAAAATCTATATTTCTTGTTTCTACTTAACTTAGGTTTAAGTTTCCAAGTTGCTCAGCTAAAGTTGAAGAATTC[A/C]CCTGCCACATTTACGTTACTTTCAAGGAGGTGTACAAGACGTTTAGGTAAAATGTTTTTGAATGAGTCATCCTTTTAATTATTAATGCTGCTATGTCTGA
SSKP042C2_C302T	N/A	N/A	100	C	T	AT2G23620.1	protein_coding	methyl esterase 1	TTAAGGATTTGGAGCTGGCGAAGACGTTAACAAGGCCAGGATCACTGTTTGTAGACGACTTGTCCAAGTCCAAGAACTTCTCGAAGGAGGGGTATGGAT[C/T]TATTGCACGAGTATATATCATATGCGAGGAGGATAAGGGTATTCTGAAGCAATTTCAGCACTGGATGATCGAAAATTATGCTGTCAGAGAGGTGATGGAG
Tcm002s26449328	N/A	N/A	101	A	C	AT4G01030.1	protein_coding	pentatricopeptide (PPR) repeat-containing protein	GTTCTCAAGTGCGATGGCATTCTCGTAAATAGGGTCTGCACCCTCAACATCTTCTAATTCAACGGTTYTACCATGGTCATCCAAATCAACCTCTTCTAAC[A/C]CAACAGTTGTGGTATGACCTGTACCGCCATCTGTTTGATTACAATCAAGAGTGTCGGTCTGCTCAACCYTGTCATCCTTTGAACGGTCTTCATGTCCGCC
mango_rep_c12749	N/A	N/A	201	A	G	AT5G45190.2	protein_coding	Cyclin family protein	CAATTCAACACCATCTTCCAGCTCCCTCTCGATAAGATCATCCTCATCCATAAAATCCTTTTTTCTTGTTGTTTCACTGCGAGACTTTCTTCTTTTTCTAGTGCTGCCTTCACCTTATCTTTGTCAATCATCTTAATAGCTTCTTTGGGAGATTGGCTCACAGGACCTTCCTGAATATCCACATTTCGACCAACAACACT[A/G]CTAGGTTTACGTGATGCACCATCATCTCTCCACTCCCCTGCATCTGCAACATCATTCCTTCCAACAGTCCATCCTTGGTCTTCACCTATGCGTTCAGTCCCAGATTTAGATTTGGTTTGAACTTCTCTCGTGTTATCCTTGTGAGAAAATTCCTCAGGATGCTGATTATCTTTAGTTTCTGCATCCACCTTATG…
Tcm004s27956569	N/A	N/A	101	A	C	AT2G32800.1	protein_coding	protein kinase family protein	CACCCAACACCGCCACCACCATGCAGATAAACCGGCTTTGCTTCATTTTACCGGCTGATTTCGATGAAATCGCCCCCTTGGACCACACCAAATCTGATAA[A/C]CCTGCCATGAAGGAGGTCAAGAAACATCCATACCGGGAATGTGGGAGTCAAATTCTTGATTTCATTGGCGGTGCATTGCGCCGGTTCTATGACTCGAAAT
Tcm005s29078639	N/A	N/A	101	T	G	AT5G06905.1	protein_coding	cytochrome P450; family 712; subfamily A; polypeptide 2	AGTGCGTTGTTGTGTTACTGCTATTTATCCTATCATATGAAAGCAACAAAAAAATGCTGATTGAACATTCATGTCTGATATAGGAACTATTTATGGCTGG[T/G]GTGGATACAACAGCAGCAGCAATACGATGGGCAATGGCAGAGCTTATCGATCATCCCCACATATTCAAAAAGCTTAGAGAGGAGATTGACTCGGTTGTGG
Tcm001s13075153	N/A	N/A	101	A	C	AT3G07790.1	protein_coding	DGCR14-related	CAGATTCCACATAAAAATGATTTGGGGTCTTCCTCAAATCRTCAAGATCATACTTTTTTCCCTTATCCCCATCCTTATCTGACATAGGCATTGGAGTTGC[A/C]CCTGCCACAGGAGTATAAAGCACCGCCATGGATCCATCATCTTTCGGCCTAGAATCYATCACTTTACCATGAAAACGTGTGTTCCCACGATTAATTTCCT
Tcm002s10678525	N/A	N/A	101	A	T	AT3G28380.1	protein_coding	P-glycoprotein 17	CAAAATTCACTTTAACATTTTGTCAGAAATAATACAACGATTGGCAACTTGACTTGGAATAAAAAAACCATTAACCTCCAAGCGCAACAACTTAGCAATG[A/T]CACATTCATTCCCTGGTAGGTCTTTGTCTGCGGCCGCCATGGAATTTGCCTTTGAATAAGAGCACCTAGCAGCCCATCTCTACGGGCCCAGTCAAGCGGC
mango_rep_c12217	N/A	N/A	201	G	A	AT4G24270.1	protein_coding	EMBRYO DEFECTIVE 140	GTAACCCCAGGAACAAACCTCACTTCTTAAGGAACATTTCTCTGAACTCATTATTTGACTTCGGCTTCTCATCTTCCCCTTCACCAGGTTTTGGATTTGTTGCAAGCACACCAAGTGGTCTGACGTTCCTTGGAATTGCAAATGTGTTCCTCCCCTTCAGCTGAATGTTATCACTTCGTCTATCAGCTGCAGAGCGTGGC[G/A]CTTTAGACTCTCTGAAAATCTGATTGCTACCTTGTGCATGTTCACCAGAGGCCCCATGACCAGCAGAACCCTTTCTGTTTTGCTTCGGATTTGATCGTGCAATGCTTATCTTCTTCCCAAGAAACATTTGCTTGTTCTTTCGTAGAGCTGCAGTGAGCTGTGCATCATCAGCAAAATCCACATATGCCAGGCCC…
Tcm002s17098626	N/A	N/A	101	A	G	AT5G42905.1	protein_coding	Polynucleotidyl transferase; ribonuclease H-like superfamily protein	CTGCTGGTGGTGGACTTTTTCGAGATCATACAAGTACCATGATTTTTGGGTTTTCTGAAAATTTTGGACCTTATAATTCATTACAGGCAGAGTTAATGGC[A/G]TTACATAGAGGTTTGCTTTTATGTATTTAGTACAATGTGTCTAGAATTTGGATTGAGATAGATGCAAAAGTAGTAGTAAAAATGATACATGCGGAACATA
Contig5752	N/A	N/A	201	G	A	AT1G21080.2	protein_coding	DNAJ heat shock N-terminal domain-containing protein	GTTTGTCAGATGGTTCTTCAAGATAACAATGCCAAGAAAGAAGATCTTCATGCACGAGCAAAGGCACTGAAAACTCTTGGTAAAATTTTTCAGAGGGCCAAGTCAACCAATGGAAGTGAGAATGAAACTGTGTCAAGCAGTGGAGTACAAAAACTGAATGGAAGTGAATCTGGCTGTGATATTGATTCTTCTTATATGTC[G/A]CCAGAATCTTCTCAGTCCACATCTGTATCACAGAGCCCGTATGTGGAAGCCCCATATTTCTTAGACGGTCATTTTGGCTATAACTTTCCAAGCCCAGCCGCCCCACCTGGTGCACAGAGACATCCTTCAAGAGGCAGGGAATGATGTTGAAGAAATGTGATATGATGGGTGATGCGTGTTGTGTATCCCTGCTA…
Tcm006s18084612	N/A	N/A	101	G	T	AT1G52190.1	protein_coding	Major facilitator superfamily protein	CCAATACTTGACATGGTCTTAGGGAACTCGCGATGATAAAACTCGAAATACCCAAGTGTACTAAAAGCCTCAGCTACTCCCATCACGATATGCTGTGGGA[G/T]TAGCCATATTACTGACATATTTACCACTGCAATAGGATTTTTCAAGAGCCCCTCCTGGATTGCTTTTCTTCGTCTCGCACTCTCAACAATTGCTGTAAGT
Contig1937	N/A	N/A	201	A	G	AT3G27300.2	protein_coding	glucose-6-phosphate dehydrogenase 5	GGGGTATTTGAGTGGTCAGGAACTGTTGGATCATCCCTATAGCCGTCATATTGTCCAAGAACAACTTCATCATAATTGATTGGAAGTACAGATTGAAGAACCTTCACTTTCTCATCCCGGATGTGCTCAGGTTTCAAAGAGACAGGCTTTTCCATGGCAACGAGACAAAGAACCTGCAATAGATGATTCTGAATAATATC[A/G]CGGATAATCCCATATTCGTCAAAATATCCTCCACGACCTTCAGTTCCAAAATCCTCCCTGAAGACAATCTGTACATTGGCAATATTGTCACGATTCCAGAGGGGCAAAAAGAAACGATTGGCGAAGCGAAGCACCAACAAGTTTTGCACCAATTCCTTTCCCAAATAGTGATCAATACGGTAAATTTGTGATTC…
SSKP096C2_C294T	N/A	N/A	100	C	T	AT3G25830.1	protein_coding	terpene synthase-like sequence-1;8-cineole	TAGGTCTCAAATTGGCATATATAAACAGTTTAGCCACTTACCTTGACACATATTTAAGATCTTGCTGGTGCGTTACTTGCAATGTATCGAAATGGAGTT[C/T]AGCAAGCTCAAGCAAGATGGGGTTGAAGTCATATCTCGTCTCATATACATCGATAAACCACCTAGCCTCCATCCTTGGCGCCCTCCAGTGCAGTGGAAGC
Tcm006s02366301	N/A	N/A	101	G	A	N/A	N/A	N/A	ATAAGTTGTTTTGCCAAACAGTTTACTTATAAAACAGAGCTTATAAAAAGTAAATTTAGCTTAATTTAAAAGTTATTATTTTTCATAAGAGCTTTATAAT[G/A]GCTTTTAAGTTAAAAAAAGCCAGGCCAAACAACTTCTTAGTTTTAGTTATTAGTTTAAAATCTTTCTTTTTAATTTTAATTGTTTAGATAAAATTAATGT
[truncated: 277 more rows]
