# Supplementary material for: Genetic Map of Mango: A Tool for Mango Breeding
Source: Front Plant Sci. 2017 Apr 20;8:577. doi: 10.3389/fpls.2017.00577 (PMC5397511; doi:10.3389/fpls.2017.00577)
Supplement: Supplementary file 3 [file Table3.CSV]

Supplemental Table S3
Fluidigm design SNP assays for mango
ASSAY_ID	SNP_NAME	ALLELE	ASP1_NAME	ASP2_NAME	ASP1_SEQ	ASP2_SEQ	LSP_SEQ	STA_SEQ	ASSAY_ID = Fluidigm specific ID.
GTA0079808	Mi_0001	CT	C	T	GAGCAGGGAGAACGACCG	GAGCAGGGAGAACGACCA	GGTCAGCATTATGATTCATACTTGTTCGT	GCCAGAAGCTCCAGTGGT	SNP_NAME = Primary ID by which SNPs are referred to.
GTA0079789	Mi_0002	GC	G	C	ACGTATCGGCGATCTTTAGAAACTC	ACGTATCGGCGATCTTTAGAAACTG	GAAGGCCAAAGAGCGCGA	AACCATCAGTCTCCGCCA	ALLELE = First character is Reference allele while second is Alternate allele.
GTA0079775	Mi_0003	CT	C	T	CCAAGGGCCATAAACACCG	TCCAAGGGCCATAAACACCA	TGGTGAAAGCTCTCAGGGCTC	CACATCGGAGGATTCAACAGTC	ASP1_NAME = Reference allele.
GTA0079781	Mi_0004	CT	C	T	CCCTTTTCTTGCAAAACGATCTTCG	CCCTTTTCTTGCAAAACGATCTTCA	TGGGCATGATGATAAATTTTTCTGGGAAA	TTCCCAGGTTTAGTATTAGTAATCCCT	ASP2_NAME = Alternate Allele.
GTA0079790	Mi_0005	CT	C	T	CATTTTGTCATACATCCGTTTCTTACCG	CATTTTGTCATACATCCGTTTCTTACCA	GGACCTTTAACATCTTGATTGGTGCTT	CGCATGTATTCCATCACAGATGAC	ASP1_SEQ = Allele-Specific Primer Sequence 1
GTA0079813	Mi_0006	CT	C	T	CCTTCTACAGACTCTAGTTTTCTACAAGTG	TCCTTCTACAGACTCTAGTTTTCTACAAGTA	CTGCTTCCTGCTCCTCCCA	CCACTTGCTCTTTTATCTCCTGTTC	ASP2_SEQ = Allele-Specific Primer Sequence 2
GTA0079785	Mi_0007	AG	A	G	CAGTGACTGAAGAGGGCCAT	AGTGACTGAAGAGGGCCAC	AACTCCTAAACCAGCATATCAGTTCTCTG	GACTTGATGTTGATTAGGGAACTCT	LSP_SEQ = Locus-Specific Primer Sequence
GTA0079829	Mi_0008	GT	G	T	TCACCATTTAAACGGGAAAACAGC	CTATCACCATTTAAACGGGAAAACAGA	GCCATTGGGACTGCTGTTCTT	TGAAAACGCCTCCATTGTATCG	STA_SEQ = Specific Target Amplification Sequence
GTA0079804	Mi_0009	AG	A	G	GGCGCCACCCGAGTA	GGCGCCACCCGAGTG	AAGTGAACATTCAGAAGATTTAGAGAAGAGCA	CGGCTTATCGACTCATATCTGGT
GTA0079798	Mi_0010	CT	C	T	CTCTTACTTACCGGCTCCTTAGAC	TCTCTTACTTACCGGCTCCTTAGAT	GCTCGTCGGGCCTCCA	CGACACTCGACCCGCT
GTA0079831	Mi_0011	GC	G	C	TCAGGGTCATGAGACAAAAAGTACTC	TCAGGGTCATGAGACAAAAAGTACTG	GGCAAAACACCGAACCCTCA	GGACTCATTATGGATACGACTGTGA
GTA0079811	Mi_0012	AG	A	G	ACGGAAGCAGTGAAGAACCA	ACGGAAGCAGTGAAGAACCG	GTCTGTACCCCGTTCAGGCA	TGCTGGCCATATCAGTGCT
GTA0079815	Mi_0013	AT	A	T	TGGAGGCACATATATAGCATTTGCT	TGGAGGCACATATATAGCATTTGCA	AAAAGCTGCCCTCACGGC	AATCTATGGTGCCTTGTTGAGC
GTA0079779	Mi_0014	AG	A	G	TCTTTCGTTGATTTCCCGGACA	CTTTCGTTGATTTCCCGGACG	CCGCCGGTTTGGAGAAAAGC	GTGTTCGAATCCGGCGTT
GTA0079816	Mi_0015	CT	C	T	GCACCAGGAGAGTAGCTCG	GCACCAGGAGAGTAGCTCA	TGTGCTAGAACCAGGAGGCTT	CGGTCCAGGAAAGGGC
GTA0079794	Mi_0016	AC	A	C	ACAAGAAGCACAAAGAATGTTGTGAT	ACAAGAAGCACAAAGAATGTTGTGAG	GAGGCGGCCTGTGAAAACA	CAGAAAGTGAACTACACACAGCA
GTA0079827	Mi_0017	GC	G	C	GCAACAACGTTCATGGTTGGTTC	CAACAACGTTCATGGTTGGTTG	GCACGCCGTTTTGGTTCGA	CGACAAAACCTCATCCGCAG
GTA0079800	Mi_0018	AC	A	C	GAAGGCAGAAGAGTCCGACT	AAGGCAGAAGAGTCCGACG	CCGCGTCTTCGCTGTCAC	GTCCGATTTGTGGGCGT
GTA0079819	Mi_0019	AT	A	T	CGACCGAATCCTCCCACA	CGACCGAATCCTCCCACT	TCGACGCTCCTGGCGTTT	GTGGCCTTCAATTTGCAAGC
GTA0079822	Mi_0020	CT	C	T	TCATGCAAGCTCATCCAAAACAC	GATCATGCAAGCTCATCCAAAACAT	CACCGTCATAGGAGTGGGGA	CACAATCAAAGCCAGCGAGAT
GTA0079823	Mi_0021	AG	A	G	AACTGGGAATGAGAGAAGAATGGTTA	ACTGGGAATGAGAGAAGAATGGTTG	GAGGATCCAAAGCATGCCACAA	ACCCTGAATTGTTTAAAGTGAGAAAAGA
GTA0079786	Mi_0022	AG	A	G	GACTTACTTCTTTAACAAATGCAGAGCAT	ACTTACTTCTTTAACAAATGCAGAGCAC	CTCATTAGGAAATTTCATGTGGGTTTGTGA	GATAACCCACCAAGCCATAAATAGA
GTA0079807	Mi_0023	AG	A	G	CTTTTTTATAGATGCTGTCAAGTAGCCAT	CTTTTTTATAGATGCTGTCAAGTAGCCAC	GGAGGATCTGTTGCTTCTCTATTTACCT	TGCTTGTCTTTCCTCTCATTGTC
GTA0079792	Mi_0024	AG	A	G	ACCATATGTGTCAAAGGTCCCA	ACCATATGTGTCAAAGGTCCCG	ATGCCCTTGCACCTTTATGCC	GACCCTACTCTCAGAGTTAACCAT
GTA0079828	Mi_0025	GC	G	C	CGCTGCTCTTGCTGTTGTTC	CGCTGCTCTTGCTGTTGTTG	CTCTGGGAAGTCCGTGACTCT	AAGGCGCGCAGAATTCG
GTA0079783	Mi_0026	GT	G	T	GGTCACATCTTCTTAACGACGACG	GGTCACATCTTCTTAACGACGACT	TCGAATTAGTGTTAGATATCACCTCATCGGA	ACGGCGTCGGTGGATTA
GTA0079787	Mi_0027	AG	A	G	GATTCATCGTATGTTGCAAGCTGT	ATTCATCGTATGTTGCAAGCTGC	GTTGGTCCTGCTATGGCCAG	ACCTGATCAAAATCCGCTTGG
GTA0079818	Mi_0028	AC	A	C	GACTATGTGTGTAGCAAGGGCATA	ACTATGTGTGTAGCAAGGGCATC	CAAGCTCCGCCAGCTTGA	AAGCGTTGCAAGCAAACATTG
GTA0079832	Mi_0029	CT	C	T	GGTGACTGTCCCATGAAACTGTAC	GGTGACTGTCCCATGAAACTGTAT	CCGCCCACGTACTGCCA	ACTGTTTGTGATATCAGAACACGG
GTA0079788	Mi_0030	AC	A	C	TGGTGCAGCAATTCACAGGA	GGTGCAGCAATTCACAGGC	CCTCCAGGGTGTGGGC	CACGAATTTCCGCGCCA
GTA0079826	Mi_0031	AG	A	G	CCATTGCAATTCTCCCTGTTTGT	CCATTGCAATTCTCCCTGTTTGC	AGATGGGATCTCATTCCGGGC	CGGATTCACTGGCGACC
GTA0079802	Mi_0032	AG	A	G	GCCGTTCTTTATCCATCATCCACA	CCGTTCTTTATCCATCATCCACG	GCCGCGATACCAAAAGGAACA	TCAAAGAAAACCCCATAGCCG
GTA0079821	Mi_0033	GC	G	C	GCAACTCCTCAGGTGTTTGTTC	GCAACTCCTCAGGTGTTTGTTG	AGCACGTGTCATCGGGAGAT	GCTCACAGTCCAAGCAACT
GTA0079810	Mi_0034	CT	C	T	GGGCAATTTCCTGCTTAGCG	GGGCAATTTCCTGCTTAGCA	ACGGCAGGGAATGTCAACGT	CTCTGTCTGGAAGCTGTGAAA
GTA0079820	Mi_0035	CT	C	T	CACGACAAAGCTCTTGTCCG	ACACGACAAAGCTCTTGTCCA	AGAGGCAACAGGCTGCAGA	CAGAGACTCAAATTCCCGTTTCA
GTA0079814	Mi_0037	CT	C	T	CCACCACCAATCGCTCCG	CCACCACCAATCGCTCCA	TCAACGGTGAAGAAAAATGGGGC	TGACAACCATTGTCATCGCC
GTA0079830	Mi_0038	AG	A	G	GCAAACATAACTCCTTGGGAATCA	GCAAACATAACTCCTTGGGAATCG	GCAGCAGGAGCTTTTGTGACT	GTCAAACATCTTTGTGTCTGTTGTG
GTA0079796	Mi_0039	GC	G	C	CAGGTTTACTAGCAACTCTGCTTTC	CAGGTTTACTAGCAACTCTGCTTTG	CATCTTCCTGGGAGGTACCGT	AGTGGCAGAAGGCAATAAAACA
GTA0079825	Mi_0040	AC	A	C	CTCACAAGGAAGTTTCACAGGAGA	CACAAGGAAGTTTCACAGGAGC	GTTACATTATCTTGACAAATGTCCTTTAGTTCATCAA	TGAAGTAAAGGGATCTCACAAGGA
GTA0079817	Mi_0041	CT	C	T	CCCTTTCTGCCAAAAGATTGCG	CCCTTTCTGCCAAAAGATTGCA	CTCGCTTCATATTTTTGATCATAGCATCACT	CTGCTCATTGTTCAAGTGCTTC
GTA0079824	Mi_0042	AT	A	T	GCTAAAATCCCCTTCACTTATGTTTCA	AGCTAAAATCCCCTTCACTTATGTTTCT	TCCGGCGAAGTAACCAGCA	TGAGAAAGGCCATAGAAGAAGCT
GTA0079809	Mi_0043	CT	C	T	CAGAACAGGTTTACAACTACATGGC	CCAGAACAGGTTTACAACTACATGGT	GCGGGTGTTCTTGGACCACT	CCTTGCTGAGGTGAAGGC
GTA0079812	Mi_0044	GC	G	C	GTTTCACTAAGAAATCTGATGGCTTTCTG	GTTTCACTAAGAAATCTGATGGCTTTCTC	CGACGGTTTCCATAACATCTTGAACTTT	CCGACCCATTTGAACACTGT
GTA0079801	Mi_0045	AC	A	C	CGCCCCCTTCTCCGA	CGCCCCCTTCTCCGC	CTTCGAGACGAGAGGCAGTGT	GCTTTACCAGCCGTTTAGACC
GTA0079777	Mi_0046	AT	A	T	TCAGAGTTTGTTTGACCATAATCTTGGA	CAGAGTTTGTTTGACCATAATCTTGGT	ACCTGCTGGGGTGGTTTACT	AGCTGATTTTGATCCATTTCCAGAT
GTA0079803	Mi_0047	GC	G	C	AGCCAAGATAAGGAGTGAAGTTCTG	AGCCAAGATAAGGAGTGAAGTTCTC	CCGAACAGACCGAAAGGGAGA	CCCAAGACTCTGAAATTAGTTCTGC
GTA0079773	Mi_0048	AG	A	G	CTTTTATCTGGCTGGACAAACTCA	CTTTTATCTGGCTGGACAAACTCG	CCCAAACTGATGTCCAGCCAA	CCAGCATGTACTCAGCCATG
GTA0079748	Mi_0049	AC	A	C	AGTACTGAGATATCATGAAGCCTCCT	GTACTGAGATATCATGAAGCCTCCG	GCAGAATGTGCAACCTGGCT	CTGTAATTCTGCACACAGGGAA
GTA0079739	Mi_0050	GT	G	T	CAACAGATTCAGAGTCAGTTAAAGAAACG	TCAACAGATTCAGAGTCAGTTAAAGAAACT	GTGGGTAATGTTTCAAAACTACCGCA	TTGTTTTCGGATGTCCACCATC
GTA0079742	Mi_0051	AG	A	G	TTCATGTGACTAAATTGGTCATCTTGAAAT	TCATGTGACTAAATTGGTCATCTTGAAAC	CCTGATGGGACTTTCATATGTTTGGTTT	TCACAAACACAACCTGATTTCTGT
GTA0079749	Mi_0052	CT	C	T	GGTTCTGGATAGGCAACAACAC	AGGTTCTGGATAGGCAACAACAT	CCAAATTCTTTTGCGCTTCAATATCAGC	ACTGCTAAGCTAAGAGATGAGAAAGA
GTA0079764	Mi_0053	CT	C	T	GCAGTCTTGAGTTTAGCAATTTCTTCG	GCAGTCTTGAGTTTAGCAATTTCTTCA	ACCCCTGCCCCAGTGT	CATCATTCAACCATTTCTGTTCAGC
GTA0079744	Mi_0054	CT	C	T	GGCAATCTCGGAATGTCAATATCG	TGGCAATCTCGGAATGTCAATATCA	GGCCTACCATTGCAGAAGCTTT	CGGCAATGGCCTCTCTG
GTA0079797	Mi_0055	CT	C	T	CAACAAGATTTCTCAACACCCCG	CAACAAGATTTCTCAACACCCCA	AGCAGAAGTCATTGGTCCAGCT	CCCCTTCTTCAACCATAAATCTCT
GTA0079758	Mi_0056	AG	A	G	CTAGCTATAAGGGTGTTCATGCCA	AGCTATAAGGGTGTTCATGCCG	TCCGATCGCAAGCTGATCCT	TGGAATTTAGTTTCAACCACCATCA
GTA0079753	Mi_0057	AG	A	G	ACAACAAGGTGGAAGGGACA	ACAACAAGGTGGAAGGGACG	CTAAAACCGCGAGCCTGAGC	ACTGATGAGAGTAAGAGTGTGAATCA
GTA0079805	Mi_0058	CT	C	T	GCTTCTCTTCTGGACCAGCATG	GCTTCTCTTCTGGACCAGCATA	ACGACGGCGTCGTCTACAA	TGCCGCAACATCCTGTTT
GTA0079762	Mi_0059	CT	C	T	TGGTCTTCTGAATAATCCCCATCG	ATTGGTCTTCTGAATAATCCCCATCA	TCCTCAAGCAGTTGGAATTCGGT	GCAAGATGTGCATTGACAATATTGA
GTA0079767	Mi_0060	AG	A	G	TGATGCATCTGCACTTGAGGT	GATGCATCTGCACTTGAGGC	TGCAGACTCCTCAAGTGCAGG	GATTTGAGACATCTGCACAGGT
GTA0079741	Mi_0061	CT	C	T	CCGTTCCTGATACAAATCCTGATTAATG	ACCGTTCCTGATACAAATCCTGATTAATA	ACAGTGCCGATGAGGACGAA	GGCTACACCGTTCTTGAAATTAGA
GTA0079769	Mi_0062	CT	C	T	CCATAAAATGGAAGCTGGTTTTGATTG	AACCATAAAATGGAAGCTGGTTTTGATTA	AGTCTGCCGCCTGGAGT	AAAATATCATGGGTGTGGATTGTGA
GTA0079751	Mi_0063	CT	C	T	CCCGACGATCTCGTCGTTTAC	CCCGACGATCTCGTCGTTTAT	CGGAGGAGCTAAGCTTGCAAA	GATAAACCTGACTTTCTCGACGG
GTA0079793	Mi_0064	AG	A	G	GCAGAGAAGCGAAATCCCACA	CAGAGAAGCGAAATCCCACG	GCCTCACATTGCCATGCCT	TCCTCTTCTTTTCCAGTCTATCAGG
GTA0079754	Mi_0065	GC	G	C	CCGGCTGTTGCTGTTGATTTTC	CCGGCTGTTGCTGTTGATTTTG	GCACTGGGTGTGGAGCAT	ACAACTTGTCTTTGACGAGCC
GTA0079772	Mi_0066	CT	C	T	TCCCTAGAAGAAGGAAATAACAAGGAC	CTTCCCTAGAAGAAGGAAATAACAAGGAT	GCATCAAGCCCAAATGGATCAGA	GTAAGCAGGATATGCTTTCAGCTT
GTA0079778	Mi_0067	CT	C	T	GCTCTCATCTCCTCTTCTGCG	GCTCTCATCTCCTCTTCTGCA	AGGCTGAAAGAAGTAACTGTAGAGAAATCC	AATGTCAAAAGCTTCAATTCAAGAGC
GTA0079780	Mi_0068	GC	G	C	GGTGATGATTGAATCCCAGCTTC	GGTGATGATTGAATCCCAGCTTG	GTCTGAAAAGCAATATTCAAATAAATCACCAAAATCTG	TGTACGAGCTTTTATGGTTACTTGG
GTA0079745	Mi_0069	AC	A	C	GAATCTAACCAAGCTCGAGAATCAAAAAAT	AATCTAACCAAGCTCGAGAATCAAAAAAG	CTCACTGGTAGAGGCCTTGGT	GACACTGTAGAAGTCATCATCACAA
GTA0079759	Mi_0070	CT	C	T	ACCCTATGGCTAATGTTAAGGGC	GAACCCTATGGCTAATGTTAAGGGT	CACAGGCACCTCCATTGCAT	GCAGCTTAGTGAAGTGGAACC
GTA0079750	Mi_0071	GC	G	C	GCAGGAGAATGAAAAGCTACGTG	GCAGGAGAATGAAAAGCTACGTC	AGCAAGGAGCTTGCTGGGA	TCAGCAAGTCATTGAGGAACTTATG
GTA0079795	Mi_0072	GC	G	C	TTTGAGGTAGAATCATCACATTTCAATGAC	CTTTGAGGTAGAATCATCACATTTCAATGAG	CTTGTTCGATCAGACGGCCAT	GTTTTGATCAGAAATGATTTGAGCCT
GTA0079743	Mi_0073	AC	A	C	TGTTTCCTCAAAGATTTCTTCTGGCTA	GTTTCCTCAAAGATTTCTTCTGGCTC	GTGAAGGGGGTGCATGTGTT	CTTCTCTCTCCTTTTTGAGTTCACA
GTA0079746	Mi_0074	AT	A	T	GGTGCAAACAAAGGAAGAGCT	GGTGCAAACAAAGGAAGAGCA	ACCCCATGAACCTGATCAGCA	CTGACTTTACTGGTGGGTTCAG
GTA0079771	Mi_0075	AT	A	T	GAAACATCACCATATTGGGCATATTCT	GAAACATCACCATATTGGGCATATTCA	CGTCTTGTGGGCACATTTGGA	CCAAAGGCATATACATCTATTTTGGGA
GTA0079806	Mi_0076	GC	G	C	GAATGGGATCTGCACTGCTG	TGAATGGGATCTGCACTGCTC	CTTAGTTTCACTTCCTCCTCCTGGT	GTGCTATTGCAAAGGGTCAGATT
GTA0079747	Mi_0077	CT	C	T	AGCTGAGACAGCTATGAAGACG	CAGCTGAGACAGCTATGAAGACA	ACTAGGCACTGTTCCAGTGGG	CATCCAGGGCATCAGCAC
GTA0079791	Mi_0078	GC	G	C	CCTCTGGCTTTACTCCCCTG	CCTCTGGCTTTACTCCCCTC	CCTGCCTGCAAAGGAGTCAG	CATTCTCACTAACTTCGGTGGAAC
GTA0079756	Mi_0079	AG	A	G	CTACAGTGAAGTTCGCAAAATAGTGT	CTACAGTGAAGTTCGCAAAATAGTGC	GAGCCCCAGTCAGACTGGA	GCACATAAAATCCCATAAAAATCAAGGA
GTA0079776	Mi_0080	GC	G	C	CTTCTTACTGCTAATCTGGTTGATTCTG	ACTTCTTACTGCTAATCTGGTTGATTCTC	GGGACTAGAGCACTGCAACACA	TCCTAATTTCATGGCTTTTATGCACT
GTA0079761	Mi_0081	CT	C	T	TGTCAACCCCATCAACTTCTGAC	TGTCAACCCCATCAACTTCTGAT	TCTGCAACTACCATCTGATGCCA	GACCGATTCAAAAATGCCTATGG
GTA0079774	Mi_0082	CT	C	T	CAATGAACAGCTCCAAACTGAAGAC	CAATGAACAGCTCCAAACTGAAGAT	CGGTGACAACAACCAAGGCA	CTCTGAAACTCTTGTTGAGGTTCTT
GTA0079765	Mi_0083	CT	C	T	CCAGCTTGGGCAGTGTAAAC	CCAGCTTGGGCAGTGTAAAT	GCTCAGCGTCAATGGCACT	CAACATTCCATTGTACGGAGGG
GTA0079799	Mi_0084	CT	C	T	CGATGGAGGGGTTACACGAC	CGATGGAGGGGTTACACGAT	CAGAAATGGCGGCGGTCC	TTCAGGCTTTTCACCACAGC
GTA0079752	Mi_0085	CT	C	T	GGGTTGAAAACCAATGTATCATTTGTAAAC	GGGTTGAAAACCAATGTATCATTTGTAAAT	CACCCTTCCCTCCTAGCACA	ATTGAGAAGTTTGAGCCGAATGT
GTA0079784	Mi_0086	AT	A	T	ACCATTGATGGCCTCGTTTCA	ACCATTGATGGCCTCGTTTCT	GGCGACGACCAAAGCTGATG	AGCAATGGAAGTAGAAAATGAAACCA
GTA0079770	Mi_0087	AG	A	G	CAAGTCAACCACTGTAAGGTCACTA	AGTCAACCACTGTAAGGTCACTG	TGAAAGGTGCCCAGCGGTA	ACAAAGTTATCCTTCAAAATGAGCCA
GTA0079782	Mi_0088	CT	C	T	ACTACCAGGGTCATATGACTTTGAC	AACTACCAGGGTCATATGACTTTGAT	GCAAAAGCCCATCAGAAGACTCA	CAAGAAGAGAGGCATATTGTCGTAA
GTA0079760	Mi_0089	CT	C	T	CGTTACAGCAGTTACAGTGGTAGC	CGTTACAGCAGTTACAGTGGTAGT	CGCCTAGAAACTCCACGGC	GGCGTCCATCATCAGTTGATC
GTA0079763	Mi_0090	AG	A	G	GCAGGTCTGATTTCTTAGCTGCA	CAGGTCTGATTTCTTAGCTGCG	AACGCTCACCCAGAAGGTCAT	TTGCAGCTCCAATAAACGCA
GTA0079755	Mi_0091	AG	A	G	GTTGATGCCAACCATATCAAGACTAAT	GTTGATGCCAACCATATCAAGACTAAC	CACTGAAGATGCATATTCAGTTATTTTATATGGAAGC	AGGAATTGAATCAATGGCACTAACA
GTA0079740	Mi_0092	CT	C	T	TGAATGATACGCCTATGACAGTCG	GTGAATGATACGCCTATGACAGTCA	GGCAGATGGACTGAAGTATCTCCA	TCGAGGCTTTGATGTCTCTGT
GTA0079757	Mi_0093	AG	A	G	ATGAAATTGCCAATGTTGGTCCA	TGAAATTGCCAATGTTGGTCCG	CCAGCAGTCCTCCTGGTTTG	TGGCATGATTTGCATTGAAGATTTAATT
GTA0079738	Mi_0094	AG	A	G	CTATTCCTTCCTGGGAAAGTTGGTAT	TCCTTCCTGGGAAAGTTGGTAC	ACAATGCTGGAATCATGTTCTGCC	GATGATTTGTTGCAAACTGCATCT
GTA0079766	Mi_0095	GC	G	C	GCACTCTGGTTTTGGAATATTCTTCTTC	GCACTCTGGTTTTGGAATATTCTTCTTG	CCACCACACAAAACCCTGCT	CCAAGGTACATTCTGGGCAAG
GTA0079768	Mi_0096	AG	A	G	CCCTCTTATCCCTTGCATACGT	CCCTCTTATCCCTTGCATACGC	CTTCATCTGTACGGTAGTATATGGGTCA	ATCGAAGGAGGAGGCCC
GTA0079905	Mi_0097	CT	C	T	GCTACCACTCAATGACTGCTGAC	GCTACCACTCAATGACTGCTGAT	GAAACACCACACCCGCCA	AGGACCGCCTCATCGAAG
GTA0079908	Mi_0098	GC	G	C	CACCATGCTGATACACCACATATC	CACCATGCTGATACACCACATATG	CTCTGTCGTATATGCAGCAGTGTTTG	CACAGGTCCTTTTCTTCGTATGC
GTA0079926	Mi_0099	AG	A	G	TGATATGTGCATACCTTTACCAGCA	GATATGTGCATACCTTTACCAGCG	AGAAGCAAACCAGTACATGTTACTGGA	CTCTCTGCATAGTTCTGATAACGTG
GTA0079890	Mi_0100	AT	A	T	TTGAGTAGCCTTCTTCTTTCGACA	CTTGAGTAGCCTTCTTCTTTCGACT	GTGGCCATGCTGCTGAGT	TGACTACTTTAGGAATTGGAAATTTCTTGA
GTA0079881	Mi_0101	CT	C	T	TCCCTGATGCAGTTGGTGAC	TTCCCTGATGCAGTTGGTGAT	CTTTAGTTTCAAATATCTTAGAGGAATCAAGTAGGACA	CATTTCCGCCCCAGGAAT
GTA0079889	Mi_0102	AG	A	G	ATTCCGCCACTGTTATCCGAT	TCCGCCACTGTTATCCGAC	ATTCCTCTGTATGGAGCCGGG	TTCAAACACCAGAACCACCG
GTA0079897	Mi_0103	CT	C	T	CTTCACACACTTTATGCCTCCTG	GACTTCACACACTTTATGCCTCCTA	CGGCTGATCTGAGCGATGCTA	CCTGAGCCTTTGCATGGAC
GTA0079893	Mi_0104	AG	A	G	AACCGGCCGCAGAAGT	ACCGGCCGCAGAAGC	ACCATCTATAGCTAGTGCTAAAGCTAAGGT	CAACCTGGGTACTGCTTGAA
GTA0079883	Mi_0105	AG	A	G	CTTGTCAGCTTCCTTCTGATACTGT	TGTCAGCTTCCTTCTGATACTGC	ACATGGCTCTGCTTGAGGCTA	ACATGTTTCCATACCTGAGTTACAC
GTA0079885	Mi_0106	CT	C	T	GGGCTACTCGCCTCTCAAC	GGGCTACTCGCCTCTCAAT	CCTTCGGTGGACGGTTGC	ACTCGTTTCAAAACAAGCGGG
GTA0079887	Mi_0107	CT	C	T	GTTTTTATTCATGCCTTCAATGGCG	TGTTTTTATTCATGCCTTCAATGGCA	AGGCTTCGAGCAAAGCCTATGA	TGGATTCTGGGTAGTTTCCTTGT
GTA0079882	Mi_0108	AG	A	G	AGAAGAATCCATCCATTGCTCAATCA	GAAGAATCCATCCATTGCTCAATCG	CCGAACGCTTTTTAGTTGATTGTCCA	GGAACTTCAAGAGGCTTTGATCG
GTA0079902	Mi_0109	CT	C	T	TCATCTGGCATTTTCAAACAGCTAC	GTCATCTGGCATTTTCAAACAGCTAT	AATTATATGCATCTTTCAAAAATTTTATCAGTGGCTTTAT	TGAAGGAAAATGACCAATGCTGT
GTA0079911	Mi_0110	AT	A	T	CGAACTTTATCCCGAAGGTGCA	CGAACTTTATCCCGAAGGTGCT	AGGAAAGTCCACCGTTGCCT	CCGTTACCATCCTTGGGC
GTA0079923	Mi_0111	AG	A	G	AAACACTAGGCAGTCGAATGCTA	ACACTAGGCAGTCGAATGCTG	GCACAACGCTGACCACATTCT	TGCTGTTATCAGGAAGCATGATG
GTA0079918	Mi_0112	AC	A	C	CAATAGATTCCTAACAATTTTGCCGCATA	AGATTCCTAACAATTTTGCCGCATC	TCACAGCTTTTCCCACCTCCT	GCAACAGTGAACGAAGCTTTC
GTA0079913	Mi_0113	AG	A	G	GCAACGGTTATGAATGCTCTGTTA	GCAACGGTTATGAATGCTCTGTTG	AACCTCGGGCAATTCAATTGCA	GCATACCAAGTTGGTATGATGGC
GTA0079927	Mi_0114	AG	A	G	GCAGAATTGCCTCCTAATGAACCA	CAGAATTGCCTCCTAATGAACCG	AGTACCCCTGCAAGGGCAT	TGGTTCCTTCAAATGGAAAGAACTC
GTA0079891	Mi_0115	AT	A	T	GTGTCCACAGAGGAAGTTGGA	GTGTCCACAGAGGAAGTTGGT	GCTTGCAGCACTTCCTCATCC	GGAAGTTCTATGACTCCTCAACAAA
GTA0079894	Mi_0116	AG	A	G	GGCGATGCTGGCAATTCA	GGCGATGCTGGCAATTCG	CAACCCTGCATACGCCTCAA	CTACAGCCTGTCATTTTCCCTAG
GTA0079892	Mi_0117	CT	C	T	ACTGGTTGATCTTCTCACGGAC	CACTGGTTGATCTTCTCACGGAT	GTGCCTCCACTGCAGCAA	AGAGCAACTGCATCAGACCA
GTA0079896	Mi_0118	CT	C	T	CCACCGGTAACTGAACCTGTG	CCACCGGTAACTGAACCTGTA	CAAACAGATTCAAATCAGGAAACTGAGGG	CCAGAGAGTTCTCCTTCTGGT
GTA0079919	Mi_0119	AC	A	C	AGAATCTGACCAATCTTTCTTCACTCT	GAATCTGACCAATCTTTCTTCACTCG	GTTGCCCATGATGAAGTCATTTCAGA	GTCATCACTTTCAGAATCTGACCA
GTA0079915	Mi_0120	CT	C	T	ACATGCGAGCAATTGGCATG	AAACATGCGAGCAATTGGCATA	CTCCGAGCTAACAGCTGGCTA	CACATAGTAAAACCATACCTGGCAA
GTA0079910	Mi_0121	AG	A	G	ATTGGTATGCTCCCATATAGCACA	TTGGTATGCTCCCATATAGCACG	CGGCAGTACGAGTTCTTCATTGTCT	GCTGGTCTTTTACCTACGTTGA
GTA0079880	Mi_0122	AT	A	T	TGCTCTTGAGTTCAAGTACAACAACT	GCTCTTGAGTTCAAGTACAACAACA	TCCCTTAGCTCTGGTTTGCCT	ACAAAGCCCACATCAGCAAT
GTA0079916	Mi_0123	GC	G	C	TGGCCTAACACTAAGTATCTTGATGTG	TGGCCTAACACTAAGTATCTTGATGTC	TGAGCCATGGTTCCCGTGA	TGGGAACGCATTATCACCAGA
GTA0079909	Mi_0124	AG	A	G	GAGCTTCAGGAGTAATCGTCTGT	AGCTTCAGGAGTAATCGTCTGC	AGTACCACCAGGCACAACAGT	GCAGCCTTCACACTCTCAAG
GTA0079920	Mi_0125	AG	A	G	GTCAGAAGAGGAGGATTCACCA	GTCAGAAGAGGAGGATTCACCG	CCATTCTGACAGTTCTTTTTGTAAAACCCT	AATGAGGCTTATGAAGAACTAATGAAGAT
GTA0079925	Mi_0126	AG	A	G	ACCATTCAAAGAATACGCGGGT	CCATTCAAAGAATACGCGGGC	CACCCATCTCACCTTCAGTAGAAGA	GCCACCTTTTCTCCGCCTA
GTA0079899	Mi_0127	CT	C	T	CTGCTATGGCAGCTAATGGC	TTCTGCTATGGCAGCTAATGGT	GAGGTGCTGGCCATTGCA	CCACACTAACAGAAGAAACTTCTCT
GTA0079917	Mi_0128	CT	C	T	AGGCTTATGGCTCTTGTCTGC	CAGGCTTATGGCTCTTGTCTGT	AGGTGCTCAAGGGCAGATTCA	GAAGAAGCAGCTGATCGCA
GTA0079895	Mi_0129	CT	C	T	TCCCCTACCCAAAATGACGAC	TTCCCCTACCCAAAATGACGAT	GGACTCGAAGCTTTTACGAAGTTGC	AGGTCTTGGTTTCTCCTCTTCTT
GTA0079901	Mi_0130	AG	A	G	TTCGATTTCAAGAATCATAGTCTCCCA	TCGATTTCAAGAATCATAGTCTCCCG	AGGAGCCTCCGCTGAAATCA	CCAAATGCAAGAAATTGAGCAAACT
GTA0079922	Mi_0131	AG	A	G	CATGCAGCAATGACGTACCA	CATGCAGCAATGACGTACCG	TGACCCCCGAAGATTGTGACA	GCGACAAAGGATGCTATAATATTTGC
GTA0079906	Mi_0132	AC	A	C	CATCTCCTTCGTATAGAAGTTTGGGAAT	ATCTCCTTCGTATAGAAGTTTGGGAAG	GAGAAGAGACTCTGCGGCCT	GTTTCAACTCTTCATTGGCAAGC
GTA0079888	Mi_0133	AG	A	G	CACCTCACGAATCACTCGTCA	ACCTCACGAATCACTCGTCG	CACGCATGTAACCGCCTGA	CCTCCGATCACGTGACTGAT
GTA0079912	Mi_0134	CT	C	T	CCAGAGAAGCAGTTCTAGCAACG	CCAGAGAAGCAGTTCTAGCAACA	GGGCAAAGTCCAGGCAAGAA	ACTGTCACACACATCAATTATTCCC
GTA0079921	Mi_0135	GC	G	C	ACCATCCTCTTGACCCACTG	CACCATCCTCTTGACCCACTC	TGGTGCGAACGTGGTTGATTTC	ATGCCTCTCACACCCCT
GTA0079907	Mi_0136	AG	A	G	CTCCAATACAGAGCCTGATCCA	CTCCAATACAGAGCCTGATCCG	GGTTCATCAGCCTTACTAGGCGA	CTTCGTGCTTTGTTCCTCCC
GTA0079886	Mi_0137	AG	A	G	TCTGCCAAATACAGTCCGTCA	TCTGCCAAATACAGTCCGTCG	GCAGGTGACAATCTTGGGCT	ACCAAGTTACGGTCCTCAGT
GTA0079924	Mi_0138	AC	A	C	ATGCTTGGTATGGGCATGACTA	TGCTTGGTATGGGCATGACTC	GGCATGGAAAGAGCGCCAC	TTCTTGGCCTTACTCTCACCA
GTA0079898	Mi_0139	CT	C	T	CTTCTGACGCAATTTTCTACTACGAC	TCTTCTGACGCAATTTTCTACTACGAT	GAACTTGGTTTGGGCCGCT	AGTTCAAGTGACACCTCATCGT
GTA0079914	Mi_0140	AG	A	G	GTGAAAATTATTCAACACCGGCCAT	TGAAAATTATTCAACACCGGCCAC	GCTTCCGGTGCTTCCACG	AAGGCAATAAATCAACCGCACT
GTA0079900	Mi_0141	AT	A	T	GCAGAAGGTCAGCAGTACAATATATCA	GCAGAAGGTCAGCAGTACAATATATCT	CGTCCCTGCTCCTGATACTTCA	TCACATTTATTCACTGCAGAAGGTC
GTA0079884	Mi_0142	AT	A	T	CTTTGATTGTGTTGGGACTGTTTACA	CTTTGATTGTGTTGGGACTGTTTACT	GTCCAACCATTGTAGCCACCAA	GCTACCATTGTTGTTCATAATGGC
GTA0079904	Mi_0143	AG	A	G	CTTCCTTTACCGAATCAGTGTCTACA	TTCCTTTACCGAATCAGTGTCTACG	CCCAAGCTTCTGGAGGTGTGA	CAACCTCCAAACAGGATGATATCAA
GTA0079903	Mi_0144	AG	A	G	CTTTCAATGGAAGCTTGCCAACA	TTCAATGGAAGCTTGCCAACG	CCAACCGGTGCGTCCAA	CACTACTTTATGACTACCGGGC
GTA0079858	Mi_0145	CT	C	T	TGACACATCGAGAAGTGAAGAGTTG	CTTGACACATCGAGAAGTGAAGAGTTA	TGCTCGTCGCCTTGATCTTCT	CTTGAGCACCAAAGAGGCTT
GTA0079861	Mi_0146	AG	A	G	TGCAAACCCAGAATTACCCAATAGT	GCAAACCCAGAATTACCCAATAGC	GCTGAACAATTGGCAGCACGA	TGATCTCAGAAAGTGAAGTTGCAAA
GTA0079878	Mi_0147	AT	A	T	CATTTGGCCGGTAACATATTGCT	CATTTGGCCGGTAACATATTGCA	TCTCTAAAGAGCGAGTTGTTAATTGGACT	ACCAACAACAAAGCCCTTTCC
GTA0079843	Mi_0148	AT	A	T	TGAACTTTGGATTCCTTGGTGGT	TGAACTTTGGATTCCTTGGTGGA	GCTATGCCTCTGCAACATGCAA	GAGACCCTCCTGACCTTAAATTTT
GTA0079834	Mi_0149	CT	C	T	GCCTCTTCCTCATCAGAAGCG	GCCTCTTCCTCATCAGAAGCA	ACTGTGAAACCGTAGAAGAACATGAAGAT	CTGGCTTCTTCATCATCTTCCG
GTA0079842	Mi_0150	CT	C	T	TGATGAACCTGGGATTTCTCGC	CTGATGAACCTGGGATTTCTCGT	CCCACGTCCTGGCCCT	CCCCGGAAGATATTAAATGGAATGC
GTA0079850	Mi_0151	CT	C	T	GGCTTTCCACATAGTTTTGGACG	GGCTTTCCACATAGTTTTGGACA	CCATTCCAAGGCCAACCCC	TGACAGGAACTTGAAGCAGATTG
GTA0079846	Mi_0152	CT	C	T	CCCAGAAAAGCCCATGCG	TCCCAGAAAAGCCCATGCA	CGCGGGCCTGGTCTTG	TTTTGGTGACAATTGACGTCGTTA
GTA0079836	Mi_0153	AT	A	T	TCTCCCCATCCTCCCCAT	TCTCCCCATCCTCCCCAA	AGCCAGGATACAAAGCTGGGT	GGCACAACCGACGATCTCT
GTA0079838	Mi_0154	CT	C	T	AAGACACTCTCCTCATTCACTGC	GAAGACACTCTCCTCATTCACTGT	CCGGCGTTCGCCGTG	GGCCGTGGACTCTGGAA
GTA0079840	Mi_0155	CT	C	T	GGTCTGGTTGCTGTTCGTG	CGGTCTGGTTGCTGTTCGTA	TCATGGGCCTCTAACCAAACCT	GGTCTCGTTGTATGTTAAGATCACG
GTA0079835	Mi_0156	CT	C	T	GCTTGTTACAACTGTCTTTAAACTGTTCG	GCTTGTTACAACTGTCTTTAAACTGTTCA	GGGTCATAGCCACATTGCTGTT	AGTTTTCGGTTTGTCCTCTTGG
GTA0079855	Mi_0157	CT	C	T	GCCATATTCCTCTCTGGTTTCACG	GCCATATTCCTCTCTGGTTTCACA	GGAGGATGATACGTCTTCCTTTCTGT	CAGCTCATAGTCGTCAAGCAA
GTA0024825	Mi_0158	AT	A	T	TTGGATGAGGAAGCAGTGCT	TTGGATGAGGAAGCAGTGCA	ACACTCAGAATCCTGAATGGTGGG	CCCGGCATCATCAGCAT
GTA0079875	Mi_0159	AG	A	G	CTGATGGACCGGGATAAGGT	CTGATGGACCGGGATAAGGC	AGCAGCATACCCTCCAGCT	ATGTCCAGAATGATGTGCAGC
GTA0079870	Mi_0160	CT	C	T	CCCTCCAAATACTTCATACGCTCG	CCCTCCAAATACTTCATACGCTCA	TCAAGGTTTTGCCCTTCAGATACTATCAT	AGTCATCAGTTCCATCTGTCGA
GTA0079865	Mi_0161	AT	A	T	TGTAATTTCTTCTCCGTCTGCAACA	TGTAATTTCTTCTCCGTCTGCAACT	GAAGTGGTGCTCAACGGCAT	CTCAAACAACTCCATTCCAACCT
GTA0079879	Mi_0162	CT	C	T	CAACACCGGCTAAACAAGGC	ACAACACCGGCTAAACAAGGT	AGGTTCCGTAGAATCCTGTGCA	GGGTACTTGTAAGAAAACAACACCG
GTA0079844	Mi_0163	AT	A	T	CTTTCTGCAGGTCACAAATTAACTCT	CTTTCTGCAGGTCACAAATTAACTCA	CCGGAGAGTCCGACAACCTG	AGGCTTTGATTTGAGTTAACTGCTAC
GTA0079847	Mi_0164	CT	C	T	CCCTTGGTTGCCCATATGTG	AACCCTTGGTTGCCCATATGTA	GCATCAGGAGAAACTGCTGTTGGA	TCCCCAAACTTCTCATCTCCA
GTA0079845	Mi_0165	AC	A	C	GCGTAGCTTGCCAAATTGAAACTA	GCGTAGCTTGCCAAATTGAAACTC	GCTGGCTAGAGGGAAGCCTT	AGTTCCTGGGAAGAGCGT
GTA0079849	Mi_0166	CT	C	T	GCTATTGAGGTGGATAGCCATCAC	GCTATTGAGGTGGATAGCCATCAT	TGCCTCTCAGATGGAGCACTC	CAATTCTCAGGGTAAGCCAGTT
GTA0079871	Mi_0167	AT	A	T	TCAAACCTGTTTTCTCTTACGTATGGA	TCAAACCTGTTTTCTCTTACGTATGGT	TTGACTCCCGGGACTTTAAGCA	CACAGGCAGTTTTTTGTTATTGGAT
GTA0079867	Mi_0168	AT	A	T	AGCAACATGACCATGAAGGACT	AGCAACATGACCATGAAGGACA	GCTTCTAAGAAACAGCTTGCACAGT	CAACCATGTGTCGAAGAAGAGAA
GTA0079863	Mi_0169	CT	C	T	CATTGCAGGACTGATGTTTCCAAC	CATTGCAGGACTGATGTTTCCAAT	GGGATTCTGACCCATGCAGC	AAGCATGCATATACCATGAAGCA
GTA0079833	Mi_0170	AG	A	G	CTTCCTGGAACTGCATTGCA	CTTCCTGGAACTGCATTGCG	AAGGGAGCCAGTGGAATTCTCT	CCAGTGCTAAAAAATTTAGTGCTTCA
GTA0079868	Mi_0171	CT	C	T	GCCTAGCCACAGCCTCG	GCCTAGCCACAGCCTCA	CCTTGGCTTCCTCCTACCTGTA	ACTCACCTTTCCAAGTTCATTGAG
GTA0079862	Mi_0172	AC	A	C	CACGTGATGCTTAAAGAAGATGGA	CACGTGATGCTTAAAGAAGATGGC	CACCATTCCCAGATTTTACCATTTCCA	TGCGGAAATGAAAAATTGCACG
GTA0079872	Mi_0173	AG	A	G	GAATCCAATCATGTTCTTTGCTCTCA	GAATCCAATCATGTTCTTTGCTCTCG	GTGGGATCACTGCTGTTGCT	CTCATCAGACGCATGCTTAGAG
GTA0079877	Mi_0174	CT	C	T	AAATGACACTGATAAAGCTTCGAAAGAC	CAAATGACACTGATAAAGCTTCGAAAGAT	AGCCTCAAGGCGGCTCA	GATGGAGAGGCTGTCTCTTACA
GTA0079852	Mi_0175	CT	C	T	TTGTTGAGTAAAGAACATATTTGTTGGGAC	TTTGTTGAGTAAAGAACATATTTGTTGGGAT	CAATGGTTTTTTAACTGCTTCAGCTGTTTT	GGACTGGAAAGGGAAGTCAAATT
GTA0079869	Mi_0176	AT	A	T	ACAAGTCCTGGGAAATTATAATTCACCA	ACAAGTCCTGGGAAATTATAATTCACCT	GTGTTCCCTAAACTCCTCAAAGTTGAGA	AGAGGGACAAATTTCAGCATGAAAA
GTA0079848	Mi_0177	AT	A	T	AAGAGGTTATATTTGTGGACCACACT	AGAGGTTATATTTGTGGACCACACA	TCCTTTTTGACGAGTCCAAAACGC	AATTGCTTCAAGAGAAGTTGAGGT
GTA0079854	Mi_0178	AG	A	G	GCCACCTCCTCCTTCTCCA	CCACCTCCTCCTTCTCCG	CGCCCTTCCACATAAGCAACA	AAGGCCAAACTCATACATGCC
GTA0079874	Mi_0179	GT	G	T	AGTTATTCATCCAGGCACCACG	AGTTATTCATCCAGGCACCACT	ACAGGACATTCAAGAAGTTCATGGACA	CCAACAATAACTCCAGTGTCTCTT
GTA0079859	Mi_0180	GT	G	T	TGCAAGTTGAAGCTTTTCCTGC	GATGCAAGTTGAAGCTTTTCCTGA	CCAGGGAGTCTGAAAGAGCTGA	GGCTTGAATTTGGCTGATGC
GTA0079841	Mi_0181	CT	C	T	GGCATTTCTGCTTCAGGGC	TGGCATTTCTGCTTCAGGGT	CACTGCATTGCTTCCAGGAAGA	TCAGCATTTAGGAGAAAATATGCTGG
GTA0079864	Mi_0182	GC	G	C	TGTACATCCCCAGTTTTTCTACCTTC	TGTACATCCCCAGTTTTTCTACCTTG	CCATGTGATGGGGCAACAGAA	TTGTGTTGAAATCTGTACATCCCC
GTA0079873	Mi_0183	AG	A	G	TGAAGACTGATGCTCCAGTTTGT	GAAGACTGATGCTCCAGTTTGC	CATGCAGGCCATCCAAGTTGA	TGAGAGGTTCCCAATCCAAGT
GTA0079860	Mi_0184	AG	A	G	CATTCGGATCAACTCCTGGAAGT	TCGGATCAACTCCTGGAAGC	TGGCAGATCAGTCTTTTGTCTCATCT	AGATGCAATCAAATCTTTTACTGAAGGA
GTA0079839	Mi_0185	CT	C	T	CGCCCAGTGTTGACCCG	CGCCCAGTGTTGACCCA	TGACGTGGTTGACCCCCA	CCGCCTCTCAAGACGATCT
GTA0079876	Mi_0186	CT	C	T	CGTGATTTGGAATGAGCTGCG	CGTGATTTGGAATGAGCTGCA	CTGTAAATCCTGCTCGACGCC	ACAGGCAGTAAGGGTGGT
GTA0079851	Mi_0187	AG	A	G	ACTGAGAGAATTTTGCTTCTTCCAGT	CTGAGAGAATTTTGCTTCTTCCAGC	AGCACCCCTCTTGATGAAGGT	CAGAGCAATGAGGAAATTCTGACAA
GTA0079866	Mi_0188	AG	A	G	TGGCGCTTGATCCACCA	TGGCGCTTGATCCACCG	ACTTCATCGCTGGCAGATCCT	GGACTATGGGAACTCAGATTGGA
GTA0079853	Mi_0189	CT	C	T	GAGCGATATAGATTGGCAAATGTTAGAC	GAGCGATATAGATTGGCAAATGTTAGAT	GCGCCGCCCCATGTAA	CCGGTCAAGAAATTGACGTACC
GTA0079837	Mi_0190	AC	A	C	ATTTCTTTGCAACTGCCCAATTATCT	TCTTTGCAACTGCCCAATTATCG	ACAACCTTCGAGGGCCGA	ACTGGAATCCTGGGAAGGTAA
GTA0079857	Mi_0191	AC	A	C	GCTCAATGTTATTCAAGACGGCTCTA	CTCAATGTTATTCAAGACGGCTCTC	CCCCATCAGAGCTCCAAGTAACA	TTAAGGTTTGGCATATTGGAGCAT
GTA0079856	Mi_0192	AG	A	G	TGTCACTTGACAGAACAGATGATGAT	TGTCACTTGACAGAACAGATGATGAC	GGCGAGCTAACAGGCAACCTA	GCAGCAAGAATTCCAATATGCATAC
GTA0079951	Mi_0193	CT	C	T	AGCCTCGTGAACTTCTATAACTTCG	GTAAGCCTCGTGAACTTCTATAACTTCA	GCAGCAGCTGGATCTCTGG	ACAAAGCACTGTCGTTGAATTGAT
GTA0079949	Mi_0194	CT	C	T	CATTCCATAGTCAAAATCATCCTTAAACCTG	CATTCCATAGTCAAAATCATCCTTAAACCTA	GGGGATGGAAAATTTGAGGAGAAAGATG	ATATGATCTCGATCCTGTCCCC
GTA0079942	Mi_0195	AT	A	T	TGTGGTCCGGGTCCCT	GTGGTCCGGGTCCCA	TCACCGGGCTGAGAAAGTGG	CCAAACTTGGGTACTGACCTGATA
GTA0079936	Mi_0196	CT	C	T	CCAAAATGCGCCATCCAGAAC	CCAAAATGCGCCATCCAGAAT	CAGGCCGCTTGCTTGGA	AACAATGATCCCCAGCTTGAG
GTA0079954	Mi_0197	AC	A	C	GGGAGCCTTTGTGTGAAGATTTTATA	GGGAGCCTTTGTGTGAAGATTTTATC	AGGAACAACCTGCGGAGCAT	TCCAATGAGATTCCTAGAGATGAGG
GTA0079950	Mi_0198	AC	A	C	CTCCTCCCCTTCTTTGATGCTAAT	TCCTCCCCTTCTTTGATGCTAAG	GCTGCCAATCAGGTCATCCG	CATCCCAAAATTCCAAGGGC
GTA0079970	Mi_0199	AG	A	G	TGCCCTAAGCAATGCAGGT	GCCCTAAGCAATGCAGGC	TTGAAACTTTTTAGGAGTTTTGGGTTTTCAGA	CAACTTCTCCCTGGATGCC
GTA0079931	Mi_0200	CT	C	T	CAAGTCTAGCAACATTCTGCTTGAC	TCAAGTCTAGCAACATTCTGCTTGAT	CCGAAATCCGAAACCCTTGCA	CTCCTCCAATTTATCATCGTGATGT
GTA0079960	Mi_0201	AT	A	T	GGCTCCCCTAAAAACAGGACA	GGCTCCCCTAAAAACAGGACT	CATGCTTGTCAGCCTGATCCA	CAAAGCGTGAAAAACATCTCAAGA
GTA0079962	Mi_0202	CT	C	T	TGAATGATCATGCGGAAATGACATG	CATATGAATGATCATGCGGAAATGACATA	ACCCTTTCTGTGCTGCTCTCA	GATTATCAATGTCAATGTTTTTCCCTTCA
GTA0079930	Mi_0203	CT	C	T	TGTTTGCACTTATCCCAACATGC	CTGTTTGCACTTATCCCAACATGT	CCCACAGTGGTCGCAGAAAG	TCTACGTGGTTTAGATTTGAAGACCT
GTA0079959	Mi_0204	CT	C	T	CCAAGAGCCATCATAAATATCACCG	ACCAAGAGCCATCATAAATATCACCA	ACACATACATTGGGAACTGGAAAGGT	CAGATCCATGTCTATGACCGTTTAA
GTA0079943	Mi_0205	CT	C	T	CAGACGGAAGGAGGAATCATCG	CAGACGGAAGGAGGAATCATCA	CCGACGACTCGTTCCCCT	GGGCTTTCCATCTACCAGAC
GTA0079967	Mi_0206	AG	A	G	CATTGTAAGCACTCCAAACCAGT	CATTGTAAGCACTCCAAACCAGC	CCTAAGTCGCAAAAGGCGCT	CAAAGAAGGCACAACAAGCAC
GTA0079935	Mi_0207	AC	A	C	GCCAGAAACCATTGAATCCGAT	GCCAGAAACCATTGAATCCGAG	TCTCAGGTTTTCTCAGCATACTCATTTTTGA	GGTCACCGGATTTGCAGT
GTA0079938	Mi_0208	CT	C	T	GAAATCAAAGCATTGTCAAACGGC	CGAAATCAAAGCATTGTCAAACGGT	TCCTGTTTGTTACCCCTGGACAT	GAGGAGATAAAAACTAAAGCTAGCGA
GTA0079971	Mi_0209	AG	A	G	ATTAAAACAAACCTAGAGTCTCCAGGT	AACAAACCTAGAGTCTCCAGGC	AGGTTCCCCGGCCATCA	AATCCCAATCTCTCCTCTGAAAGA
GTA0079934	Mi_0210	AT	A	T	CCAAAAAAGGAAAACTGGAATGCA	GCCAAAAAAGGAAAACTGGAATGCT	TCCCGCTGTTGACACCCT	GAAAAGTGACTTGCCAAAAAAGGA
GTA0079973	Mi_0211	AG	A	G	AGGTCAATGGATGCATTACCCA	GGTCAATGGATGCATTACCCG	GGCCTGGCATGTAAACTCCC	AACACCACAGTTTCCACAAGG
GTA0079947	Mi_0212	CT	C	T	GCTTGTTAGTGTATGAGTATTTGCCTAAC	AGCTTGTTAGTGTATGAGTATTTGCCTAAT	AGTGTGCAGCCGATCCCA	TGTAGTATAACTAGTGAGGACTCAAGC
GTA0079928	Mi_0213	CT	C	T	GGTGATAACAGCAGCATTGCTG	TGGTGATAACAGCAGCATTGCTA	ACTCACGCAAGGAAGACAGGT	ACAAGGAGGCAGGACAGAA
GTA0079946	Mi_0214	AT	A	T	CCTCCTTGTAAGGCATTCGCA	CCTCCTTGTAAGGCATTCGCT	CCCACAAGGGCACAAACGG	GTGCCATCCAGGTCCATG
GTA0079964	Mi_0215	AT	A	T	CAGTCCAACTTCTGGAGAAGGT	CAGTCCAACTTCTGGAGAAGGA	GTGAAGAAAAAATCAAAGCGAGTCTACCA	GGCTTTTTAGTGATCGGCTTATCTT
GTA0079969	Mi_0216	AG	A	G	CGTCTCCAACGAAGCGGAAAT	GTCTCCAACGAAGCGGAAAC	CAAATTAGTGTCCACTGTTATTGATATTGTATCTACATTT	ACAAAACCAGTAGAAACTCGGC
GTA0079952	Mi_0217	CT	C	T	TGCTGCAGAGTATCTTGGAGAC	TTGCTGCAGAGTATCTTGGAGAT	GCAGCCAGCCAGGCTCA	GATTCAAGCACCCATTATGAACTTG
GTA0079944	Mi_0218	AG	A	G	GAAGCCCGATGTCGGAGTTA	AGCCCGATGTCGGAGTTG	TTGTCAAGGGAGGTGATTCTAAATTCTCA	GTCTTGCCTTCATGGAATTTTCATT
GTA0079961	Mi_0219	CT	C	T	GCAGTCATAGAAGCTTTGTTCTCG	AGCAGTCATAGAAGCTTTGTTCTCA	GAGCAGCGTGCTCATAAAGTGA	TGATGCAGGCCAGAGGT
GTA0079957	Mi_0220	GC	G	C	CTGAGGACGGTTGAACCAAAAC	CTGAGGACGGTTGAACCAAAAG	GGTTGAGCCTGGCGATAACC	GCATTCTGAAAGAGAACGAAGTTG
GTA0079968	Mi_0221	AC	A	C	CAGCACACTCCAGGGCT	AGCACACTCCAGGGCG	CGGTGATCGAGACTTTCCCGA	GTCTTCAAACTCACACAAACACAC
GTA0079975	Mi_0222	AG	A	G	CGATCAGCATTATTCTTATTCCCAACAAAT	CGATCAGCATTATTCTTATTCCCAACAAAC	GCTTTTTGGTGCTGCAGTGG	TTAACATCACTGCCAAGACTTGAAA
GTA0079933	Mi_0223	AG	A	G	CTATCGAAATTATCGACAGGGATCCA	TCGAAATTATCGACAGGGATCCG	ACTCTGCATACCATCAGAGCTTTTCT	CATCTACAAGTGGAAGAGCTTATGAA
GTA0079955	Mi_0224	AG	A	G	GGACATGCTTCTCTCCGTTTGAT	GACATGCTTCTCTCCGTTTGAC	GGAGTTGATGCCCTTCCAGC	TCACAGAAATCCCTGTTTTAAGGAC
GTA0079929	Mi_0225	CT	C	T	CCATTCTCTTAGTTACATCCTTCGCG	CCATTCTCTTAGTTACATCCTTCGCA	GCCACTCTTGGAGGATGCTGA	CGCAAACTATACCATCATACTTGGA
GTA0079965	Mi_0226	AG	A	G	GGCCTCATGACTTCAGTTCTGTTA	GCCTCATGACTTCAGTTCTGTTG	CCGTGAGCAGCCTCAGC	GCAGGATTTGGTTCTCTAGGC
GTA0079937	Mi_0227	AG	A	G	CACAAGATAAGCCGAAGTGTTCA	CACAAGATAAGCCGAAGTGTTCG	ACCTTGAACCATGGAGGGCA	TGGGAGAAATGGGAACTGTACTTAT
GTA0079974	Mi_0228	GT	G	T	CAGTATGAACTTGTGTTGTCTCCG	GCAGTATGAACTTGTGTTGTCTCCT	ACTGCTTCTTCTGGAATGGAAGATGA	TCAACTCCTTCAGGGCAGT
GTA0079966	Mi_0229	CT	C	T	TCGGTCCTGTTGATGGTCATAAC	ATCGGTCCTGTTGATGGTCATAAT	TCACCTCTTTGAGAATGGAAACAAGGT	GAAGAGCTTGGACTGTATTACATCG
GTA0079941	Mi_0230	CT	C	T	GCTGAAGAATTCTACCATCACAGC	AGCTGAAGAATTCTACCATCACAGT	CCGCAATGGGAATCGTCACTT	CTGCTTTGATTGAAGAAGATGAAGC
GTA0079945	Mi_0231	CT	C	T	CCCACGTAAAAAAGCTTCGACG	CCCACGTAAAAAAGCTTCGACA	TCAGAAAGAGAAGATTCTCTGATTTTGCTGA	GGAAGAATGGTTGTATGCATCCC
GTA0079948	Mi_0232	CT	C	T	AGTCTTATGGTATGAGGCCCAATG	GAAGTCTTATGGTATGAGGCCCAATA	CTATTTGCCATGAGTGCTGCCA	AGTCTCACAGTAGATTCTCGACC
GTA0079953	Mi_0233	CT	C	T	CTGACCCTTCTCCTACCAGC	CCTGACCCTTCTCCTACCAGT	GGGGATCAGCGCTTCATGATT	CAGCTATTCATAATGCCTTACCTGA
GTA0079940	Mi_0234	CT	C	T	GGCAATTGAGAGATAAAAGGCGC	GGCAATTGAGAGATAAAAGGCGT	GCAACAACTCAGCTGCCCG	TGTTGATACACCTACAAAGCAACAT
GTA0079932	Mi_0235	AG	A	G	TTTTGGGTCCTCCGGCA	TTTGGGTCCTCCGGCG	GCTTCCCAGCCAAAGCCA	AAGCCAAAGAGAATGACATTGCT
GTA0079958	Mi_0236	AG	A	G	CTCAGATGAAATAGTTACAAGGGTCTGT	TCAGATGAAATAGTTACAAGGGTCTGC	GCTCCGGTTGACTTGACCGA	TTGTTGGAAAAGCAAGAAACAAGC
GTA0079956	Mi_0237	CT	C	T	TTTTACTGAGTTGTGACCCAAACATG	CTTTTTACTGAGTTGTGACCCAAACATA	CCCAACATGGATATTTTTTCTAAGACTTTGGG	ACACTGTAACATATGGATCACTAGTCA
GTA0079972	Mi_0238	GT	G	T	GAACAACTTACATAGTACACATGGCG	AGAACAACTTACATAGTACACATGGCT	GGTGCTGAAACGTCGCCG	CAGAACCTTGAACCAGAACAAGA
GTA0079963	Mi_0239	AG	A	G	CGAGCGGGAGGTACCA	CGAGCGGGAGGTACCG	GCAATCTCGACTGAGGGTCCA	TGAAGAAGGTGATCTGGATACCG
GTA0079939	Mi_0240	AG	A	G	CCTTCACAGAAAATCAGCGCA	CCTTCACAGAAAATCAGCGCG	AGACAAGAAATAGAGGCAATGAACTGATAACA	TGCTCCAGGCACTAGGATTC
GTA0079984	Mi_0241	CT	C	T	GTCTCAATAGATGGAGATAATCCACCG	GTCTCAATAGATGGAGATAATCCACCA	CCACTGACTGCATTGGTTGAATCA	CACGATCAAAATTACGTATGTTATCAAGAG
GTA0080000	Mi_0242	GC	G	C	GAAGACACAGCGGAGACCTC	AAGACACAGCGGAGACCTG	TCAAAGTCGAAACTAGGTGGTGGAA	CCTCCAACATCAAGAATAATCACATCA
GTA0079997	Mi_0243	CT	C	T	ATTTGGAGCAGGATAAACATTTCCG	CATTTGGAGCAGGATAAACATTTCCA	GCGGGCCAAAGTGAATGCAA	TCAAACTTCTCATTTGTTGGTGGG
GTA0080018	Mi_0244	AC	A	C	GAATTAAGAAGCACTGAACTTAATTCCAGTA	AATTAAGAAGCACTGAACTTAATTCCAGTC	CAGCATCATTCCTTGCACTCCA	GGTCTGCCCTTTGACTCTAAGA
GTA0079979	Mi_0245	CT	C	T	ATCCAATTAAAGGGCAAAAGGGTG	CTAATCCAATTAAAGGGCAAAAGGGTA	AGAGAGCAAGCCTCAAGAACCA	GCTCACTATTGTTCTCAATCTTTGC
GTA0080007	Mi_0246	CT	C	T	CATTTTTCTTTGCAGTTCCATCTTCG	CCATTTTTCTTTGCAGTTCCATCTTCA	CAACAGCTTAAGAGATTTTTATCCAATGAACTGA	GCTGCCTTTCGATCGTATCC
GTA0080009	Mi_0247	CT	C	T	ACGGTGAGCCAGGGATG	GACGGTGAGCCAGGGATA	ACCAAGAGCTTGAAAGATCTAGACGAC	CTGGCATGTCTTTTGCTTGAATG
GTA0079978	Mi_0248	CT	C	T	AGACTTCCTGCTGTTGTATCCG	GAGACTTCCTGCTGTTGTATCCA	CCGCATGATGTGGGTTCAAGT	GCCCACAAATGAAGGAATAAATTGG
GTA0080005	Mi_0249	GC	G	C	CCAGCAACAAAATTCCAAAACTGAAC	CCAGCAACAAAATTCCAAAACTGAAG	TGACTCCTGATAATTTGAGTACAAAAACGGA	GGCTTTTCTTCCACTAATAATCTCCA
GTA0079991	Mi_0250	AG	A	G	GCTTAGCGAAGAGGTGAAACCA	CTTAGCGAAGAGGTGAAACCG	TGCAATTGCACAGTCGCCAT	GAGAAAGAGATGGCAAAACTGCT
GTA0080015	Mi_0251	AT	A	T	AGTTTGACTCGTTCGATTCAGCA	AGTTTGACTCGTTCGATTCAGCT	TTGGACCGTTCACTGACTCCA	TTTCCCTACTGAGTTTCCTTACGA
GTA0079983	Mi_0252	CT	C	T	GGTATTCAGAAATTGCAAGAGAATATGCG	GGTATTCAGAAATTGCAAGAGAATATGCA	GCTTGGGTTACCCTGCACAT	GGAAGCTTTCTTCTTAGCTTCCAG
GTA0079986	Mi_0253	AG	A	G	AACTCTAAATTCTTGTCAAACAAGCAGTT	AACTCTAAATTCTTGTCAAACAAGCAGTC	GAGGCTGCAAAGGGTTTTCAGA	GGCAATCTATGCATTGCCAGA
GTA0080019	Mi_0254	AG	A	G	GATTCTTCATGTAAAGCAGCTTTCAGT	TTCTTCATGTAAAGCAGCTTTCAGC	TGGTTTGCATGAGAACCAGGC	CACCACTAATGCTATTCACATCAGA
GTA0079982	Mi_0255	GT	G	T	GTGCTCTCTCAAATGTCGCG	TGTGCTCTCTCAAATGTCGCT	AGCATCCTGCAGGCGAGTTA	GAGACAGATAAATTTGGGCTACTGT
GTA0080021	Mi_0256	AC	A	C	GCGAATTTTACACCACCCACTCTA	CGAATTTTACACCACCCACTCTC	TGCAGTAGCGGCTGAATCCT	ACTTGGACAACAGTGACTTAGAAAC
GTA0079995	Mi_0257	AG	A	G	TCTCTGACCAGAAACCATTTGTCAAT	CTCTGACCAGAAACCATTTGTCAAC	TCCGTGGAAATCATGAATCAAAAGATTGC	CCTTTAAGCCAAATTTGGTGCATAT
GTA0079976	Mi_0258	CT	C	T	GGCTTGAGGTTTTTCACCGTTTAC	GGCTTGAGGTTTTTCACCGTTTAT	CGCCATATCTGGTCTTCCCCA	TGGTTTATCTTTAACTGGCTTGAGG
GTA0079994	Mi_0259	CT	C	T	CGCTAATAAGGAGAATGATGAGGTCTAC	CGCTAATAAGGAGAATGATGAGGTCTAT	CCAACCAACTCCGGTTGGG	TGGATGTCCAACTACTCGCT
GTA0080011	Mi_0260	CT	C	T	AAACCTCTTAGTTCTCCCAGCG	GATTAAACCTCTTAGTTCTCCCAGCA	AGTTCTCAATGGAGATCTTGAGGCAAA	CTGGAATGAAGAAGTCACTTTCTGA
GTA0080017	Mi_0261	CT	C	T	CCCATGAGAGATATGAAGCCTCG	CCCATGAGAGATATGAAGCCTCA	TGGGCAGGGAACTTCTGCT	GATGCCTGTTTGAACTGTTCAAC
GTA0079998	Mi_0262	AG	A	G	TCTAATTTCACTAATCTTCTACAACCCTGT	CTAATTTCACTAATCTTCTACAACCCTGC	TGGTTCAGTTGTTTCAGATATTGGTCTAACA	GCTTCCTTCACATCCAGTTAACTC
GTA0079992	Mi_0263	AG	A	G	ACTTTCCTACCAGCATAAAGATTCATCA	CTTTCCTACCAGCATAAAGATTCATCG	TCTTGCTTCTCATGTTTGGACAGAGT	TGCAATCCTGGCAAAGAAGAAT
GTA0080008	Mi_0264	AG	A	G	CTAAAGCCTCCTCTAGACAATGCA	AAGCCTCCTCTAGACAATGCG	GCATCCTCAGCATGGCACA	TTTTCCAGCTTCTAGAGAAAGCAAT
GTA0080003	Mi_0265	GC	G	C	AATCCACAGGGTTTGAAGATTGTTC	AATCCACAGGGTTTGAAGATTGTTG	GCTCAAAAACCCTAGCTGAGCTG	CAAGGCAAAAAAGGGTCATAAACA
GTA0080016	Mi_0266	AG	A	G	CGATTTGGTCGCAGGACCA	GATTTGGTCGCAGGACCG	CCTTCCTTGCAAGAGTGGGAAA	ACTGGATGGGCTTGAAATTGTAC
GTA0080023	Mi_0267	CT	C	T	TGCTTCAGAAAGTGAGGTCCAC	TGCTTCAGAAAGTGAGGTCCAT	CATCTGCACCCAGCACAATCT	CATTCATCTGCCCTGGGAAT
GTA0079981	Mi_0268	CT	C	T	CTAGCAGGCATGTTCATCAAATCG	CTAGCAGGCATGTTCATCAAATCA	AAAACTCAAAACCATCTCTGCTGCTTT	CTCTTCATTTTGAGCAGGAGAATCA
GTA0080001	Mi_0269	CT	C	T	GCACCAACTGTTACCTTAGCG	AGCACCAACTGTTACCTTAGCA	CAAGGGATGAGTCGTCTTAGTCCA	CCGCGCCATATGCAATCATTAT
GTA0079977	Mi_0270	AG	A	G	AAGCGGCAAAGTTGATTCAACA	AGCGGCAAAGTTGATTCAACG	GACCCCCACTCTATCACTGGG	GAATGGCACACTGAGTCATGAA
GTA0080012	Mi_0271	CT	C	T	CAGATTTTGACAACCCAAAAATCAATGTG	CCAGATTTTGACAACCCAAAAATCAATGTA	GGTGTAGAGCCCGATCTTGTTACT	ACTTTCTAGCTTCATCTACTCTCCC
GTA0079985	Mi_0272	AC	A	C	GACAGCAACAACAGCACATCT	GACAGCAACAACAGCACATCG	TCTATTCAATTTAATCAACCTAGTCTCCACCG	CCTTCTTCTCCTTAACAACCTCAGA
GTA0080022	Mi_0273	CT	C	T	CAATCATGTCCATAATATCCTCTTCAACG	TCAATCATGTCCATAATATCCTCTTCAACA	GCCAGTGGATATCATCAGGGGA	ACTATCACTTCCATCAGCTTCTCT
GTA0080014	Mi_0274	AG	A	G	GAAGAATCACGGTGAAAAGAAAGCA	AAGAATCACGGTGAAAAGAAAGCG	CAGAATTGAGGGGAAATGAAACTGACC	CAAAGGAGGGATGTTGGAACT
GTA0079990	Mi_0275	AC	A	C	CTGGTGCATTCAAAGGAGATGAT	CTGGTGCATTCAAAGGAGATGAG	ACAAGCCTCCAGCAGCTTCT	GCACCAAATGATGAAGATATTGAGGT
GTA0079993	Mi_0276	GC	G	C	TGCAGCAATTGTTGGAGTTGTG	TGCAGCAATTGTTGGAGTTGTC	AGAGGGCCCACACACCAA	CCCCATATGGGTATTACATTCCAG
GTA0079996	Mi_0277	CT	C	T	ACGGTTTTCGCGTGTATTTTCATG	GAACGGTTTTCGCGTGTATTTTCATA	GCACCTGGGCGTTTCCG	ACCGAGATGAACGTCTTGTAGA
GTA0079999	Mi_0278	CT	C	T	CCCCATCAACCAAATCAGATGATTG	TCCCCATCAACCAAATCAGATGATTA	AGAGAAAGCTATGCTGAAATAAGCTTATCTGT	CCCACCACTTCTTGGCCT
GTA0079989	Mi_0279	CT	C	T	GTAGCTTTCAACAATGGCAACAAC	GGTAGCTTTCAACAATGGCAACAAT	TGCCGTTGTGAATCTGACTGTATTGA	AAGCTTCAGTACCAAATTATCTCGG
GTA0079980	Mi_0280	CT	C	T	CCTGTAAGATTACTTCTGAGACCACG	CCTGTAAGATTACTTCTGAGACCACA	CCCATACCCTGGAAGGAGGT	GTCAAAGGCTTGGCCCTC
GTA0080004	Mi_0281	AT	A	T	GGAGTGTCAAGGATCAATCAAAATCA	GGAGTGTCAAGGATCAATCAAAATCT	GGCCGGTTAGAGCCACAGA	CCCAAACACGATCCAGGG
GTA0080002	Mi_0282	AT	A	T	CATATTGAAGCCCTTGATGAACTAACA	ACATATTGAAGCCCTTGATGAACTAACT	GCGTGAAGAGGACCAGACGA	GAGGCTTAAGATCTTTCCAGATTGAT
GTA0080020	Mi_0283	AG	A	G	GCCACTCATCCAAGCAGTTTACA	CCACTCATCCAAGCAGTTTACG	CCAGTGCACTTGACCCACC	GGTGGAAGTATTCAGAAATAGCCA
GTA0080010	Mi_0284	AG	A	G	GTCCTGGATACTGGGATGATTAAATCA	TCCTGGATACTGGGATGATTAAATCG	ACTTGTGACCCTTGGTTCCCA	CTGGTACATATAGATCTAGTAGTACAGTCC
GTA0079987	Mi_0285	AG	A	G	TGGAGGCTTCGGATTTGCA	GGAGGCTTCGGATTTGCG	AAGCGCTAGAGGGGAACCTT	ACACTACCACAGAAACCTACAGAT
GTA0079988	Mi_0286	GT	G	T	TCAGGCTGTTGAAGATAGCTTCTC	AAATCAGGCTGTTGAAGATAGCTTCTA	ACCCGAGATGTGGGCGAA	TTGCATCATTGTAACAAAATCAGGC
GTA0080006	Mi_0287	CT	C	T	AGAAAAGTTACAAATTACTTGGCTGGC	AAAGAAAAGTTACAAATTACTTGGCTGGT	CTGTCATGCTTTGTAGGCCGC	ACGGTCCTTGTCATCCATAGAA
GTA0080013	Mi_0288	AG	A	G	ACAGCACTACGCCAAATGAGTAT	CAGCACTACGCCAAATGAGTAC	TCCGCAGGCAGCATCTCA	GCCTCGCACAAAGTACCTC
GTA0080049	Mi_0289	AG	A	G	ACAATCTTCTAGCGGGAATTTTCCA	CAATCTTCTAGCGGGAATTTTCCG	CCTGGCGCATTGGTGGT	CTGGAACTGGCGACATTACTT
GTA0080063	Mi_0290	CT	C	T	CAGCAACTATGATGTTGATGGTATTGAC	CAGCAACTATGATGTTGATGGTATTGAT	TGGATGACACAGAGCCCACA	GCGACATGCCATTAGTAGTGAC
GTA0080057	Mi_0291	CT	C	T	CCACGGATCATTACAAATTCTGTGC	CCACGGATCATTACAAATTCTGTGT	CCCCTTGCAGGGCAACA	TTGAATGGGCTAAGGCAAACAA
GTA0080035	Mi_0292	AG	A	G	CTCAAGGCAGAAAGTATGCTTTTGTAT	CTCAAGGCAGAAAGTATGCTTTTGTAC	GACCAGACTCCAAACTCAGGGA	ACCCTTCTTCATGTGTAATCCTTCT
GTA0080037	Mi_0293	AG	A	G	TCACACGTTTCTTCAATAAGTTTGCAT	TCACACGTTTCTTCAATAAGTTTGCAC	TGCCTCTCGGAGGACTCAGT	TCGAAGTGCATTGAGAATTTCCTTT
GTA0080053	Mi_0294	AC	A	C	TCAACTGAAAAGCTTCTGGGGTA	CAACTGAAAAGCTTCTGGGGTC	GGGCAATGAAGCAAGCTATTCCG	CGAGATTGAATCAGACCGACTT
GTA0080060	Mi_0295	CT	C	T	GCAGTTCTATTAATTATATCATGCAGAGCG	AGCAGTTCTATTAATTATATCATGCAGAGCA	AAATCAAGCAAAGATGAATCAATAGTAGAATTCAATGAAA	GGGCAGTTATTCCTCCATCAG
GTA0080047	Mi_0296	CT	C	T	CTGAAAACTTTCCCATCCCTCG	CCTGAAAACTTTCCCATCCCTCA	CCACTGCTGAAAACAACTGGAACA	TCTTTTCAATAGGTTCTGCTTCCTG
GTA0080025	Mi_0297	GC	G	C	GCCTTATTTTACCATCCATGATCCAG	GCCTTATTTTACCATCCATGATCCAC	CCCCTCTTGAAGCGAATTCAAATGT	CCCCAATGCTTTGTAGTATTGACT
GTA0080051	Mi_0298	CT	C	T	GGCAGCTGCATTGCCG	GGCAGCTGCATTGCCA	AGAAGTTGAAGTCCAGAACAAAGGACA	TCTCTTGGAAGTTCTCCCTCG
GTA0080043	Mi_0299	CT	C	T	GGAACGTGAAGGTTGCTGC	TGGAACGTGAAGGTTGCTGT	AGAGTTGAGGCTCCACGCTTT	GCCAAACAATTCAGTGACTTGATG
GTA0080024	Mi_0300	CT	C	T	TCTTGTCTTCCACTTACTAATCCTTCG	GATCTTGTCTTCCACTTACTAATCCTTCA	GCCACAGGCGGTTAAAAGACA	CCACGATCCTGTATAATACCACTTG
GTA0080059	Mi_0301	CT	C	T	TCTTCAAGACACTGTACCAACAGAC	CTCTTCAAGACACTGTACCAACAGAT	CCCAACCTCCTTGCAAAACCA	CGGTACAGGAGAGGTTGATCT
GTA0080032	Mi_0302	CT	C	T	ACCACCTTTAACATAGGCACCG	ATACCACCTTTAACATAGGCACCA	GGCCCTACTCGTTCACTCTTGA	CTGCTTCACCTGTGTGACAATA
GTA0080045	Mi_0303	AC	A	C	TCAACCTCACTTAACAATTCCAACCT	CAACCTCACTTAACAATTCCAACCG	CCGGCAAGGCCGTGTT	TGAAGAGATCTTGCAAGCCTCT
GTA0080031	Mi_0304	CT	C	T	CAACCTTTGCTTGATCTAAAACCTCG	CAACCTTTGCTTGATCTAAAACCTCA	AGGCAGTGGAAGAACACTCGT	CAAGCTCCAGCTTACCAGATTC
GTA0080042	Mi_0306	CT	C	T	GCCTGTACAAGGGAAGAACATAGC	GCCTGTACAAGGGAAGAACATAGT	CGTTGTCAACAGCAGGCTCAT	AAATCGTTCCTCAGACAAGAAGTG
GTA0080041	Mi_0307	CT	C	T	CTTCAAGCTCTCTTCGTCAATGC	GCTTCAAGCTCTCTTCGTCAATGT	CTGCAGCATCAAGTGATCCGA	CCTTCCATAAGCACTTGTGATGAA
GTA0080054	Mi_0308	AG	A	G	GAATAAATCATTACCATTGGGTGAAATAGCA	AAATCATTACCATTGGGTGAAATAGCG	ACCATCCTTCCTAATTCATACACATCACAA	CGGTGCGTGTGGATATGTT
GTA0080069	Mi_0309	CT	C	T	GCACTATGTCCCTCACCAATCTAATG	GCACTATGTCCCTCACCAATCTAATA	GTGGGCACAGTTGCCAGT	CTTCAAGCTTGGAAACCTATCCTG
GTA0080046	Mi_0310	AG	A	G	CGCCTAGTATCAACATCATCAGGT	CGCCTAGTATCAACATCATCAGGC	GGCGGATGGCAAAAGCAGA	CCCTTATGAGTTTTCTTCACCAACC
GTA0080066	Mi_0311	CT	C	T	TGCTAGTCCTGCTGGTGAAAAC	TGCTAGTCCTGCTGGTGAAAAT	ATCCTGCAAGAGCCCTGCTAT	GCTGTCTCATCTTCTAAGGAGCC
GTA0080050	Mi_0312	CT	C	T	GCAGGCCTATGAGAGTTTCAGC	GCAGGCCTATGAGAGTTTCAGT	AGCAGAAGCAGATCTCCCCAG	TGCCCACCAAGGAATCCA
GTA0080036	Mi_0313	CT	C	T	AAGGAAGCGACCTGGTCAC	AAAGGAAGCGACCTGGTCAT	CTCTACCAGACTCCTTATAAACTTGTGGG	ATCAGATACTTGAACAAAGGAAGCG
GTA0080062	Mi_0314	CT	C	T	CGTCTCACCAGCATCCTCG	CGTCTCACCAGCATCCTCA	GACAATGATCCGGCTTGGCA	CCTGTCCCACACTGTAGTTACTC
GTA0080055	Mi_0315	CT	C	T	CGGAAAGACTTGAAGGATGCG	GCGGAAAGACTTGAAGGATGCA	TTGGCATGGATGACGATGAGCTA	CACTCAGTGCATTAAGGAGGC
GTA0080044	Mi_0316	CT	C	T	GGCATTGAGCCATGCTGAC	AGGCATTGAGCCATGCTGAT	TCTCAGCATGGATCTCGGCAA	TGACTTCTGATGCAAAGAACCAG
GTA0080064	Mi_0317	AG	A	G	AACTCTATTCTCACTTTCCAAAGTCTGT	ACTCTATTCTCACTTTCCAAAGTCTGC	GCCTGCTGAAGGTGCATCTG	GATGTAATAGCTCGAGCTAAAAAGGT
GTA0080052	Mi_0318	AC	A	C	CCTTTCTTAAATCTAGGTCGACTAAGTCT	CCTTTCTTAAATCTAGGTCGACTAAGTCG	GGCTCTCGGTCCCCAAAGA	TGACACTGCCCCCAGTC
GTA0080056	Mi_0320	AC	A	C	CTTGACTTGGCTCAGTCTCGA	TGACTTGGCTCAGTCTCGC	GCAGTTCTAACGCCGTCCAAA	CGGCAAAGTCCGAGAGC
GTA0080061	Mi_0321	CT	C	T	ACAAACGATGCCTGTTCAATTGAC	GATACAAACGATGCCTGTTCAATTGAT	CTCCTCCCACCTGTAACTGGAA	GTCCCGCAAAGAGGATGAT
GTA0080040	Mi_0322	CT	C	T	CACCATCTCTTACGTCCTGGAAC	CACCATCTCTTACGTCCTGGAAT	GGTGATACCCGGCCAGTCA	AGCAACAACTGGGCAATCC
GTA0080067	Mi_0323	CT	C	T	GGTCTGAAGATCTTCTGTCACTTCG	GGTCTGAAGATCTTCTGTCACTTCA	GGGACATCCTTCCAGGCCTT	TGTTGCTTTCATTAATCCTCCGAA
GTA0080034	Mi_0324	CT	C	T	TCTCACCAGTTAGAACAAGTGTATATAGC	GTCTCACCAGTTAGAACAAGTGTATATAGT	TGGACTTTGCATAGTGGGGCT	GTAGGAATTGTACTTCACCGGTC
GTA0080027	Mi_0325	AC	A	C	CCCTAGTCCTGGAAGAGTAATGGATA	CCTAGTCCTGGAAGAGTAATGGATC	TCCATTCGTGGTCCCCCAG	CTCTCATCTTGTTGATCGTGATTCA
GTA0080033	Mi_0326	GC	G	C	GGCTCAGCCAGAAAGTTCCATAG	GCTCAGCCAGAAAGTTCCATAC	CAGTGGATATTGATAAACGATTTACATCTTTTGCT	GCAAAAGGAAAATATCATTCGGCTC
GTA0080058	Mi_0327	AG	A	G	TCTGCTGAAAACTCTTGTCTTCAGAT	CTGCTGAAAACTCTTGTCTTCAGAC	CCCAGTGCAACTGCCCA	CATCAGTGTGTGGCACATCA
GTA0080030	Mi_0328	AG	A	G	TCCCCCTTGCAAATGAGTTACAT	CCCCCTTGCAAATGAGTTACAC	TGGTTCAGCATATGGACCCCAA	GAAGGGCACAAAGGCCAG
GTA0080048	Mi_0329	GC	G	C	TCATGCTGCTTGTAACCAAAATCTG	TCATGCTGCTTGTAACCAAAATCTC	GCCGCAGCAAGGCAAGTA	TCCAAATGCTTTTGCCTATGGT
GTA0080026	Mi_0330	CT	C	T	CAAACCATGCCATGGAGGATTAC	TCAAACCATGCCATGGAGGATTAT	GCGTCATTTACTTGCTTGAATTCTGAAACT	GCATGGTTTTCACTTAATGAAGGG
GTA0080065	Mi_0331	CT	C	T	AATATTTCTCCGGTAGTTTTTCTTCTTCTTG	CAATATTTCTCCGGTAGTTTTTCTTCTTCTTA	GCTGCTGTGCATGCAGTAGT	CAATTGACCTGTCGATGACCA
GTA0080038	Mi_0332	AG	A	G	GCTTTAGATCTCTGTGAATGATGCGT	CTTTAGATCTCTGTGAATGATGCGC	AAGGCACAAGATCGCATTGGG	CCAAAAGCACATTTGCAGGC
GTA0080029	Mi_0333	AG	A	G	GCTCCTCTGCTCAAGATACCAT	GCTCCTCTGCTCAAGATACCAC	GGGTTATGGGGTTGCGGG	TGTCAGCATCGACATCAACTTTG
GTA0080039	Mi_0334	AG	A	G	AACAGCCGGACTTGTAACACTA	ACAGCCGGACTTGTAACACTG	GTGCATCCCAATGGCCGA	TTACAACAACATTAGCCGGGTC
GTA0080068	Mi_0335	CT	C	T	TGAGGATCAACCCTTATGGTGAC	TTTGAGGATCAACCCTTATGGTGAT	GCTTGAACCAGGTTTGCTGGA	GTCCTCCAATTTCAGGCCTTT
GTA0080028	Mi_0336	CT	C	T	CAAGAATTTCTTCGTAATCGTGAATACGAC	CAAGAATTTCTTCGTAATCGTGAATACGAT	CGAAGGAGTCAATATCCATTGTAAAACCA	GTTTCAATCTCAAGCTCCGATGAT
GTA0080141	Mi_0337	CT	C	T	CCACAGGAAATTCTGGAGTATGC	GCCACAGGAAATTCTGGAGTATGT	CAGGTTGGAGGATTGGCCC	CAACTCTTCCACTTGTAAATCCCTG
GTA0080136	Mi_0338	AG	A	G	CCACTAGAGCAATAGCAGAATAATCGAAT	CACTAGAGCAATAGCAGAATAATCGAAC	CATTCCAACAGGGAGTCTGGGA	TGCCAATCAAACGAAGGATAACC
GTA0080116	Mi_0339	AC	A	C	ATTTTATATGACACTGGCCATCGAGTA	ATGACACTGGCCATCGAGTC	GACTTCTCAGCCCTAGAGAGAGC	AGCCCAAACATGAAAGATTGGT
GTA0080147	Mi_0340	AG	A	G	CTTGAACGAGGTACACCCGT	TGAACGAGGTACACCCGC	TGGCCTGCTTAGTTGTGGTCT	ACCGTAGGTGATTATGTAGAAGCC
GTA0080124	Mi_0341	CT	C	T	CTCTCAATTCCATTGTAGAGCACG	GCTCTCAATTCCATTGTAGAGCACA	GAGATGGAGACTTACAAAAAACAAGGCA	CTAAGCCGTCCAGGAAGC
GTA0080138	Mi_0342	CT	C	T	CAACAGTGGATGAATCAGATTCATCG	TCAACAGTGGATGAATCAGATTCATCA	TGCCCCGGCAGCTACT	GAAAGCTTATCCAGTGACCAGAA
GTA0080123	Mi_0343	AC	A	C	ACAAAGATAGAGAGGAAAATCATTGAGAAGAATA	CAAAGATAGAGAGGAAAATCATTGAGAAGAATC	GGTGAGATTATTATAGAGGTTCTTCATATGATTCCTT	GAGGAAACCAAGTTCATCTTCCA
GTA0080135	Mi_0345	CT	C	T	CAGAGCCAAGAAGAAACAACTGAC	ACAGAGCCAAGAAGAAACAACTGAT	CCCTCCACCTCATCGTCCT	CGGCAACAACAATACGAAGGA
GTA0080134	Mi_0346	CT	C	T	AGAGGGTGGCTTCATAAGAATCG	GAGAGGGTGGCTTCATAAGAATCA	ATCCCGGTGATGAGGTGATCC	TTTTTGCACCAGCCATGGA
GTA0080143	Mi_0347	CT	C	T	AACTTCTCAAGGTGCGTAGTATCG	TTAAACTTCTCAAGGTGCGTAGTATCA	CCGATGGAAACCGCTGTGT	CAGCAGCTTTTACTTTAAGTTCCCT
GTA0080159	Mi_0348	GC	G	C	TTCCTTATCAGGTCCAATCCCTTG	TTCCTTATCAGGTCCAATCCCTTC	CCCACAAAATTGTCATCTCCAACCT	ACAAGAAGCTATGTTGCTGATCTTC
GTA0080139	Mi_0349	CT	C	T	GTAATAAGCTGAAGCAATACGCTGAC	GTAATAAGCTGAAGCAATACGCTGAT	AGTCACGAGTCAGATCGCCG	AGAGAGTTTGAATGTCGTCGGT
GTA0080154	Mi_0350	CT	C	T	CTGAGTTTCCGGCGCG	CCTGAGTTTCCGGCGCA	CGGTCACGGCTCCCAATG	GGTCCGTACGTCCATTGTGA
GTA0080140	Mi_0351	AG	A	G	AGTATCTTCTCATCTTTCAACCGTAAGAAT	AGTATCTTCTCATCTTTCAACCGTAAGAAC	AAATCAAGATGTTTGGCGAAAGAAGGTT	GATGTACACTGTTCTTCCAGATCA
GTA0080128	Mi_0352	AT	A	T	TGACTGATTCTTCCAATATTTCCCGT	TGACTGATTCTTCCAATATTTCCCGA	AGGCCATTGGTTTGTTGGCTT	AGAGCCTGTGAAATCGGAGT
GTA0080152	Mi_0353	CT	C	T	CAGTACTAGGCTTCTCACTGCTAAC	CAGTACTAGGCTTCTCACTGCTAAT	ACCTCATGGAGCCTTTCCAGT	CGTTATTTAAGAGCAACAACCAGC
GTA0080144	Mi_0355	AG	A	G	GAGGCACCATCTGGGGAT	GAGGCACCATCTGGGGAC	AGCTCCAGAGAACCCTCTGC	ACTCTTCTCCTGACTTGATGAGAAC
GTA0080137	Mi_0356	CT	C	T	ACTTACCCAGCCATACCTTCAC	CACTTACCCAGCCATACCTTCAT	ACTCTCTCAATGCACGCTCACA	CTGGCCTGGTCTTTATTCCA
GTA0080153	Mi_0357	CT	C	T	CGCTTCCATTCCTATTTTGGAAATATATTCG	CGCTTCCATTCCTATTTTGGAAATATATTCA	CGGCTGGACTTTCACCGGA	CCATAAAGGTCGAGATTTTGCAAAC
GTA0080142	Mi_0358	AC	A	C	TGAAGCCTTGCGAACGATATGTA	GAAGCCTTGCGAACGATATGTC	TGGGAATGGGAGCTTCAGCA	TGACCAATTTGCTAATGAAGCCT
GTA0080145	Mi_0359	AT	A	T	CATTGTGAGGATACTCAAGACACACT	ATTGTGAGGATACTCAAGACACACA	TGGGAAGGTGCAACCTGCT	GAACAGAGTAGGAGCACAGC
GTA0080151	Mi_0360	GC	G	C	TCGTCGTAGCATATCACAGCTTC	TCGTCGTAGCATATCACAGCTTG	ACCGAACGTTGCCCTCTTCA	CTCATTAGAGAAACGTAGAAGGCAC
GTA0080133	Mi_0361	AG	A	G	GTGAATAAAACTTTGACAATAGCCCCA	TGAATAAAACTTTGACAATAGCCCCG	CGCCTCGTCCCTGGGAA	GCACAGAAGAAAATTCAAGATCGAGT
GTA0080155	Mi_0362	AT	A	T	TGCTTCAAAGTTGGTTGCAACA	TGCTTCAAAGTTGGTTGCAACT	CGGGACCCAGATACTCCTTAGGT	CAATAGAGATGCAGTCATGATTGCT
GTA0080127	Mi_0363	GC	G	C	GCTTCTCGACGAAACCTAACGTC	CTTCTCGACGAAACCTAACGTG	TGAAGAAGACGAAGAACAAGAGCCA	GCGAAGAAGAGACCAGTGATTT
GTA0080118	Mi_0364	CT	C	T	AGATGATCCACATGAAGCCTAACG	AAGATGATCCACATGAAGCCTAACA	AGTTTCTGGGTTCCTGCTGGT	CTTTGGTAACTTGTTTTGCTGGG
GTA0080126	Mi_0365	CT	C	T	TCTTCCCGCCTTGATCTAAACTTG	CTCTTCCCGCCTTGATCTAAACTTA	AACTCGAAAGAGAGATGATGATATTTGAACGA	GGATCGGGTGGACCTCT
GTA0080148	Mi_0366	CT	C	T	TGGAAAACCTAGACTGACCATCG	GATGGAAAACCTAGACTGACCATCA	CCTCAGAATCAATACTGACAGAGGTGTT	GGTATATGGGCTTCCCGTTGAT
GTA0080122	Mi_0368	GC	G	C	AAGAGTATTAGTACTCTCAGCAGTCAATTC	AAGAGTATTAGTACTCTCAGCAGTCAATTG	GCTGATGAAAGTAGTAATACTCTTCAGCAAGA	GTTCCCCCTCTTCTAGCTCA
GTA0024950	Mi_0369	AC	A	C	GCAAGCTTCATGACCTCCAGTATA	GCAAGCTTCATGACCTCCAGTATC	CCAGTGTCAACATTGAAGCCAGT	GGAGTTTGTTGCCTTACTTGTTTG
GTA0080117	Mi_0370	CT	C	T	TTGATCTTGCAGCACTTGCATATATG	AAATTTGATCTTGCAGCACTTGCATATATA	TGTTTCATCATTTATGTGCACACTTTTTCAGT	TCCTTCCTCATATTTACACTCTCCAA
GTA0080156	Mi_0371	AT	A	T	CTCCATAGGAATCAGTGGTGCT	CTCCATAGGAATCAGTGGTGCA	TGGCCAGAAACCGTAGCCT	GGTATCTTTGAAAGAAGTTCCTCCA
GTA0080130	Mi_0372	CT	C	T	GCTATTTTGGTCCAAACATTGGGC	GCTATTTTGGTCCAAACATTGGGT	GCAAGCTGCGCAATGACCA	AAAGAAAAGGGAGAAAGAGGCTATTTT
GTA0080120	Mi_0373	CT	C	T	GAACAATCTTTGGATTCCAATTTATGACG	CGAACAATCTTTGGATTCCAATTTATGACA	TCTGGTTGGTTTCAATATTTTCTGTTGGTTT	GTGGAGAGATTGCACGAACA
GTA0080132	Mi_0374	CT	C	T	TCGGTACAGGAGCTATTCAAAGC	GTCGGTACAGGAGCTATTCAAAGT	CCAGTTCAACAGGGGAGAGGA	TCCTGCTTCTTACAGAGGAGTTT
GTA0080158	Mi_0375	CT	C	T	TCTTGATTGCAACAATGCTTCCG	TTCTTGATTGCAACAATGCTTCCA	GGCGATGTCTATAAGGCTCAACTGA	GATCACCTTGTCCACTGATATGT
GTA0080119	Mi_0376	AG	A	G	CTCCTTTCTTTTCTGCTCCTCAAT	CTCCTTTCTTTTCTGCTCCTCAAC	GGTAGGAGCTCATCCAGAAGCA	ACAGGGCTCTCGCTGAT
GTA0080150	Mi_0377	CT	C	T	AGATCCACACCGATAAAATTTTCCTTG	TCAGATCCACACCGATAAAATTTTCCTTA	TGCTGTTTCCCTTGCCGAGA	TCTCCCCAACTTTGGAACTCA
GTA0080146	Mi_0378	CT	C	T	AGCCCAACCGAATTGTATACCG	AGCCCAACCGAATTGTATACCA	GCTCGAGCCAAGGTTCCTCTA	AGAGACAACTGGAGAGCCC
GTA0080121	Mi_0379	AG	A	G	AGAATGTGCTGTTGAGAACCCTTTA	AATGTGCTGTTGAGAACCCTTTG	TGCAAAGGCTCTCATCCACATACT	CAGAAAATGCCATAGTTTCAGCAT
GTA0080129	Mi_0380	GT	G	T	CTTTCCCAGCACCTTGTTGC	TCTTTCCCAGCACCTTGTTGA	TGTATTGATAGGGCTACTCGCCTTG	GCAATCTTGCAACACAAACATACT
GTA0080131	Mi_0381	GT	G	T	TGCGGGATGATCGTGAACTC	AATGCGGGATGATCGTGAACTA	CCCGCCAGTTCAGTCGGTA	ACAAATGAAAGAAATGTCTGAATGCG
GTA0080125	Mi_0382	AG	A	G	CTTGTGATAGAGATCAACTTCTAGCCAT	TTGTGATAGAGATCAACTTCTAGCCAC	ACATCAGGAAGGCAGCTGAAGT	TTAGTGAGATCGACACATAGCCA
GTA0080149	Mi_0383	AC	A	C	CCAGACGCGCAGACCT	CCAGACGCGCAGACCG	AGGGAGGCTCACTTGAAAGCT	CAGTTCTGATATACAGATAACCAGCC
GTA0080157	Mi_0384	GC	G	C	CTCTCCAGACTTCACATACTCCATC	CTCTCCAGACTTCACATACTCCATG	CGACTTTATGAAGTCATAGAGACACCAAGT	CTGCCCTTCTCAACGATATAATCA
GTA0080223	Mi_0385	AG	A	G	CCCATCTTGTGAAAGCATAAAGAGT	CCCATCTTGTGAAAGCATAAAGAGC	GCAATGAGGCCATCATCAGCA	TCCAGTGATATTCAACTAGTCCCC
GTA0080219	Mi_0386	CT	C	T	AATTCAGCCGAGAAGATTGCAAAC	GAATTCAGCCGAGAAGATTGCAAAT	GCAGTGTTCTTGCCTCACTCA	TGAGGGAGAAATACTCTGCAGAAA
GTA0080218	Mi_0387	AG	A	G	AGATTTGCGAGCCATTCTGGT	GATTTGCGAGCCATTCTGGC	GACCATAGGTACAGAACTTTGACTAGTGT	AGTTATTGGAAGATTTGCGAGCC
GTA0080224	Mi_0388	GC	G	C	GATGCAACTACAAGCCTAGCAATC	GATGCAACTACAAGCCTAGCAATG	GGCTGGATTTGAAAAGGGACCA	CCTAACAAACAACCAACCTGATTTG
GTA0080263	Mi_0389	CT	C	T	GCAGATCCAACAGAACCCTCG	GCAGATCCAACAGAACCCTCA	ATCAGTGGAGGCCAGGCA	AAAGCCAAGACTACCCACATTTT
GTA0080256	Mi_0390	CT	C	T	GAAGCATTTCCGGTCACAACG	GAAGCATTTCCGGTCACAACA	AGGCCAACTCCACAGCCA	CCTTGGTCTGAAGTCATCTGG
GTA0080241	Mi_0391	CT	C	T	GGAAAAACCAGCCGGATGAC	AGGAAAAACCAGCCGGATGAT	CCCACTTGTGGGGTTAACGTG	GGGCATAACAGGCGAAGAA
GTA0080231	Mi_0392	AC	A	C	CAATCAAACTGGTGAACACCTCT	CAATCAAACTGGTGAACACCTCG	CTAAACCCTGTCTCCCCTGCT	CTGGAACATTCTCTCTTGTTAACCA
GTA0080232	Mi_0393	GT	G	T	CCATTGTCCCCTTCTCTAACAATTTTC	ACCATTGTCCCCTTCTCTAACAATTTTA	AGGAAGCAGTGATGGCCAGA	GTTCTCTTCTATTCCACGAGTATGC
GTA0080239	Mi_0394	CT	C	T	GACTCAAGATTTATTTGTGAGCCTGTTATG	TGACTCAAGATTTATTTGTGAGCCTGTTATA	AGGGAAAGGGCACTTCTGAACA	ACAAAGTCTTGCCGGTTGTATG
GTA0080237	Mi_0395	CT	C	T	ACTATTATGGGGTTCCAAGGGAC	GACTATTATGGGGTTCCAAGGGAT	CAAGTTAGTAATCATCACATTGAATGTCTCCAC	CTTGATTCTGAGGCTGAGAAAGT
GTA0080243	Mi_0396	CT	C	T	TTGTCGGCAAATACAATGGGAAC	GTTGTCGGCAAATACAATGGGAAT	CTGTGGTGGCAACACCGAAA	GTCGTGTTTCCCCATTTCCT
GTA0080230	Mi_0397	AT	A	T	TGGAGGCTGAGAAATGTTTGACA	TGGAGGCTGAGAAATGTTTGACT	CTCCACCTTCTCCTGGTTAAATCTCT	CAATCCTTTGAGAGGCTGAAAGT
GTA0080247	Mi_0398	AT	A	T	GCATCAGTCTCCTCCAACATTCA	GCATCAGTCTCCTCCAACATTCT	TCCAGGCTTTGAATCCCAACCTA	CCCCGAGTTAGTCAATGAATTGAAA
GTA0080249	Mi_0399	CT	C	T	CCTCATCTCCTCAAATCCTGTTTCG	CCTCATCTCCTCAAATCCTGTTTCA	AGGGTCGACCAGAGACAGGATA	CCCAAAATTGAATTGCAGAGTTTCT
GTA0080222	Mi_0400	AG	A	G	TGAGATAATAGGTTTGCCCACAAGT	GAGATAATAGGTTTGCCCACAAGC	AATTGGGGAAAACAGCATCTGCA	GAGGCACAATGTCTTCAGCT
GTA0080226	Mi_0401	GC	G	C	AATTTTTTTAATCTCGCGCTTCAGTTTTTC	ATTTTTTTAATCTCGCGCTTCAGTTTTTG	GGGGGGATCGTTTCCTCTCT	GCTGGCTTATTCACTTCTGCTAA
GTA0080245	Mi_0402	AG	A	G	GCGCTTTTTAGGAACTTCCTGT	GCGCTTTTTAGGAACTTCCTGC	CAGCACATCAGGCAGCACA	CCACAACTTCTTTCATGGAGGG
GTA0080254	Mi_0403	AG	A	G	TCCAATACGACCCTTGTTGCA	CCAATACGACCCTTGTTGCG	GCCCGCCCCCGAATC	GGCGCCGTTTTTTGCTT
GTA0080238	Mi_0404	GT	G	T	CTGCTTTAGAGAAGGCAGCG	GCTGCTTTAGAGAAGGCAGCT	CCTTGTTTGTGCGCTCTAGCA	TGTTGCCGTGAGAGATTCTAGA
GTA0080257	Mi_0405	CT	C	T	ACTTCAGGCTTCTCATGTCCG	CACTTCAGGCTTCTCATGTCCA	CTGCGCCAGCCCGAC	GGATTCATGGAAACAGCTGTCA
GTA0080229	Mi_0406	AG	A	G	CTTTAAGTCTTTTCACTGCCACCAAT	TTTAAGTCTTTTCACTGCCACCAAC	TGTACAAGGGTCGCTTGGCT	CCGGGTGTCCGCTCTT
GTA0080228	Mi_0408	CT	C	T	GCCACTGTTAATAGGGACCCG	GCCACTGTTAATAGGGACCCA	TCGGAAACTGCGGTGGATCA	GGAGACTATTCACCAAGATCTGGA
GTA0080258	Mi_0409	AG	A	G	TGTGGTTCATACTTTAGCTCATCATTCA	GTGGTTCATACTTTAGCTCATCATTCG	ACAGTCGCCGGTACACCAA	AGCATGTCCTGAATATATTCTCCCA
GTA0080248	Mi_0410	AC	A	C	ACTTCCCCTTCTCTCCCCT	CTTCCCCTTCTCTCCCCG	GGAGTTGATTCGAAAAGTTTGCAGAACA	GGGCATTCAACAAAGATATAATGATCTTG
GTA0080262	Mi_0411	AT	A	T	AAATGGTGAGGCAGAGATCATCA	AAATGGTGAGGCAGAGATCATCT	ACCCTACTGTTGCTGGCCG	GGAAGAACAAATGACCCTGAGT
GTA0080217	Mi_0412	CT	C	T	AAAAACTTCCCTTGATGGCAGC	CAAAAACTTCCCTTGATGGCAGT	ATTCCAATGGCCTGGCAGC	AGTCCTCATGGTGATTCTTCTGAT
GTA0080240	Mi_0413	AG	A	G	CATTACCAGTTTCGTCGAGTTTGAAT	CATTACCAGTTTCGTCGAGTTTGAAC	GGTGCCCGTGTCCCTG	CGAATCAATGATGACTCCGCC
GTA0080253	Mi_0414	CT	C	T	GTTGCTATGAGCTGTGCCTTG	AGTTGCTATGAGCTGTGCCTTA	ACCATCAGGATTTTGACCACAAGGA	GCTATGTTCATCTCTGTAACGATTGA
GTA0080236	Mi_0415	CT	C	T	TGGTGTCGAAGCTGTTGTCG	TGGTGTCGAAGCTGTTGTCA	GAACTCCTCATGATCCCTCCCA	GACTGAAAGGACCATGATGACA
GTA0080227	Mi_0416	CT	C	T	GCTCATCTGATTCCACCAGGC	GCTCATCTGATTCCACCAGGT	CCACCAGCCATGGCACA	GGAACAGAGTTTTCACTTCAATATGC
GTA0080221	Mi_0417	AG	A	G	CTCTGAATAGCAGTAACAGTGATCTGT	TCTGAATAGCAGTAACAGTGATCTGC	AGTATCTCTACTTTTTTGAGAAGGGGAACC	TCAGTGGTAATCAACTCAATCAAGC
GTA0080225	Mi_0418	CT	C	T	AGTAGCCATTGGTACCATCAGTG	GAAGTAGCCATTGGTACCATCAGTA	GATGCTGTTAATGCCGCTCCA	ACTCTTCATAGATACCCGCTTTGAT
GTA0080250	Mi_0419	AG	A	G	CATTATCATACAGCACTTTGAGAACCAAT	CATTATCATACAGCACTTTGAGAACCAAC	TGGAAAGGCAGGCCCTGA	TGAACTCCTCTTCCAACACATCA
GTA0080252	Mi_0420	AG	A	G	ATGAGATGCTGCTGTTCCCA	TGAGATGCTGCTGTTCCCG	ACAGATTCCATCCTTAACAGGAAGCA	CAAGCTTTCTTTGATTAGTGCAGAG
GTA0080235	Mi_0421	GT	G	T	GGTGTTCTCTTCTTCATCAAGCTTC	GGGTGTTCTCTTCTTCATCAAGCTTA	AGGCCACCAATGTGTTGCTTG	CCCTATTGTTCCAGCTATACGAGT
GTA0080260	Mi_0422	AC	A	C	GCTCAGCAGCGGGCTA	GCTCAGCAGCGGGCTC	GGCGGGCGTTCTTTGAACT	CAGAATCCCGTCGCACC
GTA0080233	Mi_0423	CT	C	T	CTTTGAGCTGACCATTCTTCTTCG	CTTTGAGCTGACCATTCTTCTTCA	TGAAGGCTGAAAAGGTAGCCCA	AGCAATCCTACAACTATACTTCCCA
GTA0080259	Mi_0424	CT	C	T	GCCAAGGGAGGGATCATCTTTG	GCCAAGGGAGGGATCATCTTTA	CGGCCTCAAGCAACTCCTT	GCAGCAAGAGTGGTATTAATCTTGA
GTA0080242	Mi_0425	AG	A	G	GGCCAACGCATCATCCTGT	GCCAACGCATCATCCTGC	CCCCAGTTCGAGCCGC	TCACACGCAGCTTTGAACTTG
GTA0080255	Mi_0426	AG	A	G	AGGATTCCTTGTAAATCTTCATACGGT	GGATTCCTTGTAAATCTTCATACGGC	GAGCTTCATAGCTTCACTTTACAGATGAGA	CTCTCTCTGAACCCTTACAAGGA
GTA0080220	Mi_0427	CT	C	T	TGCCATTAGGGAGGCCG	GTGCCATTAGGGAGGCCA	TGCAGAGTTTGACATTAAAGAATATATAGAAGCCT	TCTGCTTGGTGTAGTTTTTGAGATT
GTA0080234	Mi_0428	CT	C	T	CAATGCTTCTCCAAGGGATGC	TCAATGCTTCTCCAAGGGATGT	GAAGATCTGCAACCGATCGGC	ACAAGGAGGATTCATGGATATGCT
GTA0080246	Mi_0429	CT	C	T	CCTCGAAAAATTAGCTTTTAGAAACTCTTCG	CCTCGAAAAATTAGCTTTTAGAAACTCTTCA	CCCAAACTGTGAATGTTTATGGAGACAA	TCAAAAGTTCAGACAATGCCTCC
GTA0080244	Mi_0430	CT	C	T	GCTATCAAATGGTTCGAGATGCATAC	AGCTATCAAATGGTTCGAGATGCATAT	CCAAGTGAAAGGAGGCTCCCA	CCCTTTTCTCTGGATTTGTCAGC
GTA0080261	Mi_0431	AG	A	G	CCTATGCTCTTCTTCCGTCCAT	CCTATGCTCTTCTTCCGTCCAC	AGGCAAAGGAGGCTCAAAGTCT	CCCAAATTTGTCTAAACCAAGTAGGA
GTA0080251	Mi_0432	CT	C	T	GAATTCTGTTGGTTAACCCAAGAAGAC	GAATTCTGTTGGTTAACCCAAGAAGAT	AGGCCAATGGAGCTGATGATAAATCT	CCAACAAGCCACAATAGCAGAG
GTA0080284	Mi_0433	AT	A	T	CTATCAAAACTCAACCCTCTCCGT	CTATCAAAACTCAACCCTCTCCGA	AGAGGAGTCCTCTGGATTGTAGACT	GCTGTGTAGGTCCTATAACTTCAAA
GTA0080289	Mi_0434	AC	A	C	AGTCGTCGTCTCTTTATCCGAAGATA	GTCGTCGTCTCTTTATCCGAAGATC	CCGTAGGGTGAGTACCGTGT	CCTCCAGCCATCCGATGTATC
GTA0080274	Mi_0435	CT	C	T	GGTTTATGCTCCGATTGCAAGC	GGTTTATGCTCCGATTGCAAGT	ACAACACGCTCTTCAACCCTGA	GGAAGTAAACTCTGTCTTGTTGCT
GTA0080293	Mi_0436	AG	A	G	AGCTTGTAGTTGAGGAATTACCTGT	GCTTGTAGTTGAGGAATTACCTGC	CAGATGAATCATATTCCAGAAATTACCTGCC	AGAGTCATTGGTTGCATCAAATTCA
GTA0080295	Mi_0437	AT	A	T	ACATATTACGCTTGACTGGTGCA	ACATATTACGCTTGACTGGTGCT	ACCGTCCTTGGCAGTGCA	TTGATGCAAATGGAGATCCTGTTT
GTA0080268	Mi_0438	AG	A	G	TTCCAGCTGAGACATTTCAGTCA	TCCAGCTGAGACATTTCAGTCG	TCATTGCTTACAACAGCAACAAGGG	CTGATTCCAGGGATGTTGAAAGAC
GTA0080270	Mi_0439	AG	A	G	GGCAGCCTTATCTGTTTTTTGATGT	GCAGCCTTATCTGTTTTTTGATGC	CCTGGTAGACCTCCCAAGCA	TGACTATTCAGTTGCCTCTTATGGA
GTA0080291	Mi_0440	CT	C	T	CACCTATAAGTGTGGTTTTGCCG	CACCTATAAGTGTGGTTTTGCCA	CACCTGCACATTTAGTGAAGGCA	CTCGACCAAACGAAACAAAGC
GTA0080301	Mi_0441	GT	G	T	CTCCCCAGGTTCGAAAAGC	GCTCCCCAGGTTCGAAAAGA	GCAAGGACTACACCGAGCCA	CTCTGTAAAAGGACCAAGAAGTGAG
GTA0080286	Mi_0442	CT	C	T	TGTGGTTTATGAGACCCAGGAC	GTGTGGTTTATGAGACCCAGGAT	AGCAGTTCCTTCAGCACCCA	CAGAGAAAAAGAATGAAGCTCCCT
GTA0080303	Mi_0443	CT	C	T	GCAGTTACAATTGCTTTGTCTTACAGC	GCAGTTACAATTGCTTTGTCTTACAGT	TGCAGACGACTTCGTGTCAGA	GCAGGACTAATGAGAGGTGC
GTA0080273	Mi_0444	AT	A	T	GTTTAGTCCCATTGTCATTGTTCCA	TGTTTAGTCCCATTGTCATTGTTCCT	CCAAGACCAACCACACAAACCA	AGGCTTGGGGTAATCTAACAAGA
GTA0080272	Mi_0445	AG	A	G	TTGAGGAACCTCATTTAGTAACCGT	TGAGGAACCTCATTTAGTAACCGC	TGCTTCAGACACCATCAGAGCA	GTTCAGGTTCTACTACATCTGCAAT
GTA0080304	Mi_0446	AC	A	C	CCTTTGAAACTCCTTGGGAAAATCT	CCTTTGAAACTCCTTGGGAAAATCG	GGAGCTGATGCAAAGGAATTTAATCCA	AAAGTTGATCGGTCTTCGAAGC
GTA0080294	Mi_0447	CT	C	T	TGCCTGTGTTCTCTCAGCG	TTGCCTGTGTTCTCTCAGCA	CATCATTTCTGAATTATCAATCAATGGATGTAGATGTG	TCACGGTCACTAGCTATTAAAGGT
GTA0080309	Mi_0448	AC	A	C	ACTAGGATAGGCTCCGAAGGA	CTAGGATAGGCTCCGAAGGC	TGGGTACAACTCTCAAGTGCTTCTG	GAGGATTTTCGCTGTTCCTCA
GTA0080264	Mi_0449	CT	C	T	CCTACTCTTCACACTTAGGTCAACG	CCTACTCTTCACACTTAGGTCAACA	GGCAGCAATCACAGAACCCA	CCTTCTTTGCACTCTTCTCCC
GTA0080287	Mi_0450	AC	A	C	CCCCAAAGTAGCCATCTCAGAT	CCCCAAAGTAGCCATCTCAGAG	AGGTTGCAGGATTCTCAGCGT	CAAATTATGATGTTTCACACTCCCC
GTA0080300	Mi_0451	CT	C	T	TCTGGAATAGTCCTTGCAGGC	CATCTGGAATAGTCCTTGCAGGT	GCACTGATCCATCAGTTGAGCC	AGAGTTGCCTTACATTGCAACA
GTA0080283	Mi_0452	CT	C	T	ACTCTGATCCACATGCTACACAC	AACTCTGATCCACATGCTACACAT	TCTGGAGTTGGGATCCCTTGC	ATGCGGTTAGGACTGTCGA
GTA0080271	Mi_0453	AT	A	T	TGGGGAAACAACCCAAAGCT	GGGGAAACAACCCAAAGCA	CAGTTGTGGGAAGTCAAGCCAT	ACGAAGTGTGGATAATTTTGACCTT
GTA0080267	Mi_0454	CT	C	T	TCGGCATTTCTTTCCTCTCCG	ATCGGCATTTCTTTCCTCTCCA	ACACATGCTAGAAACCCGGCA	ACGGTCCATTGGGCGA
GTA0080269	Mi_0455	CT	C	T	CTGTTGATGCTACCACATCCAAC	ACTGTTGATGCTACCACATCCAAT	ACCCTCCACTTCATGCTGCT	CCCTCAAAACCAAACTATCTTGCT
GTA0080296	Mi_0456	AG	A	G	GGCATATTTTCCTTGGTCTCTACACA	GCATATTTTCCTTGGTCTCTACACG	CTGCAGTTGCCACAGCCAA	CGGGCATCAAGAATTAGGGTAT
GTA0080299	Mi_0457	AT	A	T	CAGCAGATGCAACACGATTTTCA	CAGCAGATGCAACACGATTTTCT	GCATCGTCAACACCATCCCC	TGAAACAGGCCATTGAGGAATTT
GTA0080282	Mi_0458	CT	C	T	TCAGATGAACTTCTCAAATTCTTTGTCTTG	GTCAGATGAACTTCTCAAATTCTTTGTCTTA	CACAGATAACTCCTCTTGATGTTGATAAAGAGA	GGGTGGTAAAACAACACAAGTTGA
GTA0080305	Mi_0459	AG	A	G	GGACAGATGGGGAAATACTCCA	GGACAGATGGGGAAATACTCCG	GCAGCTTTGTCAGATTCTTGTTTCCA	CTGGAGCTAGTGTCTTCATCAAG
GTA0080279	Mi_0460	AG	A	G	CAGGGTCTCACATTTTCTCAGACTTA	AGGGTCTCACATTTTCTCAGACTTG	GCCTTCCAAGTTGCTTCCCA	TCGAGGGATGCAGCCA
GTA0080306	Mi_0461	CT	C	T	CCTTTAAGAAGCTCTGATATCAAAGATTCAATG	ACCTTTAAGAAGCTCTGATATCAAAGATTCAATA	AAGCTGCGGAGACAGTAACCT	CCTGACTGTCCCCAACAC
GTA0080288	Mi_0462	GT	G	T	CTTTGGCAAGAGAAGAATCAGCG	TCTTTGGCAAGAGAAGAATCAGCT	CTCGATGATCTGCATCTTTCAAAAGTTCA	GGACATTTGGAACATGAGTTGTCT
GTA0080302	Mi_0463	CT	C	T	ATCTGTGGGGACAGCATAGC	CAATCTGTGGGGACAGCATAGT	ACTTGGCTTGGAGTCAGCTTCA	GTTTTGCTTCGTCCAGATTTCAA
GTA0080266	Mi_0464	CT	C	T	TTTCCATGTTTTCCAGCAGTCTTG	GTTTTCCATGTTTTCCAGCAGTCTTA	CGAAAGGGGACCAAAACCCA	TGAAGCATGAGACCCCTGTT
GTA0080280	Mi_0465	CT	C	T	TCGCCCCCATTTTATCCGAC	TCGCCCCCATTTTATCCGAT	GCCAGTGCCAGAGCCAA	CCACTCACGGCCCTCT
GTA0080292	Mi_0466	GT	G	T	CTGTGCAAACATCATCATCCTCG	CCTGTGCAAACATCATCATCCTCT	TCCAGCCACCCTGTGCT	GCCTCCTCTTCTACCTCGATT
GTA0080290	Mi_0467	AT	A	T	TGCCTGTGGACATAGTTTGACA	TGCCTGTGGACATAGTTTGACT	GCCCATAGTGTAGACATGGCCT	GAACCCAACTTTTGTCAAGTTGC
GTA0080307	Mi_0468	CT	C	T	CATATGATAGTGCAGGCATTGGC	CATATGATAGTGCAGGCATTGGT	TTCAGATGTGAGCACCCCAGA	CAGCTTCTGCTGTGATGAGG
GTA0080298	Mi_0469	CT	C	T	CTTTGGCAGCACTATATCTTGCG	CTTTGGCAGCACTATATCTTGCA	CTGCATTTGGTGCTGTCAGTCA	AGCAGAAAATAGACTTTCCAATGCT
GTA0080276	Mi_0470	CT	C	T	GAACAGTTCTTACAGAGAAGCGC	GGAACAGTTCTTACAGAGAAGCGT	CAAGGGCTTCAAACAGAGCCA	CCTGGAAAAAGTTCTTCACAAACTT
GTA0080278	Mi_0471	AG	A	G	CTGACTTGGAGACGTGTCAAGTA	TGACTTGGAGACGTGTCAAGTG	GCGGGAAAAAGTTGCATCCCA	ACGGATTACTACCGGTGATATCTG
GTA0080275	Mi_0472	AG	A	G	CCAGGGCAAGCGGAAGAT	CCAGGGCAAGCGGAAGAC	CGGCTATTTTCTCGGGTCAGC	CGCCCCTTTACCGTACAC
GTA0080308	Mi_0473	AC	A	C	GTAAAGGAGGTGTTCTGTATTCTCCTA	GTAAAGGAGGTGTTCTGTATTCTCCTC	GCACAACACCAGCAGCCT	TGGTAAATCTGAAGCTGATTTGTGT
GTA0080285	Mi_0474	CT	C	T	TTCCACTTCAGGATCCTCAACG	TTTTCCACTTCAGGATCCTCAACA	CCTGAACAGGAGGGTGATACTGAAA	TTCAGTTTCATTTTCCACTTCAGGA
GTA0080265	Mi_0475	AG	A	G	CTTCTCAATCTGATTTTGAACGGAATGT	TCTCAATCTGATTTTGAACGGAATGC	GGATGCACCCCAAGCCC	GAGCTGTTGTGAGATTCTGCT
GTA0080310	Mi_0476	AG	A	G	CGTCGATCAATTCAAGAATGCTCAAT	CGTCGATCAATTCAAGAATGCTCAAC	AGGCGTATGATGAACAATGAAAATGCA	CCTAAACCTAGTCGCTGAATGTC
GTA0080277	Mi_0477	CT	C	T	TGAGGTTTGCAAAGGTTAGCAAC	TTTGAGGTTTGCAAAGGTTAGCAAT	GCGTTCCACCTCAACCCAG	TGTTAGGGTTTTGAGGTTTGCA
GTA0080281	Mi_0478	AT	A	T	GTATATATCTAGCCACTTGACCAAACCT	GTATATATCTAGCCACTTGACCAAACCA	GGTCTCTGAACACGCCGTTG	CCTAACCATCAAAACCCCACT
GTA0080297	Mi_0479	AG	A	G	CGTACTTTGACTTTGACCGAAGAAAT	CGTACTTTGACTTTGACCGAAGAAAC	GTTGAGAGTGAACCGGCGTT	TTCCCACCAAATCCAAATTTTCAAC
GTA0080311	Mi_0480	CT	C	T	ACACAAAGGTGTTGATTGTAGCTTTG	GACACAAAGGTGTTGATTGTAGCTTTA	TCCTTAAACCCTCCTCCAATGTTGA	AGACTCGAACTGAGAAGACACAA
GTA0080336	Mi_0481	CT	C	T	ACGTGCCTTGGGATGATTCTG	CACGTGCCTTGGGATGATTCTA	TTGGCTGGTAATGCGGCAC	GTTCCTTACAGCCAAGAGCA
GTA0080334	Mi_0482	CT	C	T	GTTCTCAGCTCCAGGAAGTTTTAAC	GGTTCTCAGCTCCAGGAAGTTTTAAT	GCTGGCACTTGTTGCAGCAC	AGATCTCCAGGTAGAAAGTGGAC
GTA0080352	Mi_0483	AC	A	C	CACCAATATGGCTGACTCCGA	ACCAATATGGCTGACTCCGC	CCCTCCACGGTCTCCACC	GGGCTTATCCTGGTCTTGACT
GTA0080344	Mi_0484	AG	A	G	GTTTGCCCAGGTTTGATCCA	GTTTGCCCAGGTTTGATCCG	AGAGTGCCGTCATTTGTCCCA	TGTAAAATGCCCACGGCATC
GTA0080322	Mi_0485	CT	C	T	TTCTTACCCAAACCTCGGACG	CTTCTTACCCAAACCTCGGACA	TGGGAGTGCCCAGTTGCT	TGTAAGCAATTGACACAGGCTTC
GTA0080327	Mi_0486	CT	C	T	GAACACAGCTCATTGCCACG	GAACACAGCTCATTGCCACA	CCCAACCATTGGTTTGGGTACA	GCCTATCAGCTCCTGATTCTTG
GTA0080321	Mi_0487	CT	C	T	GCTGCTGTTATTGCCGCTG	AGCTGCTGTTATTGCCGCTA	GGGTTCTCGACCAGCCTGT	AGGCGGCTTTTCAAGAAAGT
GTA0080355	Mi_0488	CT	C	T	GCTCCAAAAAGAAGCTCTAACAAAGAC	GCTCCAAAAAGAAGCTCTAACAAAGAT	AGGCTGGCATCCTGATTCTTCT	CGTGACTGCGAACAAAGATGATA
GTA0080333	Mi_0489	CT	C	T	CACTTGCATTTGGAGGGTCG	CACTTGCATTTGGAGGGTCA	GGTTGCCCTTGAAGCACGTT	GGGCTTTATCTTCACCAGCA
GTA0080317	Mi_0490	AG	A	G	ACTTTGGATTGTGAGAGCACAGAT	CTTTGGATTGTGAGAGCACAGAC	CAAGTGAGCAGAGAAACCAGCA	CCCATTTGCTTGGGAGTAAGA
GTA0025011	Mi_0491	GC	G	C	CATAAACTCGAGCCTTCGACATC	CATAAACTCGAGCCTTCGACATG	TCTGCGAGATCTCGCCCC	CGAAGAACGTTCACATCCGC
GTA0080325	Mi_0492	CT	C	T	TGCAGCCATTGGCAACATTG	CTGCAGCCATTGGCAACATTA	GCACCACCAGTGGCACA	TGGAAGGCACTGTTAGAGCT
GTA0080330	Mi_0493	AG	A	G	CACAGGTTTTCTACACCTCTACGT	ACAGGTTTTCTACACCTCTACGC	TGAGCCAGTCCACAAGTGTGA	TGGAAGGACTGGTCTTCTCAC
GTA0080345	Mi_0494	CT	C	T	GCAGTAGCAGCATCAAGAATTATAGC	AGCAGTAGCAGCATCAAGAATTATAGT	GCTTCTTCCCCATAATCTTCAAATCTTGT	CGAAACAGTAGCAGTGGCA
GTA0080357	Mi_0495	CT	C	T	AGGTGCGTAAAGGTTACTGATGAC	AGGTGCGTAAAGGTTACTGATGAT	CCAGTCTCTGAGAGACACAGCT	GCCGGGATGACTAGTTTGAA
GTA0080348	Mi_0496	CT	C	T	ATCACTTCATATGCTTCCCTCTCG	AATCACTTCATATGCTTCCCTCTCA	CGCCAGTGCATTAAATATCTTGGACC	GTAAACAAGCTTTCCATTTTCCACA
GTA0080354	Mi_0497	AG	A	G	CCGGAACAAGGCGTTGGTA	CGGAACAAGGCGTTGGTG	CTCATACTCCCTCACTGCTGACA	TTGAGTTGAGGAATCTTGTGAACC
GTA0080356	Mi_0498	CT	C	T	GGCCACATAACCAACAGCG	TGGCCACATAACCAACAGCA	GCAACCTTGCCCATCAAAGCT	AAGTGAAAGCCGAATCAGTGG
GTA0080342	Mi_0499	AG	A	G	ACCATCACCTCCTCCTCCA	CCATCACCTCCTCCTCCG	CACATTCAGTTGGTGAAGGCGA	TCACCACCTCCACCACC
GTA0080341	Mi_0500	AG	A	G	CATATTATTCATGTTACAGCTGAAATGGCA	TTATTCATGTTACAGCTGAAATGGCG	CCAAGACCACCAACTTTCGCT	AGAGAAGGACTTCAATCTCTTGCA
GTA0080313	Mi_0501	CT	C	T	AAGGAACACACGATTAATGGTTTAAGC	CAAGGAACACACGATTAATGGTTTAAGT	GATCAATGGTTGGCGAAGGCT	GGGCAGATTGTAATCATAAAGTGCA
GTA0080323	Mi_0502	AG	A	G	GGCTTGAGATCACATAACCATTCTCTA	GCTTGAGATCACATAACCATTCTCTG	TGCGCAGCAGTGCAATCAA	GGACACGTCATAGTTTGGGC
GTA0080329	Mi_0503	CT	C	T	CATATTGGGCAAGTTGGGTCG	ACATATTGGGCAAGTTGGGTCA	TGCTTGGAGGTTATGACAGCAGA	AGACTTGCTTCTCTCCAACCA
GTA0080328	Mi_0504	AT	A	T	TTGCTTTTTCATTGACGGAAGATTGT	TTGCTTTTTCATTGACGGAAGATTGA	TTCGTGCCAGGCCTCTTCT	GCAAAAAATCCTTTAGCTCTGCTT
GTA0080324	Mi_0505	CT	C	T	ACAAGGTCTCGTCGCTACAAC	AACAAGGTCTCGTCGCTACAAT	GAGGCGATGACATTGCTTGGT	TCGACACATTCAAGCCAAGAAC
GTA0080351	Mi_0506	CT	C	T	GGACCCAGCTTTGGTAGATGAC	GGACCCAGCTTTGGTAGATGAT	CCAGTTCAGCAACCGCATCA	GAATGCTCCATCAGGTGGT
GTA0080319	Mi_0507	AT	A	T	TGCTGATTACACCAGAATTCCTTTCT	TGCTGATTACACCAGAATTCCTTTCA	GCTCATGAAAATGCAAAAGAGATATGGAAAGT	GCATTTGGATTTCTCTCACTCTGT
GTA0080314	Mi_0508	CT	C	T	CATACGTCTGCTGAGGCAAAC	TCATACGTCTGCTGAGGCAAAT	CCTGCCTGGCTACTTTCCTTCA	CGCTAGCTGCTGGTTGTC
GTA0080339	Mi_0509	AG	A	G	GATCGATTGCAAAGGGCAAAGTTA	TCGATTGCAAAGGGCAAAGTTG	CAGCCGTCCTCTCTGCCT	AGTGATCGGTTGGAAGATCGA
GTA0080316	Mi_0510	CT	C	T	TCGAAGATTAGAGCAATTTTTGGTTGAC	GTCGAAGATTAGAGCAATTTTTGGTTGAT	GCTCCGCAAGGACAGAACG	ACATGATGTACATCAGTTTGTTAGTCG
GTA0080346	Mi_0511	AC	A	C	TCCCTTTGTTGCGTTAATATCAGGTAT	CCCTTTGTTGCGTTAATATCAGGTAG	ACATGCACTCAGAGCCGTCA	GCAGCTTCTCTAGCATTTCCT
GTA0080358	Mi_0512	GC	G	C	GGATACAGACTTCATTGGGGACAG	GGATACAGACTTCATTGGGGACAC	GCCAGTGCAGGAAGCCA	CTGTAGCTGAGCCAGTTAATCG
GTA0080318	Mi_0513	AG	A	G	AGAGATGGCTCATGATTCTGTATTTTCA	GAGATGGCTCATGATTCTGTATTTTCG	GGACCATGCCAGCATAAGGTTT	CTTCTCAAGAAGACAGGCAAAGA
GTA0080315	Mi_0514	CT	C	T	CTGATGTTATGCAATCGCTCGAC	CTGATGTTATGCAATCGCTCGAT	CCGTTTTCCCACTCCGTCC	TGGCATGTCGAGGGCA
GTA0080350	Mi_0515	CT	C	T	TCCATATCCTGACAGTGCCG	GTCCATATCCTGACAGTGCCA	GCCGCTTTTCCGCATCTGG	CTGGAGTTGAAGAGTCATATGTCC
GTA0080353	Mi_0516	AG	A	G	TCTTTAACCGCATTGCTCCTGTA	CTTTAACCGCATTGCTCCTGTG	CTCCACTCCAGGATACAGCCA	ACGAGCGGCAGGTTCT
GTA0080332	Mi_0517	AG	A	G	GGGTTCGTGTTCACGAACATAAAT	GGGTTCGTGTTCACGAACATAAAC	GGCGCAACGTCAAGCCA	GTCATCTGGAGTATGATTTCGTCAA
GTA0080349	Mi_0518	AG	A	G	GCAACAGAGACTTCTCCGGAAAT	GCAACAGAGACTTCTCCGGAAAC	TCGTTCATATCTCGGCTTAAGTTTCTCTTT	CTCACTTGAGATTCCAAACTAGGT
GTA0080337	Mi_0519	GT	G	T	CCTTGTGGTTTTGTTGAGGAATTCTTC	CCTTGTGGTTTTGTTGAGGAATTCTTA	GCCAAAAGATTGTCCCTGGCA	GCCGACTGTAGGACGGG
GTA0080312	Mi_0520	CT	C	T	TCCCAGTAAACTGCATCACCG	TCCCAGTAAACTGCATCACCA	AGGATTCCCATCTGACCCGC	AGGAATGAATTTATTGTGGTCTCCC
GTA0080335	Mi_0521	AT	A	T	GGAGATGCAGGAAAATGGTTATCCA	GGAGATGCAGGAAAATGGTTATCCT	GCATTGTAGGTGCGTGCATCA	GGACCTGGTTTTTGAATTGTTACAG
GTA0080340	Mi_0522	AC	A	C	GCTATTGCCCGACATGAAGAGA	CTATTGCCCGACATGAAGAGC	GAAACCACGTTTTCACTATCTTTGGAACT	AGGCCACTATTAAAATTGCCGAT
GTA0080331	Mi_0523	AG	A	G	GGATTTACTCGTCCTAAGGTCTTGATATTA	GGATTTACTCGTCCTAAGGTCTTGATATTG	GCGCAATGCTTCTCAGCGG	CTTGTTGGTGATGGTTTCCTTGA
GTA0080338	Mi_0524	AG	A	G	CAGTTGAGTGATCTAGGTGCTTCA	AGTTGAGTGATCTAGGTGCTTCG	GACTACCACTCGATCTGTCTTTCCT	ACAGTAGTTGATGAGAGCCAAAGA
GTA0080347	Mi_0525	AG	A	G	AGGTATAGATCTGCTTGCCTTATTTGT	GGTATAGATCTGCTTGCCTTATTTGC	GTCTTGGAAGAGCTGTTTGCAGAA	CTCAATTCTTCACCTTCGCGG
GTA0080320	Mi_0526	CT	C	T	TCCGAATCCGAACCCGAC	CTCCGAATCCGAACCCGAT	ACGCCCATGGGGAATTTAGGA	ACTCTTGCTCCACTTCTTCCT
GTA0080343	Mi_0527	AG	A	G	CTGTTTAGAGGCTGAGCCAGT	TGTTTAGAGGCTGAGCCAGC	GGGCACAGAAGTGCTGAACAT	ACTGCCATGGTACATATCTGTACT
GTA0080326	Mi_0528	CT	C	T	TCAATTACAGGATGAGTGCTCTCG	TTCAATTACAGGATGAGTGCTCTCA	GCAGCCAATTGATTTAAAACATCTTGAAGATCA	CCACACACTGTTTGTTCCATTATCT
GTA0080397	Mi_0529	CT	C	T	GCACCCTTGCCTAAAGAATCG	TGCACCCTTGCCTAAAGAATCA	GCCGTGCCTCTCTGCAAA	CAATGGTAATGTCATTAGGGACGAA
GTA0080401	Mi_0530	AG	A	G	CCTTTATCATCCATACCACCTCCA	CCTTTATCATCCATACCACCTCCG	AGGCAACGGAGGAGGTTCTT	GGTGTTTAGTCATCATGTTGTACCA
GTA0080403	Mi_0531	AG	A	G	TCTTGGTTCAGCAGGTCGAAAT	CTTGGTTCAGCAGGTCGAAAC	TGGAAGGGATCAGCAGCCA	ACTTGTACTCAGAGACATCTCCAAA
GTA0080393	Mi_0532	AT	A	T	GTCCGGTCAATGCTACACTAACT	GTCCGGTCAATGCTACACTAACA	GCCAAATTGATGGGTCCCCAA	CCTCTCTTCTTCTTTTCAGTGGG
GTA0080391	Mi_0533	AG	A	G	AGCAAAAATCCTCACTACCAGGT	GCAAAAATCCTCACTACCAGGC	AGGCTGATTTTCGCCAGCAAG	AGCACGAGTTGAAAGCAAGAA
GTA0080360	Mi_0534	CT	C	T	ACTTCACAACCTTCTCTCATGGC	ACTTCACAACCTTCTCTCATGGT	GAAGTCGAGGAACCGGACCA	AATATCACAGGACAGCCAAAACC
GTA0080372	Mi_0535	AC	A	C	ACAAAGAGGTTCAAGATCTTGGGA	CAAAGAGGTTCAAGATCTTGGGC	TGCCTTGTCGATTAAATTCCTCCACA	GGTGAAGAACGTGAAGTCGAA
GTA0080377	Mi_0536	CT	C	T	TTAAGCTCGGAGCTCATAGGC	GTTAAGCTCGGAGCTCATAGGT	CAGCAGCTTCTTGCACTTCCT	ACAAACGTCTGAAGAAGGAGAATG
GTA0080378	Mi_0537	CT	C	T	TCGTTGACTGCCAATGCAATG	CTTCGTTGACTGCCAATGCAATA	CTTGAGAAACTGGAAGAGACTGTAATTAGTACA	TCTAGTGTGTAGGTCAAGCTCTT
GTA0080375	Mi_0538	CT	C	T	AACCCAGGAAGCACAAACAAC	CAACCCAGGAAGCACAAACAAT	ATTGGCTGCTGTCGCAAGG	GAAGATTTCTTCTCAGACATTTTGGC
GTA0080400	Mi_0539	GC	G	C	GACCCATAACCCTCCTTCGTC	GACCCATAACCCTCCTTCGTG	TCAAACGCCGGGGCAGA	CTACCTGGTATGCAGTTTGTTCC
GTA0080370	Mi_0540	AT	A	T	GTAAACAACTGGGGTTTTGAGTCT	GTAAACAACTGGGGTTTTGAGTCA	TCGTCCTCTGTTGCACAAGCT	CGAAAGATTCCGTGTCATCTTCG
GTA0080361	Mi_0541	CT	C	T	TCCTTCAGAGAATCCTTAAACCATTCG	TCCTTCAGAGAATCCTTAAACCATTCA	GGCACAGACATGCGGTGA	AACCCAAATCTCCATTTTATCTTCCTT
GTA0080389	Mi_0542	AC	A	C	GCTGTGGACGGTTTGTTCCTA	CTGTGGACGGTTTGTTCCTC	TCCATAGTTCCGGGCTCCAG	GAATGTGTACTACAATGAGGCGA
GTA0080363	Mi_0543	GC	G	C	TCGATGAAATGAAACATCGGTTTCTG	TTCGATGAAATGAAACATCGGTTTCTC	GGTGCCTGACCATTTGCAAGA	TTGAGAATGGATGTGCTACGTTC
GTA0080395	Mi_0544	CT	C	T	ACTTCTCCGTAGCGAGATTCAATAC	GACTTCTCCGTAGCGAGATTCAATAT	AATGAATTAAATTTGGCAATAGGCTGTTTAGGA	CTGCCATTGAAGGTAACATTCTAAGA
GTA0080404	Mi_0545	AG	A	G	CCATTTCTTGAAAGCATGGGAATCA	CCATTTCTTGAAAGCATGGGAATCG	ACAGGAGGGCTTGGACTGATT	TGGTGACCAACTGTCAAAAAGATTC
GTA0080368	Mi_0546	CT	C	T	AGACTGACCCAACTGAGCG	GAGACTGACCCAACTGAGCA	AGGATCGCCACGCCTGT	AGTACTTAGCGATGACATCCTGA
GTA0080362	Mi_0547	CT	C	T	CTGTGCACGTATCCAAAACCG	TCTGTGCACGTATCCAAAACCA	GCTTCTCTGAGGCCAACCTTC	TCTTTCCCACTACGAAGAATACCT
GTA0080398	Mi_0548	AT	A	T	AAACTCGAGTCTGATACTTTGGCT	AAACTCGAGTCTGATACTTTGGCA	CTGCAATCTTCTTCCATATACCTGACTGA	GCTGCAGTTTTGTCATTCCAGA
GTA0080402	Mi_0549	CT	C	T	AGCTGTAAGCCTTGGCTACG	AAGCTGTAAGCCTTGGCTACA	ACAATTCCAGGTCCTCCACCAA	TCCAGCAATGGCAAGCAA
GTA0080383	Mi_0550	AG	A	G	GATGTGTTAAAATCAGGATCTGATGAATCA	GATGTGTTAAAATCAGGATCTGATGAATCG	ACAACGCACCTGCCGC	CAGGAATTGTTCCCTTGTTGATTG
GTA0080399	Mi_0551	AT	A	T	TGAATTGGTCCGGCTGCT	TGAATTGGTCCGGCTGCA	TGTGCAGCAGGTGAAGTCTCT	CAAAAGAGATGTTTCTGTCGAGGAA
GTA0080388	Mi_0552	AG	A	G	GTCGCAGAGTGATCAGTCCA	GTCGCAGAGTGATCAGTCCG	CCACCAATGCCAAGAACATAAGCA	CCTCACTTTAAGGAGAAGAATCATCG
GTA0080359	Mi_0553	CT	C	T	GGTTCCACCCTGTTCCACG	GGTTCCACCCTGTTCCACA	GCACATATGAGGCAACTACATGGC	CAGTTGCAAGAGCTATTCTCAGTT
GTA0080385	Mi_0554	CT	C	T	GCAGATGTTAATGGGTCGATTCAC	GCAGATGTTAATGGGTCGATTCAT	ACTGCCGCCATGGAAGAAGA	TTCTGTTTGTGTAATTTAGTCGCAGA
GTA0080392	Mi_0556	AT	A	T	CAAAGAATGGAGATGATGTCAAAGCA	CAAAGAATGGAGATGATGTCAAAGCT	GCGGTGCTAGTGAAGTCCCT	TCAATGTTTCAAAACTTCTAGAGCCA
GTA0080382	Mi_0557	CT	C	T	GAGAGCTTGGAGTCGCTCG	GAGAGCTTGGAGTCGCTCA	AAAGACTAGCCATTGTGGAAGAGGT	GCTTTAGAAACTCCCTATCTTCTTCG
GTA0080390	Mi_0558	CT	C	T	GCTGGAAATCCGGATTTGTGC	GCTGGAAATCCGGATTTGTGT	TTCCGGTCACACCCTTCTCC	CTCGAAAATTTCCAGGAGCATTTG
GTA0080396	Mi_0559	CT	C	T	GCTTGTTTTGATGCTGCTCGC	GCTTGTTTTGATGCTGCTCGT	ACACACGTGCCATCAGGAGT	TCATGGACGAATTTCAGGTGC
GTA0080371	Mi_0561	AT	A	T	CCAGTTCATGCTACTGCAACA	CCCAGTTCATGCTACTGCAACT	TGGCCTAAGGCTGATGTAACTTAAACT	GGTCCAAGGGCCTAAACC
GTA0080394	Mi_0562	AG	A	G	GGCCATCATTGCATCCACA	GGCCATCATTGCATCCACG	ATGAAGCCAGACAGAAGGTCAAGA	GCATCTGTCAGAAGTGGTTCAT
GTA0080376	Mi_0563	AG	A	G	GGTGAGGGATGCACCACAT	GGTGAGGGATGCACCACAC	TCAGTCGAGGAGCAGTCAGC	ATGTTCCTGAATGTTCCATCCAC
GTA0080364	Mi_0564	AG	A	G	CAGCGGAGGGCTCCAAT	AGCGGAGGGCTCCAAC	TGCGCCCATAAGATCTCACTGT	CTTGCATGCAATGCAGCG
GTA0080384	Mi_0565	CT	C	T	GCTGAAGACATCAAACTATCAAGATCTTTG	GCTGAAGACATCAAACTATCAAGATCTTTA	TGCATCCGTATTTTTATTGCTTATTTTAGCTGAA	GCATTTCGCTTAATCCAATCGC
GTA0080387	Mi_0566	AT	A	T	CAAGAGACATTACAACACTTCGAAGT	GCAAGAGACATTACAACACTTCGAAGA	AGGCCCATTGAAACTGGGAGA	AGACCCATCAGATCTTGAAGCA
GTA0080381	Mi_0567	GC	G	C	AACCACAATTATAGCAGTTCATTCGTTC	ACCACAATTATAGCAGTTCATTCGTTG	GTCCATTCCCTTTTTGGAATGGACA	ATTTCTGATGCCTGGATTCTAAACC
GTA0025033	mango_rep_c12371	CA	C	A	GTTTATCTCGTCAAACCGAATTCCG	AGTTTATCTCGTCAAACCGAATTCCT	GAGAACTTTCACGTCCTGAATTAAAAGCA	GCAGCATCATCCAGATCCAA
GTA0024810	mango_rep_c4496	CT	C	T	CTTAGACCCTTGCTAAAGGAGAGTG	TCTTAGACCCTTGCTAAAGGAGAGTA	TCATCACTGTCGCTGCTGCT	GGCGCCAAGATGGAATCTC
GTA0024921	Contig5810	TC	T	C	GGATCTCAACAAGGGAAGCCAT	GATCTCAACAAGGGAAGCCAC	TGGTGAACGTGGCCTTGAGT	ATCACAGGGAGGCATGGA
GTA0025176	mango_rep_c13481	TG	T	G	CATGCATTCCAGCTTCTTGACAT	CATGCATTCCAGCTTCTTGACAG	GTGCTGCAGAGATTGCAGCT	GAGTATTACGTACCTGTTCTTGCG
GTA0025104	mango_rep_c5257	GA	G	A	GTTGAAAACCCTGTTCCCCG	AGTTGAAAACCCTGTTCCCCA	GGATTTATTCTCTTCGCTGTTGTCTTCTGT	CCAGAAGGCAAAGAGAAACTCA
GTA0025348	mango_rep_c8905	TC	T	C	GCTGCGGTGGTCTTCTTAGT	GCTGCGGTGGTCTTCTTAGC	GGCGAAAGGAAGTCCAGAGC	AGTGACCAAATCCTCAAAGTGC
GTA0025273	mango_rep_c24937	TC	T	C	AAACACAAGTCTCGGAATACCAAGA	ACACAAGTCTCGGAATACCAAGG	GTTGGTCTGCCGATGCAATCA	GGAGAAGCAACCATTCCCAT
GTA0024828	mango_rep_c16207	AG	A	G	CGTTCATTTCCGCGAGATATTCGATAT	GTTCATTTCCGCGAGATATTCGATAC	CAGCGATCGGAGGTACTCGA	TCTGCTTGGAGACATCTGAGTC
GTA0024769	mango_rep_c52196	GC	G	C	GGTATGATGCTGCCAAAGGTG	GGTATGATGCTGCCAAAGGTC	GGGTCAATAACTCCAGCTTTCACC	AGAACAGGATAATACTGATCTTGGGT
GTA0025275	Contig889	CT	C	T	CGACATATCACATGCCATGTATATTGTATATAC	CCGACATATCACATGCCATGTATATTGTATATAT	TGCACATACGTATGTACTGTGATGGTT	AGCAATACAAACACCGACATATCAC
GTA0025182	mango_rep_c9532	CT	C	T	GGCATGATGTTCAATCCCACAATTG	GGCATGATGTTCAATCCCACAATTA	ACAAACTCCCCATGGCACCATA	GGTGCTATGCCATATAACATTCCTT
GTA0025144	mango_rep_c8640	AG	A	G	TGAGAAATTCTGGGAGAACTTTGGT	GAGAAATTCTGGGAGAACTTTGGC	TCACGGTCTTCTATGCAACCCA	CCATGAGTGAGAACAGAGAGGATTA
GTA0025013	mango_rep_c8171	TC	T	C	TCTTGGCTGGCTTCAGTTGT	CTTGGCTGGCTTCAGTTGC	GTGCATGCATTGCAGTGAGC	GCTCAAGGAGAAAATCGTATAGTGAA
GTA0024967	mango_rep_c3046	CT	C	T	CAATAAAGAAAGGGTTTTGCATGGAG	GCAATAAAGAAAGGGTTTTGCATGGAA	AGCCAATGGCTTCACTCTCTCA	GCTTGACAGTAGTGAGATGATGAT
GTA0024879	Contig952	CT	C	T	GATTCGCCCTTTTGCCCTTG	GATTCGCCCTTTTGCCCTTA	GTACAAGCAGTTGACGCCCC	GTTGAGCTACGCTCGTAAATTCTA
GTA0025372	Contig3148	GA	G	A	GGGATCTCCATTGAGAAGTGGC	GGGATCTCCATTGAGAAGTGGT	GGGGCTTTCAAGATTCACCAGT	TGATCTGCACTAGTTCCTGAGAG
GTA0025328	Contig2080	CT	C	T	TCAGAATGAGAAGGCAAACTTTTGAC	TTCAGAATGAGAAGGCAAACTTTTGAT	GGCAATAACAGAATTCAGCTCTTCACA	CCCAGAAGAGGAGTTCAAGAAATG
GTA0025371	mango_rep_c7019	GA	G	A	CTACATCAGATGATCCTCCTGTCG	TCTACATCAGATGATCCTCCTGTCA	TGTATGAAATCCCTATCTAAGCAGCCAA	AGCTGCAAGATGATGGAAAACT
GTA0025283	Contig2412	GT	G	T	ATTCTCAGCTTTATTGAGCAAAGGC	CAATTCTCAGCTTTATTGAGCAAAGGA	CGCAACCAACCTTCTCAGCC	CCAATGGATCTGATGTTTCTGCAA
GTA0024910	mango_rep_c34886	AG	A	G	TTGTGCTTAATGATGAATCAAAGCGT	TGTGCTTAATGATGAATCAAAGCGC	TCCCGATGAACCTCTGCTTGT	CTGTTGCAAGGCAAAGGG
GTA0025168	Contig1567	TC	T	C	GGAGGTGCTATAGTACTTCGCA	GGAGGTGCTATAGTACTTCGCG	GTCCACAATGAGAACACGTGCA	TCATGTTGTATCAACAAGGTTGTCA
GTA0024763	mango_rep_c8252	TC	T	C	GACGTTCACAGAAAGAGAGGACT	ACGTTCACAGAAAGAGAGGACC	CTGAACGCCGCCGCT	GTCTTGGAGAATAATGGCTCACC
GTA0025053	Contig871	TC	T	C	AAACACAAGTCTCGGAATACCAAGA	ACACAAGTCTCGGAATACCAAGG	GTTGGTCTGCCGATGCAATCA	GGAGAAGCAACCATTCCCAT
GTA0025245	Contig2761	TC	T	C	TGCCTGTTTTCACATTTTTCCCA	TGCCTGTTTTCACATTTTTCCCG	AGACCTGACGAAGGCAGTCC	TCAGTCCAAACTTCCCGACA
GTA0024837	mango_rep_c5036	TC	T	C	ACACCAGTGTAGAAAGCGGT	ACACCAGTGTAGAAAGCGGC	GAGCCCTACAGGAGACCCAA	AGCAGCGCCGATGACA
GTA0025185	mango_rep_c59831	GA	G	A	GCTGCAATGCTTACGGTTATGAC	GCTGCAATGCTTACGGTTATGAT	ACATCTACTAATGCAATAATTATCTTCACCGACA	CAGGAAGTTGGTTTTACCAAATGTT
GTA0025269	Contig3292	GA	G	A	GAACCTTCGTTTTCGGAGCTAAAC	GAACCTTCGTTTTCGGAGCTAAAT	GCCGGAAATGCAGCAGCAG	GCTCTTGCCACTGCCC
GTA0025041	mango_rep_c9013	AG	A	G	CGCCCTTGGGATACTAATCGT	CGCCCTTGGGATACTAATCGC	GCAGAACACCACATCCTTCCC	ATGAAGATCCTTCCAAAGCTTCAC
GTA0025096	mango_rep_c2961	CT	C	T	TGTGCTTAATGATGAATCAAAGCGC	TTGTGCTTAATGATGAATCAAAGCGT	TCCCGATGAACCTCTGCTTGT	CTGTTGCAAGGCAAAGGG
GTA0025067	mango_rep_c1341	GT	G	T	AAATCCATCTCATTTTTACCTTGTTTTTGC	CAAATCCATCTCATTTTTACCTTGTTTTTGA	AGAAAAATTAAAATTAAATTATGTCAAGATAGGTTTGTTC	CAATTTCTTCGTCTAGGGTTAGCA
GTA0024784	mango_rep_c33609	TC	T	C	TGTCACCGCATATTGACATCTGT	GTCACCGCATATTGACATCTGC	GTGTGTTGTGTGCATCTCAGTTCA	GGTAGTATTTCATGTCACCGCAT
GTA0025219	mango_rep_c11951	CT	C	T	CCGACAACTAGTTTAGTCTCAGCG	CCGACAACTAGTTTAGTCTCAGCA	AGCCGACGATGTCGGTCA	ACAGAGTGCTGCCAGGT
GTA0024979	mango_rep_c10207	GT	G	T	GAGGGACGTCGCCATAGTTAG	GAGGGACGTCGCCATAGTTAT	TTCGCTCGCCGTCGAAGA	TCGACGGACTGAAGCTCAT
GTA0025252	mango_rep_c14290	GT	G	T	TTCCAGAAAATTCAAAGGCCATCG	GATTCCAGAAAATTCAAAGGCCATCT	GCCTCCCCCTCCTCCG	TCCCAGCCGTTAATTTGGATTC
GTA0025207	mango_rep_c46951	TC	T	C	TCCAATAAGAGCTGTTGGTGAGAAT	CCAATAAGAGCTGTTGGTGAGAAC	CGGTCTTGCTGTTTCAGCCA	GGAACTTTCAAGTCGTAGTTCAGT
GTA0024754	mango_rep_c7620	CT	C	T	GCTCATGTTCAGCAAGTTTGAATATGAC	GCTCATGTTCAGCAAGTTTGAATATGAT	TCCCCCTTCTACAAAAGTGGGATTT	CCTAGCAATATGGTGTCATTGCAG
GTA0025364	mango_rep_c10074	TC	T	C	CATCATCATCTTCTAGATCATCCTCATCA	CATCATCATCTTCTAGATCATCCTCATCG	AAGAGGGAAAAGAAGACAATGACTCTGAT	ATCCTCGTCACCATCTTCATCA
GTA0024918	mango_rep_c9129	GT	G	T	AGTTGAATGTTGTGATCGCATTTCG	AAGTTGAATGTTGTGATCGCATTTCT	GTCTGACCACGGGGGACAA	TGCTAAGGCGATATGAAAATGCG
GTA0024786	Contig3281	GA	G	A	TGCAAACTGGTTTTTGATCTTCCG	TTGCAAACTGGTTTTTGATCTTCCA	AGAAGTTGGTGTCACGGCTGT	GCACTGCATCTATTTCAGTTTCTTC
GTA0025265	mango_rep_c6932	TC	T	C	GGGAAGGGACAAAACTACATAACTCA	GGAAGGGACAAAACTACATAACTCG	CCAGTGGTGGAATGAATGGATACATTT	TGTGGCAGTCCCCTGAC
GTA0025135	mango_rep_c32298	GT	G	T	TTGGAGTTGAATCTGTCTACCCG	GTTGGAGTTGAATCTGTCTACCCT	GCTTGGCCCTCCTCACTTTC	AGGCTGGTAGCTGGTGT
GTA0024925	mango_rep_c2200	CT	C	T	CAGCGACTCTTCTGAAATAAGGC	GCAGCGACTCTTCTGAAATAAGGT	AGGTTCCCAGTTGGTCCCAT	TCTCCGAGTGGTGAAGCTG
GTA0024992	mango_rep_c4116	TC	T	C	AGAAGAAGAAAGGGTGGCCTT	AGAAGAAGAAAGGGTGGCCTC	CCACCTTCTCAAATGCCTCGT	GCTTCTTCTTCAGCTTCTTTAAGGA
GTA0024782	mango_rep_c3996	CT	C	T	GCAAACAGCAAGGAAGTCTACC	AGCAAACAGCAAGGAAGTCTACT	GCAGCCTTGGTGGCCAG	TCAGAAATGGCTCGTACTAAGCA
GTA0024853	mango_rep_c8295	GA	G	A	CCAAATGTTTGCTGCAATGCTTAC	ACCAAATGTTTGCTGCAATGCTTAT	GCAATAATTATCTTCACCGACAACCGT	TCTGTGCAGGAAGTTGGTTTTAC
GTA0024827	mango_rep_c6101	AT	A	T	TCGAAATATCAGTATGAGCCGTTGTAA	TCGAAATATCAGTATGAGCCGTTGTAT	CTTTTCATTAACAGAATCATAATACATGATGGTGGG	ACATTTCCAGTAGCAATACATAGTTCG
GTA0025253	Contig1628	AG	A	G	TCTTCAGTCTATCTCATAGAAATCCCAGT	TTCAGTCTATCTCATAGAAATCCCAGC	GCCGGATGTACCTACCTTTCCT	ACACCTGTATTTGTTCTGCAATACAT
GTA0025401	Contig2556	GA	G	A	GATGGAAGTCTTCATGACCAATGC	CGATGGAAGTCTTCATGACCAATGT	GCAATGATTCAAGCTTTCTCCAACTGT	CTTAATGTCACACAAAGTGAAGCG
GTA0025074	mango_rep_c5829	CT	C	T	CCTATAATCTTTGTCCCTGTCCCTG	TCCTATAATCTTTGTCCCTGTCCCTA	GCCGCAGTCCTCGTCCA	CTGCTTCTACTATGGCTTCTCTTC
GTA0025021	mango_rep_c26119	AG	A	G	TCCTGCAGTTGTTTGTGGAGT	CCTGCAGTTGTTTGTGGAGC	GCCTACTGCTGCCGTTCC	CAAAAGGTAGCATGTTTTGAACTGT
GTA0024942	mango_rep_c26383	CT	C	T	CGATCATGATGATCGGAGTTGTG	GCGATCATGATGATCGGAGTTGTA	GGGACCCGCTTGTTACGGAA	GTACCTAATAGGAGCGGCGA
GTA0025124	mango_rep_c59945	AT	A	T	GATAGCTCGCCATTTTCTCCTCTATAT	GATAGCTCGCCATTTTCTCCTCTATAA	CGCCGCCGAGTGTGAA	GCACATAATCTGCGTATTTTCTCCA
GTA0025334	mango_rep_c15701	CT	C	T	ATCTCTGTGAAAGATGAGCCTCG	AAATCTCTGTGAAAGATGAGCCTCA	AGACATTTTCAAGCAATATGGATCTGAGGA	AGCACAGCAATGATAATATCCACTTT
GTA0025400	mango_rep_c43443	AG	A	G	TTCCTCAGGCAATAACTGTCACA	TCCTCAGGCAATAACTGTCACG	GAAGCCCATTGCTTCAAGCCT	GCACAGCTTTCTGGAGCA
GTA0025307	mango_rep_c4938	CT	C	T	CAACTCGACTGAACGTAAAGGC	TTCAACTCGACTGAACGTAAAGGT	CCTAAAGGGTCCGACCCCA	GTACTCTCTTTGCTTTTTCATTGATTTTCA
GTA0024848	mango_rep_c9450	CT	C	T	CTGCTGCTACTGATTTCAGTGTG	AACTGCTGCTACTGATTTCAGTGTA	GCCACTTCTGGGAGGCCAA	TGCTGCCTGGACGGAT
GTA0025064	Contig4240	AC	A	C	CGATTGAGAGCATCATTGAACGA	CGATTGAGAGCATCATTGAACGC	TGGTAGCCTGGAGCCATTCA	AGACACTTATGTCACGGCGA
GTA0025105	Contig1778	GA	G	A	GCACTGGAAGTAGGTCCTTCG	GCACTGGAAGTAGGTCCTTCA	CCTGCATGTGAAGCAGAGGAA	CAGAAATGACTTCTTCAACAACTGC
GTA0025190	mango_rep_c2747	GA	G	A	GTGGATCAGCTTGGAACTTCG	GGTGGATCAGCTTGGAACTTCA	GCCCTCTTCACTCATCTGCCTA	CAAATGAAGCTCGGGCAGG
GTA0025110	mango_c14671	TC	T	C	GAAGTCCTCTAAATGACCGATTCCAT	AGTCCTCTAAATGACCGATTCCAC	CACTCAGCAAGGGTGATGCG	ATCCTTCATATCGTCAACATTGGG
GTA0025369	mango_rep_c9061	CT	C	T	GACAAAACTAGAATAAAGGGTGCAGC	AGACAAAACTAGAATAAAGGGTGCAGT	CCAAGTTGGTAACAAAGTGATCCTTTTCA	AGAGTTGCAGAAACAGTATCAAGAAG
GTA0024787	Contig1082	CA	C	A	GCTGAAGAGGCGACCCG	GCTGAAGAGGCGACCCT	GCCACAGGTGAAGCAACGA	ACGCTGAAGAGGCGACC
GTA0024943	Contig2524	AG	A	G	GGCTGTATCAAGGGCATCCA	GGCTGTATCAAGGGCATCCG	TGCTCAGCTATGGGGACAACA	TGCGTATAATTTTAGTTTCATGGCGA
GTA0024922	mango_rep_c8265	TC	T	C	GAATGACAACGACGCCATTATCAATA	AATGACAACGACGCCATTATCAATG	GTGCCACCATTTGCAGACAGT	AGAGACTGAACGAATGCTCTTGA
GTA0025003	mango_rep_c7681	CT	C	T	ATAAACCAACTGGTGAACAACGTG	GATAAACCAACTGGTGAACAACGTA	CGCCAGCGGAATCCATCATT	CGCAGGAAAAAGGAAAATCTTGAT
GTA0025057	mango_rep_c7997	GA	G	A	GGCTCCTTCACTCCATTCATCG	GGCTCCTTCACTCCATTCATCA	AAGCCCTTCACTCCCACCA	GCTTCAAGTAGCGTTGAAACGG
GTA0024978	Contig5786	AG	A	G	ACTTGATGGAACCGTGAACGAA	ACTTGATGGAACCGTGAACGAG	AGCTTCTGTTTGCACCAACCC	GGCAGAAATTGACAATTTCATGGTT
GTA0025272	mango_c24561	CG	C	G	GATGCATCCTTGGGGGATTAAAC	GATGCATCCTTGGGGGATTAAAG	CACCAAGATCGGGGCGG	AATTTGAACTTGAATTGGCCAAAAGAT
GTA0024850	mango_c33092	CG	C	G	GAAATACTTGACCGCCACTTTTATCG	GAAATACTTGACCGCCACTTTTATCC	AACGGAAGACCGACGGTGAA	CCCGCCGTTACTTTTCTCG
GTA0024905	Contig4503	CT	C	T	GGGTCAATGCATGTTTGAGGTAC	GGGTCAATGCATGTTTGAGGTAT	TCCAGCTGGTGCTTGGTAGT	TTGAAGAGCTAGTGTACCTTCGA
GTA0025386	mango_rep_c51872	CG	C	G	GGAATCCTCATCAAGATTTGCAGAC	GGAATCCTCATCAAGATTTGCAGAG	GCTGACGACTCGTTTCCCCT	TTCCATCTACGAGACGGAAGG
GTA0025028	Contig3004	GC	G	C	CCAAGCCCAAACTCCAACAG	CCAAGCCCAAACTCCAACAC	ACGTCGCGAGATGCCTTCA	CAACCACATGTACAGGCCC
GTA0024944	mango_rep_c23136	AT	A	T	TGTAAATAAATCCAAACAGCCCAAAAGT	TGTAAATAAATCCAAACAGCCCAAAAGA	GCTCTTCAGCAGATTCACCTAACAAG	CCCCAACTTCTCTGGCCT
GTA0025073	mango_rep_c3498	GC	G	C	GGCATTCTTAATGACACTCTTAACTCTG	TGGCATTCTTAATGACACTCTTAACTCTC	ACACGGGAGGCAACCGA	GCTCAGTTTATGGTTGCATTCATG
GTA0025119	mango_rep_c11550	AT	A	T	TGGAAGAAACAGGGATGCATCT	TGGAAGAAACAGGGATGCATCA	GGGAATTATGGTCACCTCCCCA	ACGAATCTAGGGAGTATCCAATGAG
GTA0025036	mango_rep_c39598	AG	A	G	GATCTTCAGGAGAGAAATCAACGTCTA	TCTTCAGGAGAGAAATCAACGTCTG	CCTCAACATTTTCAATGAGAAGCTTGTAGAA	TGCAAAGATACATGGCCATGATG
GTA0024960	mango_c19283	GA	G	A	CATCTCTTCAGCTTGTGCTGC	CCATCTCTTCAGCTTGTGCTGT	CCCGAACAAACTGGTCACCC	GAAACCTCTGGCTTAGCATCC
GTA0024807	Contig1309	GA	G	A	ACCCAAAGCTCCTGTAGCG	CACCCAAAGCTCCTGTAGCA	CATGGCTTCCGGTTCTGGC	GCACCATCAACAGCAATATAAGGT
GTA0024764	mango_rep_c28055	TC	T	C	TGTTGGGATGCATTCCTAATGGT	GTTGGGATGCATTCCTAATGGC	GCCACTTTCCAGCCGGAG	AGCCACAGGAATTCGATCAGT
GTA0024953	mango_rep_c60384	CA	C	A	ATTCTTATAGACATGGTAAGTAAAGGACCC	AAATTCTTATAGACATGGTAAGTAAAGGACCA	CAAAACACGCATCTCCCGCA	TCCACTTTGACCACCAGCATA
GTA0025061	mango_rep_c10854	TC	T	C	CAGAGTGAGGGTTCTGCCA	CAGAGTGAGGGTTCTGCCG	TCACGACCAGTTGCAGCCA	CAATGTCTACATAAGTGGACAGCA
GTA0024744	mango_c27556	CT	C	T	CTTCTGGGCACCCAATATTTTCG	TCTTCTGGGCACCCAATATTTTCA	TTCCGTGTATGGATGGCCAGT	CCCTTGTAGATTTTGCACCTGAT
GTA0025352	mango_rep_c59009	TC	T	C	CCTCTAAAACCCCAACGAAGCA	CTCTAAAACCCCAACGAAGCG	CTGATTTGGGAGCCATTGTTGTGT	ATTTACCTCTAAAACCCCAACGAAG
GTA0025267	mango_rep_c10236	CT	C	T	TGACAGTGATGATGAGGTTCGC	CTATGACAGTGATGATGAGGTTCGT	ACCATCACCCCCAAGCGTA	TTGAGACGCTGCCTCTATGA
GTA0025153	mango_rep_c15051	GA	G	A	TCGACACCAATCACGGCTAC	ATCGACACCAATCACGGCTAT	ACCACCTGGTTGCGGGTA	CTTAATGCCACAGCTTCATTATCAC
GTA0025226	Contig1142	AG	A	G	CATTAAACGCAGCTTTAATAGCCTCA	CATTAAACGCAGCTTTAATAGCCTCG	GGTGGTGGTCACAGAGCTTC	CAAACACCTGATATTCATCACCGA
GTA0024973	mango_c41026	AG	A	G	TGGAAGTTCTCCCTGCATTTTCA	GGAAGTTCTCCCTGCATTTTCG	CTGGCAAGATCGAAGCAGTCAA	TGGATAGATTCTCCATCTCTATCATGG
GTA0024819	mango_rep_c17905	GC	G	C	CAATCCCTTTACCCCAACCAG	CAATCCCTTTACCCCAACCAC	CGCTTTCTTCACTGGCCGT	TGACAAATGCAATCCCTTTACCC
GTA0025058	Contig5308	AG	A	G	CCATCACTCAACTATTAGCTCACTGATA	CCATCACTCAACTATTAGCTCACTGATG	GTTGCGAGAAAATTTGTTCTTTTTGCCT	CAGTTGCAGCAGTCGCC
GTA0025179	mango_c48384	TA	T	A	AGTGGAGCAGCATTTGCCT	GTGGAGCAGCATTTGCCA	CGGTCAAGCACCGGATCATC	CCACCGAGTTTGATTCTATGATTCA
GTA0025100	Contig3871	CT	C	T	GGTTGAGTAATTCTTGGCAATCTGC	GGTTGAGTAATTCTTGGCAATCTGT	GACTCCTTGTTGCTGTCTGGG	GCCCAATATAATGCTGAACAGGTG
GTA0025285	mango_rep_c9051	TC	T	C	CATCATCATCTTCTAGATCATCCTCATCA	CATCATCATCTTCTAGATCATCCTCATCG	AAGAGGGAAAAGAAGACAATGACTCTGAT	ATCCTCGTCACCATCTTCATCA
GTA0025337	mango_rep_c42460	CT	C	T	GGCCATAAAAGTTGTGCGTAGC	GGCCATAAAAGTTGTGCGTAGT	CTGTCATTGCTGCATCACGGT	TGCTTGGATAGGGAAACAGGT
GTA0024778	mango_rep_c6017	CT	C	T	AACTCAAAAATTTCGTTCCTCACCTG	GAACTCAAAAATTTCGTTCCTCACCTA	GGTTCACAAATTATTTGAATGAATAAAGAAAACTGACTC	AGAAGAGACGCCATCGATGA
GTA0024816	mango_rep_c15079	GC	G	C	TGTTGTACATCATCTTTTTGGGCATC	TGTTGTACATCATCTTTTTGGGCATG	CACAATACATTTCATTGATCTTCTCCACAACT	TTTGCATCAGGATGGTACATGTG
GTA0025378	mango_rep_c24259	AG	A	G	GTACAGATGGAAGTCCAACGAAGATTA	CAGATGGAAGTCCAACGAAGATTG	GGAGATGACGCTGAACCTCCA	AGGTTACTGAGGCTTTGCGA
GTA0025180	mango_rep_c4366	AG	A	G	CAATTGAGAAACACCAAGTAGAACTTGT	AATTGAGAAACACCAAGTAGAACTTGC	AGCCTCCTTAGCTGCGTTCA	AGAGAAGTTGCTGCAAGAAACA
GTA0025205	mango_rep_c10092	CT	C	T	CGATTCCGCAGAGATCCGC	CGATTCCGCAGAGATCCGT	TCGACCACCAAACTTTATTAAAAAATGCGT	CATTTCTCGTTCGGACCTCC
GTA0025022	mango_rep_c31770	AG	A	G	GCCTACCCGTATTGGACGAAATTA	CCTACCCGTATTGGACGAAATTG	CCGGCATCGACACATTCCTC	CTCTATGTTCTCCTCTAGAGCTTCT
GTA0025123	mango_rep_c4153	CG	C	G	AACTCACATGAGTCTACACTCTTTACG	AACTCACATGAGTCTACACTCTTTACC	GTGGTTAATGGTGCCTATAGACCATATCT	GTTGTCGATGTTTTCCCATAATGAG
GTA0025241	Contig2813	AG	A	G	CTTGATCATAGCAAGCACATTGCTA	TTGATCATAGCAAGCACATTGCTG	GCCCTGTCGAAGGGGGA	TGCAATATCAGTGTCTGTCATGTTC
GTA0024985	mango_rep_c25390	AG	A	G	AAATTGGCCTCAGGGCGTATA	TTGGCCTCAGGGCGTATG	AGAGCCCTGGTTGCTACATGAA	CCAGGCTCTCGAGGGA
GTA0024768	mango_rep_c7310	AG	A	G	GTCGTGTTTAACCCTTCAAACGT	TCGTGTTTAACCCTTCAAACGC	AACCAGGGCAGAACCTCTGAA	ACAAAAGTTCCTAGTTTTGTCGTGT
GTA0024846	mango_rep_c7899	CT	C	T	TGCTCAAGCTTCTGAACAAAAGC	GTGCTCAAGCTTCTGAACAAAAGT	GCAGGCTTTAGGAAGCGCA	CCCGCAAGGTTCACAGC
GTA0025361	Contig925	CT	C	T	GGAAAAGGTTGTCGATTCCGTTG	TGGAAAAGGTTGTCGATTCCGTTA	CGCTCCTCGACGGTGAGT	GCTATGAGGAGATGGTTCAATACAT
GTA0025095	mango_rep_c3802	TC	T	C	ATCTTCATCGTCAATACATGTAATTTAGATTTTGT	TCTTCATCGTCAATACATGTAATTTAGATTTTGC	GAAAGAAATTAAATAATTATCAAGTATCGAAGCCAAGCT	TGAGTTGATCTAGTTTGGGCTCA
GTA0025148	mango_rep_c8037	GA	G	A	AGTCAAAGTGTTTGTAGTTATACTTTCTTCAAC	GTAAGTCAAAGTGTTTGTAGTTATACTTTCTTCAAT	GGATCCCCCTTCTGCAAATGG	CTCTTACTTCGTTTTCCCCGTAA
GTA0025242	mango_c35900	GA	G	A	GCTTCATAGATCTCTACCACAAGGC	GCTTCATAGATCTCTACCACAAGGT	GAGCTTGTTGGAAAGGACCCC	GCAGTATTCACCTGTTTGGAGA
GTA0024965	mango_rep_c48374	AG	A	G	GTAAGTCAAAGTGTTTGTAGTTATACTTTCTTCAAT	AGTCAAAGTGTTTGTAGTTATACTTTCTTCAAC	GGATCCCCCTTCTGCAAATGG	CTCGTACTTCGTTTTCCCCG
GTA0025183	mango_rep_c21404	GA	G	A	CTTTTTCTCCTTTTCCATGATTTCGC	GCTTTTTCTCCTTTTCCATGATTTCGT	CCATGGCGGACCCTGAGA	CCGAAGCTATTAACTCAATTCCGT
GTA0024818	Contig2668	CT	C	T	TGTCTACCAGGATGTCTTTTCTTGC	TGTCTACCAGGATGTCTTTTCTTGT	TGCAGCTCTGGAATGTATAAGATCGTT	AACAGCAAAGACAAATACGGCT
GTA0024913	mango_rep_c19967	AG	A	G	TCATGGCTGAGTCCTCCGTA	ATGGCTGAGTCCTCCGTG	GTGCTTCTTGCCACTCCTGTT	AAGTTTGCTAGGAAATCCGAATGT
GTA0025290	mango_rep_c58273	GA	G	A	GCTAGCTCAGGCAACTTCACG	GCTAGCTCAGGCAACTTCACA	TGAACCAGTCAAGCAGGGGT	TCAGCTCCTTCAGCGTCT
GTA0024751	mango_rep_c12883	TC	T	C	AGCTTATGAGCTTGGATTGGCA	GCTTATGAGCTTGGATTGGCG	GGGCTGTACATGCAGCTTTCA	GCCGATGTAGCTGCGAAA
GTA0025111	mango_rep_c50209	GA	G	A	AGTTTACCAAAGATGATGGTAGGTACG	AGTTTACCAAAGATGATGGTAGGTACA	GGGCTGATTAGGGTCACCTTCA	TCTCACTGTTCTGTGTGGCA
GTA0025229	mango_rep_c53352	AG	A	G	CGGTTGCACAAACTGATGCA	CGGTTGCACAAACTGATGCG	ATGCATCTCCTGGTACCCTCAC	CAGCAATCTGAGCTATGTTTCAAC
GTA0024951	mango_rep_c59210	CT	C	T	TGGAACGGAAACGGACAGG	AATGGAACGGAAACGGACAGA	CAGCAATCCCTTCAATCAATCCTCC	TCATGAGATGACACATATTTGGCAAT
GTA0025087	Contig927	CG	C	G	ACTGATGGAGATGATTATGAAGCCAG	ACTGATGGAGATGATTATGAAGCCAC	CCGAATGTAGGTTCAGCAGCC	TCAAGCAAATCTCAGTTGGAAGAAA
GTA0025198	mango_rep_c14171	CG	C	G	AAGCTGCTACTCAGCTAGAGAAAC	AAGCTGCTACTCAGCTAGAGAAAG	CTTTGGCTAATCTCTGGGCGTT	GTATCAAGGATGATTGCTTGACTGA
GTA0025138	Contig2548	GA	G	A	GATGTCACTACAAGCACAAAGGC	GGATGTCACTACAAGCACAAAGGT	GGGATTTCCACTTTTTTCTTCTGTCCT	GCTGATAGCACCGTAAAATTATGGG
GTA0025127	mango_rep_c12866	GA	G	A	CTGATCAACCTTCCATCTGCC	GCTGATCAACCTTCCATCTGCT	TGCTCAGCGACTTGGTGTCT	CTTCACCTGAAAGTCCAGTTAGC
GTA0025130	mango_rep_c13354	TC	T	C	ACCATCAATCAAGACATCACCCATA	CCATCAATCAAGACATCACCCATG	TGACACAGAAGGGGTATTGGCA	ACTAGCACAGAACCCAGTCG
GTA0025128	mango_rep_c60655	GA	G	A	GAAACTGATAACATGGTAACCAAGTTCG	GAAACTGATAACATGGTAACCAAGTTCA	CTTTACTCGAGTGAAATGTTTATATTTTGTGGGAT	AGACTTTAATGGAAGAACTCGGAAAC
GTA0025233	mango_rep_c4227	GA	G	A	CTCTTGTATCACAAATGTAGCGGTAC	CCTCTTGTATCACAAATGTAGCGGTAT	CATCTCAGATGAACAGGGTCAGGA	GGCTGCACGAAAGCTCC
GTA0025322	mango_rep_c39	CT	C	T	GCATCAGTGGCAGAGAAAACG	GCATCAGTGGCAGAGAAAACA	CTTGGTGCTGAGATTGTTGGCA	GTCTCTTGCGTTACGCTTGG
GTA0025373	mango_rep_c4422	GC	G	C	TCCAGGCCACTTTCTCAACATC	CCAGGCCACTTTCTCAACATG	CTGGAGGAGCCAGATAATGTCGA	ACAGAGACTACATTCCGAGATGTC
GTA0024872	Contig117	GC	G	C	GCAAAATCCAAAGATGAAGCCATGAG	GCAAAATCCAAAGATGAAGCCATGAC	CAGCAGCTTCCTCCAGCAAT	CATGGAAGGCTGTTGAAGCA
GTA0024996	Contig477	CA	C	A	CCAAATGCAAAATAGCACCGC	CCCAAATGCAAAATAGCACCGA	CCATGGTCATCGGCAGTGAA	CCTCAGAAACCAAGGCCC
GTA0025090	mango_rep_c886	CG	C	G	AAACACAGCTTCAAAACATAGGTCAC	AAACACAGCTTCAAAACATAGGTCAG	CCCATCTACAGAAGTTACAGGTAAAATCGT	AGACACTCTGCAAACACAGC
GTA0025243	mango_rep_c4512	GC	G	C	ACAAACTCCAAGTAGTTATTACTCAGCAG	CAAACTCCAAGTAGTTATTACTCAGCAC	TGCATCATTCGCATGGAGGGA	CTATGCAATAATAGAGAAATACTTTCCGAGA
GTA0025194	mango_rep_c1679	TA	T	A	CAACTTAGCACCAATGTTCTCAACA	CAACTTAGCACCAATGTTCTCAACT	TGTGACTGTGGCCAAAGAGGT	GGCAGCCGCTTGTCTC
GTA0025309	mango_rep_c1230	GA	G	A	TGCTCTGTGTTTGGCATTTGTG	TTTGCTCTGTGTTTGGCATTTGTA	CCGCAGAGAGGGTTTTGCA	GTTGCCCAATTTAGCCTGAAATTTT
GTA0025220	Contig167	GC	G	C	CACATGAAATGTTGAATCCACGGTAC	CACATGAAATGTTGAATCCACGGTAG	AATCTGATGGCATTGCTGGGC	GCCCACGGTAGACAATGATT
GTA0025317	mango_rep_c2612	CG	C	G	AGAAACCGTCTTCGCTTCTCTC	AGAAACCGTCTTCGCTTCTCTG	GAGCCATGGCAATGACAGTGA	TCTTCAATTCTTCAACAAGAAACCGT
GTA0025009	Contig399	AG	A	G	TGTTTGTGACAGCAGGCAGT	GTTTGTGACAGCAGGCAGC	TCAGCACCAAGACCCTTGCA	GCTAAAAGCCAAGGAGTGAAAGT
GTA0025101	mango_rep_c2197	CA	C	A	CGAAAACCCTCGGATCGAATC	GCGAAAACCCTCGGATCGAATA	CCCTGATGATGGCGGCGA	GCCCTCTCCAAGGCTG
GTA0024811	Contig735	CT	C	T	TTTGAGGAGATCAGCCAGGAC	CTTTGAGGAGATCAGCCAGGAT	CAGCACCCATTTCCAGAGCTT	AACGTTTGATTGGGAAGTACTTTGA
GTA0024919	Contig2048	AC	A	C	GCTCCCCAGGTTCGAAAAGA	CTCCCCAGGTTCGAAAAGC	GCAAGGACTACACCGAGCCA	CTCTGTAAAAGGACCAAGAAGTGAG
GTA0025312	Contig534	TC	T	C	GGCTTCCAAACCTAATGTGGAGTA	GCTTCCAAACCTAATGTGGAGTG	AGCATCCACTGAGCAACTCTGA	CACTTGCCCATGTATGATGAAATG
GTA0025404	Contig3651	GA	G	A	ACTTCTCTTTCACAACACGCAATTG	ATTTACTTCTCTTTCACAACACGCAATTA	CAGCCATCAAGAGTTGAAACAGCA	ACTTCTCTTTCACAACACGCAAT
GTA0025102	Contig396	AT	A	T	GAAAATACAGTGTCTGGATAGGAGGA	GAAAATACAGTGTCTGGATAGGAGGT	CCACATCTGCTGGAAGGTGC	GGTAGCTCCACCAGAGAGA
GTA0025246	Contig3552	TC	T	C	ACGCCAGGATACTTAGAACTTTTGATA	CGCCAGGATACTTAGAACTTTTGATG	AAGACCCTAACTGGGCTCGTG	TCTCTGGGAGAAAAATGTAAATGGC
GTA0024783	Contig878	GA	G	A	GCGATTTTCCAGAAAGCTATTTCATCG	GCGATTTTCCAGAAAGCTATTTCATCA	GTTCCCTGAATTGATCGTTGTAAGCAT	AGAGGTGTAACTAGTAATCCAGCG
GTA0025354	mango_rep_c2079	TC	T	C	CTTCGTCGTCGACTCTTGTCA	TTCGTCGTCGACTCTTGTCG	TTCGGGTTCCTCGCCGT	CCCTTAAAATCACAACCCTAAACCT
GTA0024934	mango_rep_c54881	AG	A	G	AAAGGGAATTTGTTTCTGAATACGAAAACTAT	AGGGAATTTGTTTCTGAATACGAAAACTAC	AAAGGATATATACTTTGATCTTGTAGATCATGAAAAAGTT	AGCAACATCTTCCTTGAAAAGGTT
GTA0024823	Contig640	AC	A	C	GCAGGCAGGATAGAAAATTTTGGA	GCAGGCAGGATAGAAAATTTTGGC	CAAGATACATCATGTGACAACAACAGAATGA	TGCTTGAGTCATTTCAGATTAGGC
GTA0025052	Contig1087	AG	A	G	CCAGGTTCATGCAGCTGAAAAT	CCAGGTTCATGCAGCTGAAAAC	GCGAAGCACCTTCTCAAATTCGA	CCTTAAATTATTCCAACTTGGCCC
GTA0024914	Contig445	CT	C	T	ACACCAACGACACCGGC	ACACCAACGACACCGGT	TGGGTGGAACACGCTCCT	GCCGACGACTCCAGTGA
GTA0025235	Contig990	TC	T	C	TCAGTCCGTTCAAGAAAGCCA	CAGTCCGTTCAAGAAAGCCG	ACATCCATTCTCTGAGGCCTGC	GGATCATCTCCAGGTGGGT
GTA0025085	Contig610	TA	T	A	CAGGTTACCGTGTAGGTCGA	CAGGTTACCGTGTAGGTCGT	ACCCTGTGCTGGATCCCAA	ATGTTGTTCTTGAGCGCCC
GTA0024866	mango_rep_c417	CT	C	T	ACCTCCTATGGCATCAACTTCG	CACCTCCTATGGCATCAACTTCA	TGGCACGTGCAAAGAAGGC	ACACCATCATCAAAACGTGCA
GTA0024874	Contig42	GT	G	T	TCTGAACCCAGTGGCATCTTC	GTTATCTGAACCCAGTGGCATCTTA	GCAGCACTTTCACCGCCG	ACCTTGCTGTCGCTTTGTT
GTA0024991	mango_rep_c9478	CG	C	G	CTGCTTGTTCTCTTTCTTGGTTTCTC	CTGCTTGTTCTCTTTCTTGGTTTCTG	GCAGAAACAACAGTTGAAGAGAGAACA	GGAACTCAGGGCTTTTCTTAGAC
GTA0025046	mango_rep_c1016	CT	C	T	CAAAGATGGCCTTAAGCTTGGC	TCAAAGATGGCCTTAAGCTTGGT	CCAGAATCCTCAGAATAAGCGGGA	CAGGAATCCAACAGTATCTTTACCA
GTA0025186	mango_rep_c4777	CA	C	A	AACGGCAAAGAAGTTGACAAAGTC	GAACGGCAAAGAAGTTGACAAAGTA	GGGCACTTTTATCAGCGCCA	AGCAGTGTTCCCACCTTCT
GTA0025270	mango_rep_c59614	CA	C	A	CGCCCTATAAACCCAGTACATTAAGTATAG	CGCCCTATAAACCCAGTACATTAAGTATAT	GCAGACTTTTATTATTATTACTTTTTGTAATTTTTAAGCG	AGCAACACTAAGACAAATCTGACG
GTA0025390	Contig135	CT	C	T	GGTTTTAAAGCGACCCCGC	AGGTTTTAAAGCGACCCCGT	GAGCTTTGGGGAGTTCAGCC	GCTGCTTCCATGGGTTTTCA
GTA0024948	mango_rep_c22857	TA	T	A	ATGTTGAGAAGAAGGACCCAACA	AATGTTGAGAAGAAGGACCCAACT	TCTTGGCTGCAGACTTGGTGA	GTGGCTGTTGGTGTCATCA
GTA0025008	mango_rep_c36028	AG	A	G	GCCAATACGATATCCAGTGCAGT	CCAATACGATATCCAGTGCAGC	CGCCTTGCCGAGAGGG	ACTGGATCATAACTCTCAGCCA
GTA0024865	Contig3904	AC	A	C	ATGCTTAGCCTTGAATCTCGGA	TGCTTAGCCTTGAATCTCGGC	TGTCCCCTTCGAAATCCCCAA	CATGAGTTGTGTTTTGTTTAGATGCT
GTA0025326	mango_rep_c2935	AG	A	G	TCCTGATTGGTTTGTCGCAGTTA	CCTGATTGGTTTGTCGCAGTTG	GTCTCCAGTTTCGACCTCTCCA	CGATGAACCAGTGAGGGAAAAT
GTA0024997	Contig6127	AT	A	T	AAAATGTTCAGGCATTTTCCACAGT	AAAATGTTCAGGCATTTTCCACAGA	ATCTTCTTCACTCCGGCTGCT	CAGCACTTCCAAGCTTGGAAA
GTA0024882	mango_rep_c13463	GA	G	A	TGGAGAATCATCCAACGCCG	TGGAGAATCATCCAACGCCA	CCGGAGACTTCTCCACCGT	CAGCAGCAGAAATACTAATAAGCTGA
GTA0024785	Contig891	GA	G	A	CAGAAAATGGGACCATCACCATTAC	CAGAAAATGGGACCATCACCATTAT	AGCTCTTCTTTTGTCATTCCAATACCAGT	AGAAATACGCATCAAACCTGATCC
GTA0025397	Contig388	TC	T	C	GTGGGAACTGATTATTTTGGTCCA	GTGGGAACTGATTATTTTGGTCCG	CTGAGCAAACGATGCAACCCA	TCCTTAGGCTACCTCTTTGGTG
GTA0025248	Contig647	AG	A	G	CAACTTCTCCCATTTGATAATCAACTCA	CAACTTCTCCCATTTGATAATCAACTCG	AACCCAGCATTCCATCAGGAGA	CACGTGATCCTGCTACATTTACC
GTA0024941	Contig255	GT	G	T	AGGAAGCAGTTGTTGCTCCTC	AAGGAAGCAGTTGTTGCTCCTA	CACTGCTGCATTCAGGAAAGGT	AGGCTGTGTCAGCTCCA
GTA0025131	mango_rep_c20786	CG	C	G	GATGTCTGGATGTTTGCCTTGTG	GATGTCTGGATGTTTGCCTTGTC	CAAAACGTAGTACATCAAAATACACAGAGAACTT	GGGATTCCCTAGGGCTTAAAATG
GTA0025201	mango_rep_c37588	TC	T	C	GGCTTTCAACGGTACTTTCCTCA	GCTTTCAACGGTACTTTCCTCG	AGCCTTGATTCCATCTTCCCTTTCA	ATCACAGTTTATTGGCCATGAGAA
GTA0025308	Contig6170	GA	G	A	GCGATTTTCCAGAAAGCTATTTCATCG	GCGATTTTCCAGAAAGCTATTTCATCA	GTTCCCTGAATTGATCGTTGTAAGCAT	AGAGGTGTAACTAGTAATCCAGCG
GTA0025335	Contig5471	GA	G	A	CAACTTTAAGACCCTTTCCACGC	CCAACTTTAAGACCCTTTCCACGT	CAGTCTTCCCAGACTCTCAACCA	GGTACTCTGCATTGCTAATAATCCC
GTA0025007	mango_rep_c4965	AC	A	C	CTCTCCTTCAGATCTCTGCAATTCAT	TCTCCTTCAGATCTCTGCAATTCAG	CCTGAGCCAAGCGTCATGG	CTCTCCCTCTTGACCCACTT
GTA0025237	Contig1153	AC	A	C	TGCCATCTCGAATAAAGTTTCTCCT	GCCATCTCGAATAAAGTTTCTCCG	CCCCGGCTTATCTTCTTTGCC	GGATGCCTTTTCCTATGTTATTTGC
GTA0024911	Contig3081	CT	C	T	TCTCTAGTATTCTTGAAGTGAACACGC	CTCTCTAGTATTCTTGAAGTGAACACGT	CAAGTCCTGCAAAGCCAGGG	TTTCGAAGAGCATGTGCAGTC
GTA0025167	mango_rep_c4799	TC	T	C	ACCGACTGCTGTTGAATACAGTTTTA	CCGACTGCTGTTGAATACAGTTTTG	AGGGTGCCATAACTGGCACA	CCCAGACCCATAGAGTCAGATTT
GTA0024759	mango_rep_c13398	GA	G	A	GAAAAACTGAGCTTGAGCTTCCAC	GAAAAACTGAGCTTGAGCTTCCAT	AGGATGGTGCTACATCGCAGT	GGATGGGCCTAAAGATTCATTCAA
GTA0024825	mango_rep_c3432	AT	A	T	TTGGATGAGGAAGCAGTGCT	TTGGATGAGGAAGCAGTGCA	ACACTCAGAATCCTGAATGGTGGG	CCCGGCATCATCAGCAT
GTA0025303	Contig3639	GC	G	C	GGAAGTGATAGCGTCATAACCTCTC	GGAAGTGATAGCGTCATAACCTCTG	CCAACCTGGTGTTGTTTATGCTGT	TCCATCTACCAAATCTCGGAGT
GTA0024899	Contig3865	CG	C	G	CTCATCGCTGCCTTGATCTTC	CTCATCGCTGCCTTGATCTTG	TCGGACACGTCCCGGC	CTTCCTGATAAAGAACCCCCAC
GTA0025108	Contig14	CT	C	T	TGAACCTGGAAGGATGTGGC	ATTGAACCTGGAAGGATGTGGT	CCAGGGCTTCAAGAGCTGAG	GAGGTTTTCACAAGCTTGTTTTATTGA
GTA0025199	Contig1052	CG	C	G	CGTTGAATTCAACCCTTCTCTCTG	CGTTGAATTCAACCCTTCTCTCTC	TCCTTGTCGTCAGCCATGGAA	TTCCTCCTTCATCGTCCTCC
GTA0024756	Contig3428	TA	T	A	CTTCCAGATGCAATACTCCGTAATACT	TTCCAGATGCAATACTCCGTAATACA	CAGGTTGCTTCGGCATTGACA	CCACAAGGCAACTATAACAATGAGA
GTA0025070	mango_rep_c14493	CT	C	T	CTTAATTTCATCTGCCTTCTTCCCG	CTTAATTTCATCTGCCTTCTTCCCA	GCTGGCCTTGGTGCTCTG	CACATGCATATCATTCTCAGTGCT
GTA0024937	Contig813	CT	C	T	TGGGAATCACCGGAATCTGAC	CTGGGAATCACCGGAATCTGAT	TCTCTCGGACTCGACGGTAGA	CTAGAAGAAAACCAAGATTCGGCT
GTA0025002	mango_c49321	GC	G	C	CACATGAAATGTTGAATCCACGGTAC	CACATGAAATGTTGAATCCACGGTAG	AATCTGATGGCATTGCTGGGC	GCCCACGGTAGACAATGATT
GTA0025059	mango_rep_c5931	GA	G	A	CGATTTCATTCAACCACTGCTTAACG	CGATTTCATTCAACCACTGCTTAACA	CGAGGAGCCCACGGGA	CTTGCATACACTGTCATTTGCAT
GTA0025118	mango_c32234	GT	G	T	AGCAAAAGCATCTTTTCTTATGGGATTC	GAGCAAAAGCATCTTTTCTTATGGGATTA	AAGGTGGCTCACGTTCAGGA	TCTCAGCCCGTGGTTTATGA
GTA0025173	mango_rep_c5137	GA	G	A	CGAGGGTTGGTTCCAGTTTTATAC	CCGAGGGTTGGTTCCAGTTTTATAT	GTTTCTGCGTGAGAGGCCC	CAGCAAGACACAGCCTAATCG
GTA0025399	Contig430	TC	T	C	GCAGTGGCAATAAGATGCCTACA	CAGTGGCAATAAGATGCCTACG	TGCTAACTTGGTTAAATTAGTTCCATACTCCT	GCTGTTGGTGCTGGTGTT
GTA0025325	mango_rep_c4311	GA	G	A	TCAGTAGCATCAACCACATACCAC	ATCAGTAGCATCAACCACATACCAT	GGTATCCAAAAATCACCGATCATTTGCA	GCAATAGTTGATGCTAGTCTTCCAA
GTA0024747	mango_rep_c26174	TC	T	C	TGCTATATACATTCCACAGCCAACA	GCTATATACATTCCACAGCCAACG	CCTGCTAAAGTAAAAACTTTTGGATGATTTCCC	GGCAAGGCATTATCACCAACTT
GTA0025001	Contig1936	AG	A	G	ACCAAAGAAGATATGAAAAGTTTTAAGCTTCAT	CCAAAGAAGATATGAAAAGTTTTAAGCTTCAC	AAGATTCTAGTCTTGTTTTAATTTCTTGAAGTAATGATTT	TGGCATGTAAAACATAAATCACACCA
GTA0025075	Contig636	TA	T	A	AAATCCAAATAGATTACCTCCTGCCT	AATCCAAATAGATTACCTCCTGCCA	CGCGTTTGCTTGGGCTCTA	GAGAGCCATGGATCCAAATCG
GTA0025163	Contig670	TC	T	C	GGCTGAAGAAGGGCTCTTCTAAT	GGCTGAAGAAGGGCTCTTCTAAC	AGTTCCAGTGAGTGTACTCAGAAATGTT	AGCCTTGTCAATGAGATAAAGGAATG
GTA0025382	Contig662	CG	C	G	GACTGCCAAGTTGCTAAACGTAG	GACTGCCAAGTTGCTAAACGTAC	AGCTTTTGAGCAATTTGCCACCT	AGACAAAATAAAGTGTGACTGCCA
GTA0025151	mango_rep_c25371	AC	A	C	CGCAGGTATAGCATTAACTCCTATTCT	CGCAGGTATAGCATTAACTCCTATTCG	AGACAACCACCACCGATGACA	ATGTTAACTTCCTCAATCGCAGG
GTA0024881	mango_rep_c2106	GA	G	A	CCCACCAATGGTGCTGC	TCCCACCAATGGTGCTGT	CAGACCGAGGCCTGCAC	GGTACTCTAATTGTGACAACTTAGCA
GTA0025295	mango_rep_c3438	GA	G	A	GCAGATGATGCTTCTCCTAAACTTG	AAGCAGATGATGCTTCTCCTAAACTTA	GCGGCAAATCCAAGTCCTTCA	TCTCCTGTTTTGCAATGTCTTTGA
GTA0024857	mango_rep_c3369	AG	A	G	GATCAATGTGAGAAAGGCCTTTGAT	GATCAATGTGAGAAAGGCCTTTGAC	ACAGGCACATCCTCTGCTTCA	TGATTGGTACAGGTATAACAAATGCTT
GTA0024790	Contig1937	AG	A	G	GGATATTTTGACGAATATGGGATTATCCGT	GATATTTTGACGAATATGGGATTATCCGC	GGCTTTTCCATGGCAACGAGA	TGGAACTGAAGGTCGTGGA
GTA0025006	mango_rep_c30738	TC	T	C	CAAGTTCCTTGAACCTTTGTTCCATA	AAGTTCCTTGAACCTTTGTTCCATG	AGAGGAAGACAAAAGAGCACTACAGAAA	CCTTCCAAAGCTTTACTAGCCA
GTA0024940	mango_rep_c53253	GA	G	A	GTTTGTGTCCTGACAAGCTCATTG	AGTTTGTGTCCTGACAAGCTCATTA	CTCGTATCCTTGATGTGGTTTACAATGC	ACGATGGCACTCTTCACCA
GTA0024836	mango_rep_c5571	AG	A	G	ACTTCATTTTGGTTTCATCAATCTTTTCCA	CTTCATTTTGGTTTCATCAATCTTTTCCG	TGCTGAGGAACCATCCACTGAT	CCTGTTGAAGAAGCTTTTTACACAA
GTA0024891	Contig929	TC	T	C	TCAGGCAATGAAAAAGAAAATAGCAACTTAT	CAGGCAATGAAAAAGAAAATAGCAACTTAC	TGCCTTGTCTGGTGGCAGAA	CTCAGAGTACATGATCACAAACCAT
GTA0025389	mango_rep_c2215	GA	G	A	TTTGACCCCAGTAGATGGCTATG	GTTTTGACCCCAGTAGATGGCTATA	TCACAGTTCATTGCCGCCTCT	GGTTGCCCTCGTTGCC
GTA0025280	mango_rep_c1524	TC	T	C	GCCTGTTTACAAGGTTCTCGGT	CCTGTTTACAAGGTTCTCGGC	CATCCGCCGGTTTGCCA	CAAGGTTTTTCGTCTCTTTGGGA
GTA0024987	mango_c16893	GC	G	C	GGGCTTCTTCTTCAGGAAAAACAC	GGGCTTCTTCTTCAGGAAAAACAG	GACGCCATGGTCAAACGCA	CTTGTTTTCACCTTCTTTTATGGGC
GTA0025232	Contig1407	CT	C	T	GCCCCAGCAGAGGGTAATTAC	GCCCCAGCAGAGGGTAATTAT	ATCCATGAGTCACACAGGCAGT	CTGGTGATGGGAAAGATCCAG
GTA0024806	mango_rep_c6636	AG	A	G	TGATTAGTAGCTCCAAGTTTCTTTGGATA	GATTAGTAGCTCCAAGTTTCTTTGGATG	CCAGCCATGGATCGAAGTGGAA	GGAAATGATATTCGATCGCACCT
GTA0024834	Contig1746	CA	C	A	GATCTGTACGGGGCTCTGC	TGATCTGTACGGGGCTCTGA	GCCAACTGAGGGAGCAGTTC	CCCCTGGTTTGCATTTTCTTTT
GTA0025291	mango_rep_c1966	AC	A	C	TGCTCTCACAGGCTAAATGGTTTTA	GCTCTCACAGGCTAAATGGTTTTC	TGGATGGAAGGCCGAACAGT	GTTCACAGTGCACTCAACTCT
GTA0025388	mango_rep_c18354	CG	C	G	GTAAGTAGGTCGTTGAGCTCCAG	GTAAGTAGGTCGTTGAGCTCCAC	CAGTTTTGCGAAGGGTTAATGTATCATCT	CCCAATCTTTTGTAGGTTTTGAGGA
GTA0025088	Contig678	TC	T	C	GAGCCCCTGCCATACTCAA	GAGCCCCTGCCATACTCAG	TTCCTTAAATTATCTAGGATCATCATCAAGAAGTAATGAA	AAACACCAACTAAAGGTCCATCAG
GTA0025172	mango_rep_c9549	AG	A	G	TCACTAACAGAGAATTCCAGCATGAT	TCACTAACAGAGAATTCCAGCATGAC	CATAGTCATCATCCTCCTTTGTGGAAGT	TTTGCGTGGATTCAAGTCAGAA
GTA0025063	mango_rep_c4916	CA	C	A	AAACAATGGTCAGGATGGAGAAAAAAG	AAACAATGGTCAGGATGGAGAAAAAAT	TCCGGAATTTTGAGAGGAGGTTCA	GGTTCCTATGGCGCTCG
GTA0025109	Contig1151	GC	G	C	CCAAATGGTCGTTTTACAGAGCTG	CCAAATGGTCGTTTTACAGAGCTC	AGAGAAGAGTTGCAATGAACTCAGCA	CACTGATCGACTTTGAAGAGTGG
GTA0025288	mango_rep_c5378	GA	G	A	AGTGCAGAGGAACGCCG	GAGTGCAGAGGAACGCCA	TCGTTGACAGCTTCCGGTGA	AGGAAAGGAAAATCAACAAGAGAAGT
GTA0025381	mango_rep_c21634	AG	A	G	CTGAGCCTGCACTGGTGT	TGAGCCTGCACTGGTGC	GCCTGTATGGGCTATTGGGACT	CCAATCACGACAAGCTGCAT
GTA0025402	mango_rep_c8308	CG	C	G	AGAAACAATTTTGAAGGAAGGGTTCAG	AGAAACAATTTTGAAGGAAGGGTTCAC	CCAGCAATAATAAGAACACTAAACAAGAAAACTTCA	ACAGCCTCTATAAATTCATTCAAGAAAGA
GTA0024826	mango_rep_c5581	CG	C	G	CTACTACTTCCACTACCACTTCCAC	CTACTACTTCCACTACCACTTCCAG	GAGAGGGATGATCGGTCCTCAA	CTGCCTTCAGTATCACTGCTG
GTA0024924	mango_rep_c758	GA	G	A	TGCTGCTCCTCCAGTTGC	TTGCTGCTCCTCCAGTTGT	AGCCAAGAGTGCATGGGAGA	GCTGCAGAGCATGGTATTCATAAT
GTA0025313	mango_rep_c5276	CA	C	A	TTCCCGTGTTTCCTTCTTCTCTC	GTTCCCGTGTTTCCTTCTTCTCTA	CAATTGAAGGAAGCTGCAATGGTCT	CCCAGTTGTTTTACTTACAAACCTGT
GTA0025407	mango_rep_c2575	GA	G	A	TGTTTTTCAAATAATCTGGCCTCACG	AATGTTTTTCAAATAATCTGGCCTCACA	GGGAGCATGCATACTACTTACAGTACA	TTCCAGTTGACGACTTTCCAAAT
GTA0024852	mango_rep_c1316	GA	G	A	CACTCATGTACATGCGGATCATG	AACACTCATGTACATGCGGATCATA	AAGCTTACTCTTAATTAGCCCAGTTCCA	GTGTGAAGCTTGTTTATGCTATGAAC
GTA0025115	mango_rep_c5764	AG	A	G	CAAGTTCTGTCCATTTTCCTTTGCA	AAGTTCTGTCCATTTTCCTTTGCG	TGGAGCGGATCATTCATCTACATCATT	TTCTACGAGGGAGATGGTTACAA
GTA0025014	Contig2005	CG	C	G	CATCAAACTCATACTGGTTCTGGTTC	CATCAAACTCATACTGGTTCTGGTTG	TCAGAAAAGTTACGAGTACAATAACTTCATGGAT	TGGATCGATTCATCAATCATTGAGC
GTA0024909	mango_rep_c10257	TC	T	C	TGAGAAAGAGAAATCTTCAGTGAGCAT	GAGAAAGAGAAATCTTCAGTGAGCAC	CGGTTCCGCCTTCACCTTC	CGGTAAGTATTCAAGTGAAAAGGGT
GTA0024933	mango_rep_c4440	GA	G	A	CAAGTAACATACCCATCTTAAGTTATCAATTACG	ACAAGTAACATACCCATCTTAAGTTATCAATTACA	TCACCATTTCATGTTGTGAGTTATAGGAGAA	CGATGGAACCTAAGGTCAAGTAC
GTA0024896	mango_rep_c5343	GA	G	A	TCAGGATGATACTGTAAAGCCAGTG	GTCAGGATGATACTGTAAAGCCAGTA	AGCCGGGTGCCTCTGA	CCACAATTGTTTCCTCTACAAACG
GTA0024809	mango_rep_c4132	AG	A	G	ACCGACCCTCTTTCTTCTAGGT	CCGACCCTCTTTCTTCTAGGC	CCCGTGCATATTGCAAGCCA	ATCACACATCTCAAAGGTCAAAACA
GTA0025384	mango_rep_c6526	TC	T	C	AAATCTTTAACAAAAGTGGGCATATGGT	TCTTTAACAAAAGTGGGCATATGGC	CACCGGCATCATGGCAGTC	GCCTTTCATTGCTTTTCTGGC
GTA0025319	mango_rep_c1135	GT	G	T	CGGGAGCAACAATTGTTGGTC	TCGGGAGCAACAATTGTTGGTA	CTTATAATCTGGATCTGGAGTTATGGTGACA	GCTGAGACTGCAATTCTCCTT
GTA0025191	mango_rep_c24145	CG	C	G	CTCCACCCATTCCCTCCTTG	CTCCACCCATTCCCTCCTTC	TCAGTATGGCGAGGATGCCC	ATGTCAAATGGGTCGTGGC
GTA0025112	mango_rep_c1665	TC	T	C	CAATGTGATGTGTCCTCCAACAAAT	AATGTGATGTGTCCTCCAACAAAC	GGAGGTCATGTGAACCCTGC	GCGATCCAATACAAAATTCCTCTCA
GTA0024901	mango_rep_c8984	AG	A	G	GCACACCTAAGAGAAAATCCTCCTTATATTAT	GCACACCTAAGAGAAAATCCTCCTTATATTAC	GGCCATTAAGCAGGCCATATCAA	ACATTTGTCACAAGCACACCT
GTA0025140	Contig1205	AT	A	T	TGTCAAGTTGTCAACAGCAGACA	TGTCAAGTTGTCAACAGCAGACT	GGAAAAGTTAGGGCGCCGA	CATCAGTAGTAACAGGTGAAGAAGC
GTA0024870	mango_rep_c1734	AT	A	T	GTACTACTTTTATCAACCTTTGCAGCT	GTACTACTTTTATCAACCTTTGCAGCA	AGGGTGCGACCTCAAAGGAA	TCTTTGCCTTCTTAGCTTTCCTTG
GTA0024833	Contig785	AG	A	G	AGAACATGCCTGGCGACA	GAACATGCCTGGCGACG	GTTCCGCCACTGTGGCA	CCACACCACCTTCTGATCTG
GTA0025247	mango_rep_c3068	CT	C	T	CGACAAGATATAGCAGTCTCCACG	CGACAAGATATAGCAGTCTCCACA	TGCACAACTGCAGCAATGCTT	GTGCCTGATCGTCCCTTTC
GTA0025356	mango_rep_c17434	AG	A	G	CTTTCATTCCAAAACATGAAGACGAGTTA	TTCATTCCAAAACATGAAGACGAGTTG	GGGTGTTGCCGCAACGAT	GGCAAGGTTGACACTGCT
GTA0025056	Contig691	GA	G	A	AAACAAGCATAACCATGTGCTCG	CAAACAAGCATAACCATGTGCTCA	GATCAAGCCTCCTCTGGTCCTA	GTTGAGGACGTTCCACAATCA
GTA0025187	Contig987	CT	C	T	CCTCCTGAAGTGGCCAAATTG	TTCCTCCTGAAGTGGCCAAATTA	TGCACGCCATTCAGTCTCAGA	CGAGTACAGACACGTTGTTCTTC
GTA0024890	Contig1987	TC	T	C	TTTGCGATCTCCACAGCCTTA	TGCGATCTCCACAGCCTTG	ACCGGTTGTGATACAGTGGCA	ACACCACATGATCCACTCCTT
GTA0025000	mango_rep_c6184	TC	T	C	CATAAAGTGGCCATGCTATTAATGGT	ATAAAGTGGCCATGCTATTAATGGC	ACAGGAGGGTTCTTGAGCCA	CTGCGTTCATTTTCTGTTCTGC
GTA0025244	Contig4814	AG	A	G	GATTGAACAAACATCATCTAGGTGTGATA	GATTGAACAAACATCATCTAGGTGTGATG	TGCTTCTTTGTGATGGGGATACACT	GCTGTGCAGTTGACCCG
GTA0025266	Contig1032	GT	G	T	CCTATCTTCACTTTTCCTACGATTCCG	CCTATCTTCACTTTTCCTACGATTCCT	GATGGAGTCGCAACGAATGCT	TGGACCTCCCAACACTTACTTC
GTA0024831	mango_rep_c8480	AG	A	G	TGCAAGCTCAGCCTTTAGATCAT	GCAAGCTCAGCCTTTAGATCAC	CCAAGAAGACGAAGAACCAGAAGAAGA	CATCAGCCACCATTCTTGTTAGT
GTA0024968	mango_rep_c2650	TC	T	C	CTTTGCCATGCAACTAACCAGT	TTTGCCATGCAACTAACCAGC	CAATGGCGGCTTTGAGAACCA	CCAAGTCTCAGATGAAGAAGAAGC
GTA0025284	mango_rep_c3449	CA	C	A	AGAAAACAAATCACACAACCCATCAAG	AGAAAACAAATCACACAACCCATCAAT	GTTCCTCCTCCCACTCCCTT	GCAAATTCACAATCTTTGCATCCTA
GTA0024757	mango_rep_c2472	TC	T	C	CAATGTTTTCCTCCGGAAAACCA	AATGTTTTCCTCCGGAAAACCG	GAATGTACTCTTCTCTCCTCAACCGT	CGTCCGTATCGATCAACACC
GTA0025362	mango_rep_c3010	CT	C	T	CAAGACGCCACCGTTTACG	CCAAGACGCCACCGTTTACA	GGTGAGGAGGTTGGGGGA	CCCACCAAACCAACATTCGT
GTA0025200	mango_rep_c2694	CG	C	G	CGTACACATGTTAAACAACAAGACAAC	GCGTACACATGTTAAACAACAAGACAAG	AGGGCTCAGATCTTGGTTGCT	GTTATGAAGTAGTGAATCAACTGCGT
GTA0025120	mango_rep_c3766	GT	G	T	CCGAATGCAACAAGAGAGGC	CCCGAATGCAACAAGAGAGGA	CGTGGCATAATTTTACTGGTTGAGAATTCA	AAATACAAAGGCAAGCCAGTCA
GTA0025051	Contig2088	GA	G	A	GGAATGCCCAACAGCTTCTTAATG	TGGAATGCCCAACAGCTTCTTAATA	CCCCACAACTTCTCCCCTAAGT	TGGTCTTCATCTCAGTACTCATGG
GTA0024920	mango_rep_c2287	AG	A	G	TTCTCTATTGTGTTATTAGGGTTTGCTATTACTA	CTCTATTGTGTTATTAGGGTTTGCTATTACTG	AGCCCGAATTGAAAACAATCACACAA	TCTGTCAATTGATCTTGTTTATTGTTCTCT
GTA0024856	Contig1021	TC	T	C	GTAGTCATGAAACAAAAGTTGCTGGT	AGTCATGAAACAAAAGTTGCTGGC	GAAGTTTCAGTGTCAGCTGAAAAAGAAGT	GCAGCTGCTATGAGAAAGAAAATAC
GTA0024829	Contig2554	AC	A	C	CGAGATCTTGATATGTCTGGTCATGA	CGAGATCTTGATATGTCTGGTCATGC	ACTTGTGTCGTGGTCCGGT	GGCATGGTCGTAGTCAGAAAT
GTA0025047	Contig1278	CT	C	T	CTGTCAAGACTCTCAACCACAAAC	TCTGTCAAGACTCTCAACCACAAAT	TGCAGTTTGTGATCATTTAACGGAAAAAGT	TTGCTAGAGCCTCTGTCAAGA
GTA0024844	mango_rep_c3027	AG	A	G	TGCCTTCTGAAACCACCCAT	GCCTTCTGAAACCACCCAC	GTCACGATGAGCATCTGATATCTGGA	CCATGAAACGGTGCCACT
GTA0025340	Contig1682	GA	G	A	GGAAGCTTCAATTTTTCAGCAACAC	TGGAAGCTTCAATTTTTCAGCAACAT	CAGATCCATGCCAACAAGTGGT	CCATCCAGTAGGGACCTCA
GTA0024743	mango_rep_c11480	GA	G	A	ACCCTACTCGCGCTTGTG	GACCCTACTCGCGCTTGTA	CATCCATGCTCCCAAAAGGCT	TCCTACTTCAAAGTCAACTACGTGA
GTA0025091	mango_rep_c7209	AG	A	G	TGCAGAAGCTTATGCAGGCTA	GCAGAAGCTTATGCAGGCTG	CCCCATTTGCTGTGCTGGT	GTGATGCCAGTTGTAGGACA
GTA0025343	Contig1199	CG	C	G	TGAACTGGGCGCTAGTTATCAG	TGAACTGGGCGCTAGTTATCAC	ACAAAACCCAGCTGCGGTTC	GCGTGGCTTTCATCTACATGTC
GTA0024923	Contig1071	TC	T	C	GCTAAAGTTCCACATTAAAAAGTTCCATAAACA	CTAAAGTTCCACATTAAAAAGTTCCATAAACG	ACAATAGGCTTGTGCTTGTACAGTGA	GCCATACTAAACTTGCAGGCT
GTA0024980	mango_rep_c7872	TC	T	C	GTTTGGTGTGACAACCCTTGAT	GTTTGGTGTGACAACCCTTGAC	CCGCCAACAACTGGGACA	CAGGGACTTATGATGAGAAGAAGTT
GTA0024792	mango_rep_c2110	TC	T	C	CAAAATGGTATCCCATCAACCGT	CAAAATGGTATCCCATCAACCGC	ATTGTGATGGTTCCCCTTCCCT	CCTGGCTTCTGGATCAGTTTC
GTA0024863	mango_rep_c11313	CT	C	T	GACACGGGTTCGTTGCTTTG	AGACACGGGTTCGTTGCTTTA	GTTATTTGATGATCTCTTTTCCATAAGAACTTGCT	ATGCATGTATTACAGATGAAGACACG
GTA0025377	mango_rep_c2735	GA	G	A	CCACAGGTTTTCGCGTCC	TCCACAGGTTTTCGCGTCT	CGACATGGTTGCGAAAAGACGAA	CTTCCACAGGTTTTCGCGT
GTA0025289	mango_rep_c3180	GA	G	A	CCAACCTCCAGAGGTAGCATG	ACCAACCTCCAGAGGTAGCATA	CGCGATGGCTCAGGAATCAG	CGGCACATGACACGAGTAC
GTA0024916	Contig1344	CT	C	T	GGGAAAACATCCCGAGTCTGTAC	GGGAAAACATCCCGAGTCTGTAT	TGCCACAGCCCTTACGAACA	AGCTTTTACTTGCTTCTCTAATGGG
GTA0024766	Contig4126	CT	C	T	GGAAATCAAGTGCATGAATCCAAACTAC	GGAAATCAAGTGCATGAATCCAAACTAT	TGTGCCATGGATGAGCCTTGA	GCACGCCAACTCGTGA
GTA0025184	Contig3204	CT	C	T	TGCTGTGCATTGCTTGTTCTG	CTTGCTGTGCATTGCTTGTTCTA	GCCACTGGACAGACTACTAGAAGG	CAGTCCTCCTAATCACCTCATCTT
GTA0024907	Contig2232	CT	C	T	CCTACATTAGAGAACTCCGCATAGTAAAC	CCTACATTAGAGAACTCCGCATAGTAAAT	CTCACCGAGAGGCTGGATTGA	GAAGTTGAAGCTCCAGGGC
GTA0025398	mango_rep_c12749	AG	A	G	ATGGTGCATCACGTAAACCTAGT	TGGTGCATCACGTAAACCTAGC	GGCTCACAGGACCTTCCTGA	ATGATGTTGCAGATGCAGGG
GTA0025323	mango_rep_c7162	GC	G	C	ACACTCTCGGCTGCCTG	GACACTCTCGGCTGCCTC	GCGCTCTGTTAAGGTTGGGT	ATGGTTCAATCTCCCACAAAGAC
GTA0024903	Contig1842	AG	A	G	CCACACATACACCATCATTAGAGTCAAT	CACACATACACCATCATTAGAGTCAAC	CAGAATCATTTGCGAAAATCATATTCCTTAGCA	TGAAAGGATTTTGTTTGCTCCACA
GTA0025139	mango_rep_c6594	TC	T	C	GTGACCAAGCCCATTATAAGATTTGAAT	GTGACCAAGCCCATTATAAGATTTGAAC	CAAGCCCTCAGTTCAAATGGGT	CCATCTCTTCAGGGACAGTGTAG
GTA0025005	mango_rep_c9158	AT	A	T	AGATCCCAAAATGCCCTTCGT	AGATCCCAAAATGCCCTTCGA	GGCAACATTCTTGGCAGCCT	GTTGGATACCAAGCTGCCTAA
GTA0025374	Contig1732	GA	G	A	TCCTGCTATCCCAAGTTCCAAC	ATCCTGCTATCCCAAGTTCCAAT	ACGAGGGGCATCAGAACTAGC	TGATGAGGCTCCTGCTGA
GTA0025162	mango_rep_c11047	TC	T	C	GAAAGAGCACATGAAGTATATCATTGATCAT	GAAAGAGCACATGAAGTATATCATTGATCAC	GCCTTAACTTTTATTAGCTTTTCAATCTCTTCAGC	ACAAGGAATTTGGCCCGATTATG
GTA0024880	mango_rep_c5591	GA	G	A	GAATCACAACATTACTATATTACATGTAAATTTGCG	GAATCACAACATTACTATATTACATGTAAATTTGCA	TGTTCCTCCGATCCCCAACAA	ACAAGTTTAAGGAGGCAGCAAG
GTA0025293	Contig2107	TG	T	G	GTGGGATCACATCTTGTAACATATCGA	TGGGATCACATCTTGTAACATATCGC	TGTACGACGGTTATCAATATTTCACAAGGA	TGGATTCTTGAGGGATTTCACTATGA
GTA0024915	mango_rep_c2828	AG	A	G	TTCACTGGAATCCAGCAGTTATTATCA	TCACTGGAATCCAGCAGTTATTATCG	AGAGGGCTAGGCTGTCTACAGA	GTGCTCAGTCCTTCTTGTAATTCT
GTA0024800	Contig915	GA	G	A	GGTTGTGTTTACATCCATAGACGC	TGGTTGTGTTTACATCCATAGACGT	CCGCTCCTAAGCTCCCTGT	CGTTGAAACAGTAGTGGTGGT
GTA0025170	mango_rep_c29499	TA	T	A	AGATAGTATACGAGGCGCAGAAGA	GATAGTATACGAGGCGCAGAAGT	CCCCGGAGTCCGACTCA	CGTTACGCAAGGCATAAGTCA
GTA0024949	mango_rep_c12079	CT	C	T	GGGCCTTTGAAGCACCG	CGGGCCTTTGAAGCACCA	CCAAGCCCCAATGGTGAACT	TCCATTCATCCCCGACCG
GTA0025394	Contig3982	TA	T	A	GCTTCAACAATTATGACGACCTTCT	GCTTCAACAATTATGACGACCTTCA	CCGCAGAGCTCTCCCTTGA	AGGGCTGTTGATTTGTCACG
GTA0025298	Contig4330	TC	T	C	AAAGTTCATGAAACATTTCCATGGAAGT	AGTTCATGAAACATTTCCATGGAAGC	CGACTTACTGCAAAAAAGGGAGAAGG	CATGTCTTTAAGAAAAGAAACAAACAAAACAA
GTA0025262	mango_rep_c11503	GA	G	A	TCGCAGACGATAGCGGTG	CATTCGCAGACGATAGCGGTA	CTCCGACAGCCTCACCGT	AGGAGCCAGGAGATGCATT
GTA0025333	mango_rep_c4540	AG	A	G	CCGGAGATCGGCCTCGATA	CGGAGATCGGCCTCGATG	CCCCTTGCTTCTTGAACGACA	CTTACGTTCTTCAGAGGCCG
GTA0025146	mango_rep_c9366	TC	T	C	CATTGAAGGGCCATGATTACAACTT	CATTGAAGGGCCATGATTACAACTC	AGCTGCATTGCAGTTGTTGGG	AGAAGCAGCTCTGACTAAAAAGAAC
GTA0025196	Contig2346	GA	G	A	CGGAGTTCTGTCTACATGTTAAGGAC	CGGAGTTCTGTCTACATGTTAAGGAT	GTCCGTCCTGTGAACGTGGA	GCCACGTTGAAGACAAGTTAACAA
GTA0025037	mango_rep_c8095	CG	C	G	CCAGCAGTTGCAGATTCGAATG	CCAGCAGTTGCAGATTCGAATC	GGCTCAGAGCCCAGACAAGA	ACATCTCTCTTCTATGTGACTCACC
GTA0024798	Contig4311	TA	T	A	GCGGCATACAACTTCCAATTTGA	GCGGCATACAACTTCCAATTTGT	TGGCCCACCTCGACATAAACT	GTGAATAATTGTGCCGATTCGC
GTA0024904	Contig1914	GC	G	C	CAACATCTTCATCGCTGGAACAG	CAACATCTTCATCGCTGGAACAC	TCCATTCACCCTTGATAAAATCTGAGTCTG	CCCATGAAGGACAGTCAGC
GTA0025158	mango_rep_c9267	CT	C	T	TGACTCGTTTGAGTAAATCATAGCCG	TGACTCGTTTGAGTAAATCATAGCCA	GACAGACTTCTGTATGCCCGGA	ACATCTTTCCAGGAAGATCCCTT
GTA0025177	mango_rep_c5872	CG	C	G	GACTCAAATTTCTCCAATGCTTCCTC	GACTCAAATTTCTCCAATGCTTCCTG	GGGCTGCAACTTTACAAGGCT	GGACTTGGTTTTGATCCCAATACAG
GTA0025294	mango_rep_c4635	TC	T	C	TGGCTATGTTCACGCTTGTGTA	GGCTATGTTCACGCTTGTGTG	AGTCACGTGTCTTGCCCAGA	TCAACTTAACCTCATACTCGCGT
GTA0024861	Contig2867	CT	C	T	GGGAATGTTGGCAGCTCTAAAC	TGGGAATGTTGGCAGCTCTAAAT	GCTCTGAATTCATGTTTAAATTTCCTCTTGAGT	GCCTGGGAATAGCAGAATCAA
GTA0024791	Contig4765	AT	A	T	GTAGTTAGAATATCCAAGCTTCCCCT	GTAGTTAGAATATCCAAGCTTCCCCA	AGAGAAAGCTGCTGAAGAGGCT	TGTTTGAGTTCCTCCACCGT
GTA0024815	mango_rep_c10751	AG	A	G	GCCACCACTGCCAACTTCA	CCACCACTGCCAACTTCG	AAGCCTTTTGTGCGGGTGTT	CCCAGGAAGAGGTGCATTG
GTA0025019	Contig2421	AG	A	G	CCCATGGGTTCTTGGATGACA	CCCATGGGTTCTTGGATGACG	CTCAGTATCATCTATTATTCCATGCTCACTTGA	GGACATCCTTACAATGGGAATCT
GTA0025203	mango_rep_c12204	AG	A	G	TCTCATCTTTGCACTGCCCA	CTCATCTTTGCACTGCCCG	ACAGATGCAGAGGCAGTGACC	TTGCCATTACTATTCATGCAAGTCT
GTA0025129	mango_rep_c3409	TC	T	C	CATATGGCCTTTCATTTGCGATGTA	TGGCCTTTCATTTGCGATGTG	CAAGGACCTTACTGCAGAAACCAAA	TGTAATGGTCCATAACTGTAACTCCT
GTA0025141	Contig1447	CT	C	T	CCTCCCACCTAATCTGATTCTAGAC	CCCTCCCACCTAATCTGATTCTAGAT	GCGAGAAAAACCAGCAGCAGA	CGCCTCTACGTTGAATTCCC
GTA0025357	Contig1340	TG	T	G	ACAAATTAACATCTCCTGTGTTACCCT	CAAATTAACATCTCCTGTGTTACCCG	CACAGTTTGCTTGGAAGGACTTGA	GCGTCATCAATTAATTGGGCAAA
GTA0025217	mango_rep_c10060	CT	C	T	GAGCCACTTGTTAAGGACTTTGC	TGAGCCACTTGTTAAGGACTTTGT	TGTGCATTAGCTCGATTGCAGC	GCCCATAACTGTCACTGAAGTTG
GTA0024775	mango_rep_c3930	TC	T	C	TGGCTAACATCAGCAGCAACA	GGCTAACATCAGCAGCAACG	CCCTCGTGTCTCAAGGCTCT	CAACCTCAGATCTGGTATTGATGT
GTA0024989	mango_rep_c2595	CT	C	T	GTGTGTCCATTGCGGTTGC	GTGTGTCCATTGCGGTTGT	GTTCTTAATCGCCGCTGGCA	CCCAAGAATCTTAGGGAGGAAAAG
GTA0025083	mango_rep_c11447	CT	C	T	CGTTTAGATTTCTCAGACTCAGAAGTAGAAC	CGTTTAGATTTCTCAGACTCAGAAGTAGAAT	TCAGAAAGTCAAGTCTAAATACTAAAAATGGTTCAGT	TGGAAACTTTCCTGGGATTGC
GTA0024772	Contig2601	GA	G	A	CATGCGATGATCTGCTGCG	TCATGCGATGATCTGCTGCA	AGACACCATGACGAGCAAGGA	ACCTACAGTATGTGAAGCAGATCTT
GTA0025043	mango_rep_c10593	TC	T	C	CCTCAACCCCGCATGTAGAATT	CCTCAACCCCGCATGTAGAATC	CCACGTTGATTGGGGTTGCT	GGTCATCCATCACAAGATCGTC
GTA0024822	Contig1989	TC	T	C	TAACTTATCCCTATCTCAAATATTTAAAGAAAGTAT	TAACTTATCCCTATCTCAAATATTTAAAGAAAGTAC	AAGCAGTAAGAATTTTACTTATAAGTTTGTGTATGTATCT	TGTCGATATCCAGAAACCATCAGTA
GTA0024886	Contig84	GC	G	C	AATATTAAGAGAAATTTCAATCCCAAAACAAATTAG	AATATTAAGAGAAATTTCAATCCCAAAACAAATTAC	GAAGTATTTTCACTTTAAAGTTAATGTAAGTTGAGATCTA	GCACCAAATATTAGAGTTCGTAAACTTG
GTA0025134	Contig3347	CT	C	T	CCACAGTGTCCATCCGGTG	CCACAGTGTCCATCCGGTA	ACTCCAGTTCCTGCAGCTGT	CCAAAAATGGTAGCAAGTAGAAAGC
GTA0025392	Contig6253	TC	T	C	ACATATATGCGTTGTCACTTACACTGT	CATATATGCGTTGTCACTTACACTGC	CCTTCATTATGTTGTTTATGTCCATGGTTATGT	AAATATAAGAAGCTAAACAATAACCCAGACA
GTA0024963	mango_rep_c6336	AG	A	G	GATTTGAATGAAGACACCAGCAAAGTTA	TTGAATGAAGACACCAGCAAAGTTG	CAGATCCACCTCTTAACCCCTCA	GCATACAAAGACAAAACAGCTTGG
GTA0025076	mango_rep_c5380	AG	A	G	GCTGATGAAGCAGTCTTCCCA	GCTGATGAAGCAGTCTTCCCG	AGGACATCAACCCCCAACACA	AGAAGAAAAGGGAAGCTGCTG
GTA0024871	mango_rep_c8103	CA	C	A	CGAGTTCAGAACATCAACTCTCCG	CGAGTTCAGAACATCAACTCTCCT	CATGTGCTTCTGGATAAAGAAACGGT	GCTTTATTAGGGACGACGCC
GTA0025263	mango_rep_c5624	GT	G	T	CCCAGATGAGAAAATCACTTGAACG	ACCCAGATGAGAAAATCACTTGAACT	ATCTCCATATTTCTTGGGAGAAGAAGCA	AGACAAAAGATGAACTTGCTCTGAC
GTA0024888	Contig3006	TC	T	C	CTCGGTGTTAGGATCATGGTCAAT	TCGGTGTTAGGATCATGGTCAAC	TGTCAAAGACAGGGCAGGCA	CCTCTGCCCTCGATGCT
GTA0025305	mango_rep_c5750	TG	T	G	ACCGTTACAAATGCCAATAATTGGAAAATA	CCGTTACAAATGCCAATAATTGGAAAATC	GTGAATCTCTGGCCTGGTCTCT	CTTCACTTACAGGTACAACTGAACA
GTA0024927	Contig1377	TC	T	C	GGGCACATCACACATAGGACTA	GGGCACATCACACATAGGACTG	ACAAGGCATATGGGAGTGGCA	CCTCAGCAATTTCATCCTGTAGT
GTA0024794	Contig2717	AG	A	G	GGTTTTCATCTCTTCACAAACGCA	GGTTTTCATCTCTTCACAAACGCG	CACAGCCCCACCCAGC	GCCCACCTTCGCTTCTC
GTA0025078	mango_rep_c8423	CT	C	T	GCACACTATCTTTGGTGGCG	GGCACACTATCTTTGGTGGCA	GAAGGTTCCTTGACGCCACAT	GGCCACGACAAAGTGGG
GTA0024976	Contig2370	TC	T	C	GTGAAACTCACAATTGAATAGCCCA	GTGAAACTCACAATTGAATAGCCCG	CTACAAACCACAACGAAGGCCG	CATAGAGACATTAGTAACTGCCCAC
GTA0025259	mango_rep_c5446	GA	G	A	GGTGATAGATTTTTCGCTTCTTCCG	GGTGATAGATTTTTCGCTTCTTCCA	TTGGAGATGATCCGTGGCATGA	TTGGCCGAAAATCTAATCTTGGG
GTA0024817	mango_rep_c3037	TC	T	C	TGAAGGCTAAAGGATTTGAAATCAAAACAT	GAAGGCTAAAGGATTTGAAATCAAAACAC	GCAGATGCCTTGAGGCCAT	CAAAAGAGAATGCAATGATCGTGTT
GTA0024849	mango_rep_c10961	AT	A	T	AGCATCTGGACTTTCTCGTAATGT	AAGCATCTGGACTTTCTCGTAATGA	CAGGAAGCAATCCCCATGGC	CCAAGGAACCGGTCACTTAAA
GTA0025249	mango_rep_c6972	GA	G	A	CTGTTCTGTCCGTCCTTCTCTG	TCTGTTCTGTCCGTCCTTCTCTA	CCAGGGAAATCAAATTTCACGTTTCCT	GTGATGGACCGGCAATCTTTT
GTA0025347	Contig548	AG	A	G	CTCACCTTCGTGATGCATATATCTACA	TCACCTTCGTGATGCATATATCTACG	CCTGTTTCATTCCACAATATGGGCAA	GAACCGCATTTTGCAGTCATTT
GTA0025160	Contig2243	GA	G	A	TGGGTTCCTTCCACTTGCG	TGGGTTCCTTCCACTTGCA	ACAGTGTCAGGGCAATAGTTGCT	TCCGGACTCAAATTACCCCA
GTA0025264	Contig461	CT	C	T	CAGTTTTTGTCCAGCCTCGTG	GCAGTTTTTGTCCAGCCTCGTA	CCGGAGGCAATCGGCA	CCAAGGACCAGGCCCG
GTA0025238	mango_rep_c6097	TC	T	C	GCCACTTCCATCAGAATGCTCATAATA	CCACTTCCATCAGAATGCTCATAATG	CCCACCTGTGCACCATCCA	GCATTTCCAGGATTTTGTTGTAGG
GTA0025149	mango_rep_c7055	GA	G	A	CCGAACTTGCCTATGAGCTAAC	GCCGAACTTGCCTATGAGCTAAT	TGCTGCTGCAGAAGAAGGAAGA	CCCAGCCCACACCAGA
GTA0025050	mango_rep_c3169	TC	T	C	GAATGGAAAGGAGCGTGCTTTTA	AATGGAAAGGAGCGTGCTTTTG	GGGTGAACTCAAGCCGAGC	GGTTTCTCCTAAAAACGGTTCAATT
GTA0024962	Contig1098	CT	C	T	TCAAATTGAGTCATAAAAGATGTAAAGCAGC	ATCAAATTGAGTCATAAAAGATGTAAAGCAGT	AGGGTTTTCCTCAGCTTCCCA	CAATTACAACATCTGCACATCTTTCAT
GTA0025223	Contig5656	TA	T	A	CAAATGCTTGTGTCAAGCCGA	CAAATGCTTGTGTCAAGCCGT	GCTGCAACTGCTGATCCCTT	TCAGTACAGGAACTGCTTCTCA
GTA0024900	Contig1365	GC	G	C	CAAAGTAGATCCCAGCATTAGTACAAAG	CAAAGTAGATCCCAGCATTAGTACAAAC	ATGGCTGTGAAATGACTGAGTTAGACT	CGTTTGGAAAGCCCAAATAGC
GTA0024995	mango_rep_c15212	AG	A	G	TGACCCTCCAAGCTTAGTAGGT	GACCCTCCAAGCTTAGTAGGC	TCTGAACCAAGTTACCGGCCA	CTACGATGCCTAGACAACTCTTAGT
GTA0024753	mango_rep_c3791	AG	A	G	TCGCAAGCTAAATGGATACCCA	TCGCAAGCTAAATGGATACCCG	ACCCTTACCGTCAGGGAGC	GCACAGGTCACCCCACTT
GTA0025299	Contig1980	CA	C	A	TGTTATGATTAACCCACCTGGAATCAG	TGTTATGATTAACCCACCTGGAATCAT	CCCTGATGGCATTTGTCATGGA	GCTCTCAGAAAACCACATCGTATT
GTA0025403	mango_rep_c3194	AT	A	T	GGGCCAAACATGAAGACAACA	GGGCCAAACATGAAGACAACT	GTTTGACACCGCTGAATCCTGA	GATGTTGCTTGAAAATCATGGGC
GTA0025121	Contig2149	CT	C	T	TGGATTCTCTGGCAATGAAGCTAC	TGGATTCTCTGGCAATGAAGCTAT	TCCTATGCTTCAGATTTTGGATCTGAGTT	TGCGGTAAGCTTGAAAATGCT
GTA0024887	Contig1599	AG	A	G	ACCAGGAGCAAGATCACAAACAT	CCAGGAGCAAGATCACAAACAC	GCCTGGGTGTGCCATTCA	CGCCAAACACCTGGATAAAATCA
GTA0024946	mango_rep_c16226	CG	C	G	CAGATGGCCACTCTGTCTACAC	CAGATGGCCACTCTGTCTACAG	AGAAAGGCCCAGAGCGATTGA	CCGAGGTTCCCTTAGCAAAC
GTA0025116	Contig3801	AG	A	G	TGATAATGTCATCGACTGATTCGCAT	GATAATGTCATCGACTGATTCGCAC	ACAGTGAGTGGTGGACGCA	GCACCATAAGGCACATTTGTTT
GTA0024859	mango_c15408	CG	C	G	GCCTACGGTACATCGAAGCTC	GCCTACGGTACATCGAAGCTG	GGCTTCGATCGTTGGACCAG	GATCTTCCTCCAACTCCTGTCT
GTA0025089	Contig1627	GA	G	A	CGGCGTGTTCTTCTTCCAC	ACGGCGTGTTCTTCTTCCAT	CAAGACGCGAGCTTGGATCAG	TGAGAGACGATCAGATCGTACAAA
GTA0025344	mango_rep_c8996	CT	C	T	GTAACTGTTGCTTTGGGATAGGC	TAGTAACTGTTGCTTTGGGATAGGT	CCATGCCAGAACAAGTGAGCC	ACTAGTTGGTACATGAGAAGGCA
GTA0024972	mango_rep_c6366	GA	G	A	CATAGCCACATGAGGATCCCG	CATAGCCACATGAGGATCCCA	GGCACTAAACCCAGCCTTGG	AAGAGTTCACAAGTCGATTATGCC
GTA0025224	mango_rep_c6478	AG	A	G	CACTCAGCTTTTCTCCCACTCA	ACTCAGCTTTTCTCCCACTCG	GGATATGGGTTTTGTGTTAGGGTTTTGG	TCTTCAGCAATGGCCGC
GTA0024767	Contig2085	GT	G	T	CAGATGATGTGTTTGGATCTCATGC	TCAGATGATGTGTTTGGATCTCATGA	CTTGCAGAAGGTTTCTGCCAGT	GTTTGTCTTCTTCAGCTTTCCTTTC
GTA0025012	Contig3337	TC	T	C	AAGAAGTTGTTGAGTCCCCGT	AGAAGTTGTTGAGTCCCCGC	CCCCTGACTTATCGTCCCCG	GTACCGTTAGCCACAACCAA
GTA0025367	mango_rep_c6890	AG	A	G	TCTGCTCCCAAAGTTATGTCACAT	CTGCTCCCAAAGTTATGTCACAC	GTCAGCTCTCATGTCATTATGAAATTCTCG	CCAGAGAAAGCTTGAAGGAAGT
GTA0025260	mango_rep_c12217	GA	G	A	CTGCAGAGCGTGGCG	GCTGCAGAGCGTGGCA	GCCTCTGGTGAACATGCACA	TCACTTCGTCTATCAGCTGCA
GTA0024746	Contig1413	GC	G	C	TCATCAGGATTACATACTGATTCATCAGAAC	TCATCAGGATTACATACTGATTCATCAGAAG	TTGCTATATAGGATGAAATTTGCAGCATTAAAATCA	GGGAAGATCTTTTACATCACCAGT
GTA0024947	Contig2997	TC	T	C	CTGGCTCAAGACTTTCATTCACA	CTGGCTCAAGACTTTCATTCACG	AGATCCACAATGGCAGAGGTCA	CTGGATGTGTGGCAGTGAAA
GTA0025387	Contig2195	AT	A	T	TGGATCTTTTAAGGAATTGCCCTCT	TGGATCTTTTAAGGAATTGCCCTCA	AGCGTGGACTGGACATGGT	GTGCATACGCTTTGGAAGCT
GTA0025240	Contig1878	CA	C	A	AGTTCTGCCCGGAAATCTCG	GAGTTCTGCCCGGAAATCTCT	GCAGCTTGCAGACACTACGG	TGATTGAAGTCAGCAGGAGTTTC
GTA0025300	Contig3999	TC	T	C	AAGCAGTGGTATCTCCAGCATTAT	AGCAGTGGTATCTCCAGCATTAC	CTGCAGCCTTCTTCTTGCGA	GGTTGATGCTGCTCCATTCA
GTA0024908	Contig425	GA	G	A	TCCTCCTGATGTAGCCAAACTG	CTTCCTCCTGATGTAGCCAAACTA	CGCCATTCAGTCTCAGAGAGGA	CGAGTACAGACATGTTGTTCTTCC
GTA0024990	mango_rep_c1598	CG	C	G	CTTCAAAGTTGAATAAGAGGGAAACATTTTG	TCTTCAAAGTTGAATAAGAGGGAAACATTTTC	AGCGATGTCAAGACTCAGAGCA	GTTGTTCACAACACCATTCACTTC
GTA0025320	Contig825	GA	G	A	CCGATTCGCAACTCTACGATCTG	CCGATTCGCAACTCTACGATCTA	CCTGACCGAGAGGACTTGGC	TGGTGATCTCGATTTGAATGTGAC
GTA0025214	mango_rep_c2016	TC	T	C	GTTGTAGTCACAGCCCGGT	TGTAGTCACAGCCCGGC	GAAGCAGCAGCAATGAACCGA	CTCCATAACGATGAGCCAGTG
GTA0025324	mango_rep_c3252	AG	A	G	CAAATATTGCGATTTGTTTCTTTTGCGT	AATATTGCGATTTGTTTCTTTTGCGC	TGTGTAACTTTCAGCTGTTCCCAGT	TTCACAACGTCTCTTGACTACAAC
GTA0024762	mango_rep_c2305	CT	C	T	AGCTTCGTGGATAAATAGTCTTTAATTTTGC	CAGCTTCGTGGATAAATAGTCTTTAATTTTGT	CCAAGCAAAAGGAAAAACATATAAAAAGAGGATGT	CACTTTCGTTTGGGATACAGCA
GTA0025175	Contig1073	GA	G	A	ATGAAGGAAAATTACGAACAGTTCTTGAC	AATGAAGGAAAATTACGAACAGTTCTTGAT	GCTCCAAAGCTTGCAACACCA	TGCTCAACTTTACAGGCAACAAT
GTA0025316	Contig1108	AG	A	G	TCTTAATTTTCAGTCTCCATCTCCAAGT	CTTAATTTTCAGTCTCCATCTCCAAGC	CCCTCCATGATTTACAAGTAATTATCAGCAGT	TCTGACTTTATCTTCGCCGTTCT
GTA0025011	Contig756	GC	G	C	CATAAACTCGAGCCTTCGACATC	CATAAACTCGAGCCTTCGACATG	TCTGCGAGATCTCGCCCC	CGAAGAACGTTCACATCCGC
GTA0025079	mango_rep_c8614	AT	A	T	CTGGTCAGTAGACTCAGTACAATACA	CTGGTCAGTAGACTCAGTACAATACT	CTTTTTCTTTGTTGTTGTGGGATTTTGGT	CTTTTTGGGTCTCAGCTGGT
GTA0024986	mango_rep_c10862	AG	A	G	CAACAGCCACCACCAAGT	CAACAGCCACCACCAAGC	AGTAAGGCCCCCGCCAC	CCACCTCAACATCCGCAG
GTA0025349	Contig352	CT	C	T	TCAAATGGAAGGGGTTGCAAAC	GTCAAATGGAAGGGGTTGCAAAT	GTCCCCAATGCCCAGCAA	ACATATGTAATTTTGGGTGATGGATGT
GTA0025077	Contig643	CT	C	T	GCTAATAAGCAGCCTGCCAC	TGCTAATAAGCAGCCTGCCAT	CATGCGACCGGTGTTGGC	CTTCAGAGCCGCCCAAAG
GTA0025097	Contig1990	GA	G	A	CTGCCATTAAGGAAGCTGGAAATG	CTGCCATTAAGGAAGCTGGAAATA	TCCACTGCATTCTGACGATCCA	GCTGATCAAACCAAGATCATTGC
GTA0025355	Contig725	GC	G	C	TCCAAAGCCTTCTCCTCTAACTTG	TCCAAAGCCTTCTCCTCTAACTTC	GCCTTATAAGGTGAATTCGACTACTGGT	ACCACAAATAATCAACTTTGGCCT
GTA0024938	Contig2887	GC	G	C	CAATTCTGAGTTTTGAGGAGCAATCTG	CAATTCTGAGTTTTGAGGAGCAATCTC	GGGATAAGTTGCATTATAATCCAATGCATTTATTCT	AGTGTAGCCGAGTTTTGTTTTAATGT
GTA0025212	mango_rep_c5787	GA	G	A	CAGAGCTGCTTCAGAATGAGC	CCAGAGCTGCTTCAGAATGAGT	GTCCAGCGAGACAAGGGTTTT	GTGTTCCCCATCTGGATAGC
GTA0024789	Contig560	TG	T	G	AACTTCTGATTAGCCGGCAGA	ACTTCTGATTAGCCGGCAGC	CCGTCGGCAAACCTTGTGC	CGGACAAAACGACACCGAT
GTA0025025	Contig2937	TC	T	C	CCTGGGAGACGACGAATCA	CCTGGGAGACGACGAATCG	GGTGGCTCGCTGGTCTACTA	CCAGCAGCATTTCAGAATGGA
GTA0025370	Contig2241	TC	T	C	CACCACATCAGGATGGAGCA	ACCACATCAGGATGGAGCG	AGGAACGAAGGAAGCGTCCA	GCAAGAGTGAAAAGTTCCCTCC
GTA0025277	Contig2006	CT	C	T	GAGGCTGTCCATCTGATTTGC	GGAGGCTGTCCATCTGATTTGT	GCTGCCATGTTAGGGACCTCA	GCACATAAATCTGGAGCTACTGG
GTA0025156	Contig763	AT	A	T	CGTTCATGTATTCCATTAAGCTGCT	CGTTCATGTATTCCATTAAGCTGCA	GCCCACAACCTTGCAGTATCC	TTCATGCCATGGTTTCGTTCA
GTA0025221	Contig398	TC	T	C	GGCATAAGCTCAGGTGTCTCA	GGCATAAGCTCAGGTGTCTCG	TGCTGGTGACCAGGGTCAT	TGGTAGCAAGAACATGACTGAGA
GTA0025350	mango_rep_c10676	CT	C	T	GGGTCTGTGAGAATCTCTCCG	TGGGTCTGTGAGAATCTCTCCA	CACCTGCGGAAGAACCCAC	GATGTAGTTGCTGTCTGCAAATG
GTA0024760	Contig5872	AC	A	C	AGGGAGGGGCATCCAGTA	GGGAGGGGCATCCAGTC	TCCTTATTCTGAAACTCACCATACACATTGT	AAGTTGTGTTCATGCACGGT
GTA0025380	mango_rep_c12092	CA	C	A	CCTCCTTGGCTTATGCTTTATGAG	CCTCCTTGGCTTATGCTTTATGAT	GGAGGCCAAGTTTTACGGCAA	AATGCTCATGGGCTCTGC
GTA0025292	mango_rep_c4658	TC	T	C	TGACATCTTCACACATGTATTGTGGTA	GACATCTTCACACATGTATTGTGGTG	AATTCTCAAGCCAGGGAGACACA	GGCTTTAGCTTCTGTCTGCATT
GTA0025197	Contig1616	TC	T	C	CATCGCGGCCACTGTCTTA	TCGCGGCCACTGTCTTG	CCGTTTGGTGTCGCGGT	CTCAAACCTCACAAATCAAATCGC
GTA0025154	Contig3071	AG	A	G	CTTTTTCAGCTGCTGCACGT	TTTTCAGCTGCTGCACGC	AGCATACTGGCCTGTCAGAGG	AACCGTTATAGCTCTGCACAAC
GTA0025136	Contig1220	AG	A	G	GTCACCAATTTCAAACAATCCCCA	TCACCAATTTCAAACAATCCCCG	TCAGACAGTTAACCAAATAATTGCAAATCATTTCT	CTCGGTCTCACTTATGAAGCAG
GTA0025069	mango_rep_c8159	CT	C	T	AAGGAGACGGAAAAAAACATGTCG	GAAGGAGACGGAAAAAAACATGTCA	ACAAAAGAGTAATTATTTCCACAACTTCCGC	GCAGTTGCCAAAGTGATGAAGA
GTA0025409	Contig3940	TG	T	G	AAAATTTTGATGTTGGTCACATCCCT	AATTTTGATGTTGGTCACATCCCG	GCTTTGCTCTGGGCAATCTCA	AGAAGATCTAGAGTGCAGCCATTA
GTA0024824	mango_rep_c3663	AG	A	G	CGGAGGTCCAAGACAGGTAT	CGGAGGTCCAAGACAGGTAC	CCTCGCCTAGGCAGTGTTCTA	GCAGATTGTTCATGCTTTATTTGCG
GTA0024840	Contig3529	TC	T	C	GATTCACCCATTAGCTACAGCTAGT	TTCACCCATTAGCTACAGCTAGC	CCATGTCTAGCTCATAATTATACATCCCCT	AACTCCGATCAAATGCTAAGCAG
GTA0024936	Contig1218	GA	G	A	AGACGAGAATGCCAACGAGAC	AGACGAGAATGCCAACGAGAT	CCTCGATCAGTTCAGGACTTGTGA	CTGCAAACGATCACCTTAGATTACA
GTA0025032	mango_rep_c5801	AG	A	G	GTCTTCATAAAAAACTGCATCCTCTGT	TCTTCATAAAAAACTGCATCCTCTGC	GCCAAGTTACAACAGGTTGTGGA	AACTGTGAAATCTCCAACTGGG
GTA0025157	mango_rep_c4258	TC	T	C	CAAGTGATGAATCAAAACCCCTGAT	CAAGTGATGAATCAAAACCCCTGAC	GAGGGAGAGGTTCCTCCCAA	AGGGCACTCCTAATCTCATCTT
GTA0024742	mango_rep_c3160	TG	T	G	TGCTTTCAACAATGCATTCGGAAT	TGCTTTCAACAATGCATTCGGAAG	TGCGGCAATTGCACCCA	GGCAAAAGCCACTCCAGT
GTA0025341	mango_rep_c3908	AG	A	G	TTTCATTCTGAGGCTGTCCACA	TCATTCTGAGGCTGTCCACG	GGCCTGAACCTCAACTAAGGCA	TGTTGGGGAGAACTCTCCAT
GTA0025306	Contig343	GC	G	C	CCAGAATTCTCTTGCCTCCATTTTAAG	CCAGAATTCTCTTGCCTCCATTTTAAC	GACGGCGACGCATTGTTGA	GTAGTCACAAACTTCCAGAATTCTCT
GTA0025209	Contig1500	AG	A	G	CCCCGTTTTTCTCCCTCTTGATA	CCCGTTTTTCTCCCTCTTGATG	ACCATCATGGTAAGCGCTGGA	AGCTTGGAGAGCCCCG
GTA0024906	mango_rep_c13088	CT	C	T	TCACAACAGCATAGAAACCTGACTATAC	ATCACAACAGCATAGAAACCTGACTATAT	ACTAGTGTTTCCTATGTAAGAGAAAATTGAATGCT	AGTGCCAGAATTTTATGTACTTCAATCA
GTA0025375	mango_rep_c1266	TG	T	G	CCTTAACGACCCCAGGATTGA	CCTTAACGACCCCAGGATTGC	TGCAGATTCAAGAAGGATTCTGATGGA	AGTTCTATAGCCTTCCTGCCC
GTA0024776	Contig5803	GC	G	C	GAGTTTGTTGGATGTTTCTTTCTTGAAAATTC	AGTTTGTTGGATGTTTCTTTCTTGAAAATTG	CCAACGTTAGTAGAGGAGAGCTCAA	TCTTGTTCTTTGTCCGAAAGCTG
GTA0025234	mango_rep_c4990	CT	C	T	ACATGACCATGCCAAGACTCG	ACATGACCATGCCAAGACTCA	GCCCCGGTAACCGCAT	GGAGCAACGGTTACTGCA
GTA0025330	Contig942	CG	C	G	AAGACAAAAAGGAGGTTTCTTGTCATG	AAGACAAAAAGGAGGTTTCTTGTCATC	TGTGGCTCAGCAGATGACTGT	ACAGCAGCAGAAATGTTTATGTGA
GTA0024950	mango_c11445	AC	A	C	GCAAGCTTCATGACCTCCAGTATA	GCAAGCTTCATGACCTCCAGTATC	CCAGTGTCAACATTGAAGCCAGT	GGAGTTTGTTGCCTTACTTGTTTG
GTA0024994	mango_rep_c5818	CT	C	T	TTGCCTATGGATGATAAGGAGATAACG	AATTGCCTATGGATGATAAGGAGATAACA	CTCCAATTTTGTTAAGTGACACAGAAAGTGTA	GAGAGTGTTGACTTCCTCATGAAA
GTA0024869	Contig2850	AG	A	G	GCAGCAGCAAAACCCTAGAGAT	CAGCAGCAAAACCCTAGAGAC	TGCTTCGATGGTTGCGCTTG	GGGATGTCACTGGAACAGC
GTA0024788	Contig1373	GA	G	A	AGTTTCATCATCACCCCCTTCG	AGTTTCATCATCACCCCCTTCA	CCAATGGGGTAAACTGATGGCAA	GACTCCATTCAATTTCACTTGCAAT
GTA0025084	Contig2898	CT	C	T	CAATAGCACTAATGCAGCAACTCAC	CAATAGCACTAATGCAGCAACTCAT	TGACCTTGATGCATTTCTATGTGAGGT	TCTCATCCGTCTCTCTTCCATC
GTA0024845	mango_rep_c5365	AG	A	G	GGTCATTGACAAGATTCTATGGCAT	GGTCATTGACAAGATTCTATGGCAC	GCGCAACAGCTGCCATGA	GGATTCTACTAGAGCTAAAGAATTTGGG
GTA0025040	Contig6061	GT	G	T	ACGCTCTCAAAGGTTCTCCG	AAACGCTCTCAAAGGTTCTCCT	CCAATCCAGATCGCTCCTCCA	TGGACTTGTAAAGAGCTTGGAAAC
GTA0024860	Contig5752	GA	G	A	GGCTGTGATATTGATTCTTCTTATATGTCG	TGGCTGTGATATTGATTCTTCTTATATGTCA	GGGCTTCCACATACGGGC	AACTGAATGGAAGTGAATCTGGC
GTA0025092	Contig2622	CG	C	G	CACAGAGTCAATGGCTGAATTGAG	CACAGAGTCAATGGCTGAATTGAC	CACTCGCTCAGTCAGTCAGTCA	GCCTTTGGAACTAACTTAGTGGT
GTA0025020	Contig2715	AG	A	G	CATACCAACCATCACACCGGTA	ACCAACCATCACACCGGTG	ACGAGCTGTGTTCCCCAGT	AACATATGCATCTTTCTGGCCC
GTA0025178	Contig2173	AT	A	T	CAGTCTTTGGCATCAACACAGA	CAGTCTTTGGCATCAACACAGT	CTGTCCATGCAGCTGTTCCA	TGCTGCAATGGTAAATGCCATA
GTA0025098	mango_rep_c6854	CA	C	A	ACCTTCAGACTGCTTCATACAATTCTC	ACCTTCAGACTGCTTCATACAATTCTA	AGATGCCTTTCCCCTTCTTCCA	TTATCTCGAAGGAAGACTGAAGACA
GTA0024813	Contig1327	CA	C	A	GAATAAGGAGCTGGTCCAGACAG	GAATAAGGAGCTGGTCCAGACAT	AGTCGCCTTTCTGCTGGGA	TCCCATCATTGATCCACCAGA
GTA0025250	mango_rep_c9915	GA	G	A	GACGAGGGACGACTAAGTATCTTG	AGACGAGGGACGACTAAGTATCTTA	ACACGGACAGACCACGCA	CTACTGGAATTTGGCTTCTGTGA
GTA0025066	mango_rep_c4574	CT	C	T	TGCACCTGTCACAGACCTG	GATGCACCTGTCACAGACCTA	AGTCCCATCGCCATCAACACA	CTATGGAAGTGAGGATGCACC
GTA0024970	Contig2073	GT	G	T	CAGAAGACAGCTTATTGATCAAGTTGTC	TCAGAAGACAGCTTATTGATCAAGTTGTA	GGCTCTTGCTCTCTGGCAAA	GGTTCTTAATCCTGAGAATTCCTTCA
GTA0024902	mango_rep_c15007	TC	T	C	CTCCACTAACTAACTCACATGCTTCA	TCCACTAACTAACTCACATGCTTCG	GGCCAAAGTATCTTGTAGTGCAGTG	CCCAATGGACAGCTCCAC
GTA0025010	Contig598	CG	C	G	ACGCTTCGACCTGCTCTAAC	ACGCTTCGACCTGCTCTAAG	AAGGCGAGCGCGTGTACTA	CTGGTCAGCGAATTGATTGGT
GTA0024868	mango_rep_c6716	TC	T	C	TCCTCTTCTGGCCTATATATCAGATCA	CCTCTTCTGGCCTATATATCAGATCG	GCACATTGCAGATATGGCGCA	AATTTCTCAAGCTCTGCTAAAACCT
GTA0025329	mango_rep_c10863	AG	A	G	CCGGGAAGATAAAAGCCTTTCATACA	CGGGAAGATAAAAGCCTTTCATACG	GCCAGCAACATGACGGGA	CATGCTAATTCTGCAGGTTTTTCC
GTA0025351	mango_rep_c6501	GA	G	A	ACCACTGGTTATGAAGTCTCTAGC	CACCACTGGTTATGAAGTCTCTAGT	GCCATGTTGAGCTTGCCCT	CGTACAAGTTCTTTTGCCCCA
GTA0025086	Contig2199	CA	C	A	ACCTACTGCATATATATTATATTATCCTTATTCCTC	ACCTACTGCATATATATTATATTATCCTTATTCCTA	AAGGCACGAGGTGTTTGCG	CCATTCCGTTTATACATACCTACTGC
GTA0025192	mango_rep_c4766	CT	C	T	TGTGGGAAGTGACGAAACTCTG	AATTGTGGGAAGTGACGAAACTCTA	GTTGCTGGTGCAGATGCCT	ACAAAGAACCACAATTGTGGGA
GTA0025034	Contig4507	TC	T	C	GCTACTTTCTCTGTAGCCAAACCA	GCTACTTTCTCTGTAGCCAAACCG	TGAGTTGCGCAGACCAGAGA	CCCATAATCAACATGGCTTCGG
GTA0024814	mango_rep_c7043	GC	G	C	GCATCTTGTTGTCTTTGACTCCAC	GCATCTTGTTGTCTTTGACTCCAG	CCGCATAGAATCTGGATATGTCGGA	TCTCCGCAAGAAAGAAGGTTTG
GTA0024839	mango_rep_c3739	CT	C	T	CACTAGAGCAATAGCAGAATAATCGAAC	CCACTAGAGCAATAGCAGAATAATCGAAT	CATTCCAACAGGGAGTCTGGGA	TGCCAATCAAACGAAGGATAACC
GTA0024804	mango_rep_c1339	GA	G	A	TCAAGAGTGGAGAACCAGCG	CATCAAGAGTGGAGAACCAGCA	TGGGAAGCTCTCACCCAAAAGA	GCAGTTTCTTTCACCCACATCA
GTA0024876	mango_rep_c3242	TA	T	A	TGGAGGCACATATATAGCATTTGCA	TGGAGGCACATATATAGCATTTGCT	AAAAGCTGCCCTCACGGC	AATCTATGGTGCCTTGTTGAGC
GTA0024974	Contig5043	GA	G	A	CCTAGCCAAATGAAGACAACTGC	TCCTAGCCAAATGAAGACAACTGT	TGGCAAGTTCTGGCGCAC	GCGTCTTTTGGCTGTTTCAGAT
GTA0025060	Contig2019	AG	A	G	CTTGCAAGGTTTCTCTAATTGCCA	TTGCAAGGTTTCTCTAATTGCCG	ACTCTTCAAGGGAAGATTTGATCAAGGA	AGAGCTCTTTAATGTTTCTCCTTGC
GTA0025342	mango_rep_c5186	AG	A	G	CCATGTTACCGGGAACTAGCAAT	CATGTTACCGGGAACTAGCAAC	TGGCTATGGGTCAAAGGGTCC	GCGATCATGGTCTTTAAGCATCT
GTA0025080	mango_rep_c4571	CT	C	T	TTCTCGCACAAGTCTCCCG	TTTCTCGCACAAGTCTCCCA	GATGTGCTTGCAAGCCTTCTGA	GCATGGCTGGTCCAATTCT
GTA0024892	mango_rep_c7501	CT	C	T	GATATCTTTAGTATCTCTGTATCGGCTGAC	AGATATCTTTAGTATCTCTGTATCGGCTGAT	ACACGATGATTCTCAATGAAAAGTGAGTAGA	CTGGCTGTCTACTATTGGTCTATTG
GTA0025310	mango_rep_c12623	AG	A	G	TCTGCTCATTTTCTCAGTTAACTGCTTA	TGCTCATTTTCTCAGTTAACTGCTTG	CACCTCAAGAGAAAGTGTAGTACAAATGG	GTTGGTGCACTGGTGTAATATCT
GTA0024945	mango_rep_c4348	AG	A	G	CTCTAGCAAAAGAGAGAGAGAGTAACAAAT	TCTAGCAAAAGAGAGAGAGAGTAACAAAC	TCTCTCGCCAGCGTCACTTC	TCAGTTGCATTCAGTGCCTTTT
GTA0025071	mango_rep_c6484	CA	C	A	GCATGTACAACGGATTCAGATGATC	TGCATGTACAACGGATTCAGATGATA	AGCAGGACAACCCAATCTCCT	CACCTCTACATTTGGCTGCA
GTA0024801	mango_rep_c10102	AG	A	G	CTGAGTTCAGTCTTCCCACCA	TGAGTTCAGTCTTCCCACCG	TGCCACCTTCAGTCCTCCAA	CATCCCACATTCAACAAAATTGTCA
GTA0025215	mango_rep_c6612	GA	G	A	AATATGCAGATTCAAGATAGCATGCG	CAATATGCAGATTCAAGATAGCATGCA	TGGCAGATCTGAGTTTGACATCCA	GCCTCTGTAGACTGAAGGATGA
GTA0024955	mango_rep_c7670	AG	A	G	ACCATCATCATCATCCTCATCATCA	ACCATCATCATCATCCTCATCATCG	CCTGAGGCCAATGGTGATGGA	CTCTTCATCTGCATCATCTTCATCA
GTA0024830	mango_rep_c19882	GT	G	T	GGGATACCACTGTTGCCTTCG	GGGATACCACTGTTGCCTTCT	CGCCGACAAATCTGACGCA	AGACGACAGCGTTCGGG
GTA0024774	mango_rep_c8049	TC	T	C	CAAATTTGGCATTGCATGCAGT	CAAATTTGGCATTGCATGCAGC	TGTTTGTTTGAAGAATCTTGACCCCAC	TGATTGATAAGTGCATGAATCTGGT
GTA0025147	mango_rep_c3280	GC	G	C	CCTTGTAAACAAAAAAAGAGTTGAGCTG	CCTTGTAAACAAAAAAAGAGTTGAGCTC	AAGTCTATATCTGGACGATTTGGTGCAT	GAGGAGATGCTCTCAACAAATCC
GTA0025255	mango_rep_c4378	TG	T	G	GGAACATATCTCAAAAGAAGATCCACCAT	GAACATATCTCAAAAGAAGATCCACCAG	CTCCTTCACAGAGCTGTGAGGA	CCTATTCTGTCTGAAACTTTCTCAGG
GTA0025024	Contig2251	TC	T	C	CTACTCCCAACACCTAACAGCTA	ACTCCCAACACCTAACAGCTG	GGGATGCTGATTGCTTTCTTGTTTCT	GCACAAGTTTAACAAGGAAACACAT
GTA0025099	mango_rep_c6225	AT	A	T	ACTCAATGCTAAGCTTCGTCGT	ACTCAATGCTAAGCTTCGTCGA	CTTCGCACCCAACACACCA	GTGCCATATAGATGGCAGCAA
GTA0025353	mango_rep_c4763	CG	C	G	AAATGAACTGGGTGCAAGTGTTC	AATGAACTGGGTGCAAGTGTTG	GTACGCGGCGGCGTTTT	TGGCCCTCAAAAGGAGATGA
GTA0025271	mango_rep_c16724	GT	G	T	GCAGAGCAAGGAAGGAAGAACTC	GCAGAGCAAGGAAGGAAGAACTA	TCACCAGAAGAGAACATCTGAGAGGA	CTTTTCGTATTGGGTGGTGGA
GTA0025150	mango_rep_c1852	CT	C	T	CTGCAGGTACCCTACCACG	CTGCAGGTACCCTACCACA	ACCGCTGCCTCTCGCC	AGAACTGGCAAATCTTGTGGC
GTA0025395	mango_rep_c9407	TC	T	C	GCTGTTTGGCTTGCTCCA	GCTGTTTGGCTTGCTCCG	GGTACTCCAGGTACGATGGCT	CAGACATGATCTGAGGCATAGC
GTA0025107	mango_rep_c2983	AG	A	G	CCGCTCACATAACCAGAAATGAAT	CCGCTCACATAACCAGAAATGAAC	TGTCACTACTTTTATTGTATGCTATGCTCTTACAT	CATGACGTGAGTACATCCCAC
GTA0025181	Contig1686	CG	C	G	AAACTCATGCAAATCTTCGAATCCTG	AAACTCATGCAAATCTTCGAATCCTC	AGCGAGTGAAGACCAGCAACT	CTGATGTCGAGGTGACTTTGAT
GTA0024939	Contig3129	AG	A	G	GCCAATCCACCAGCACTACTA	GCCAATCCACCAGCACTACTG	CCAGGCCAATTCTGAAGCCA	CACATACAGGCTCTCAGAAGC
GTA0024998	mango_rep_c2314	AG	A	G	ACACCCGTGAAGAAGGCA	ACACCCGTGAAGAAGGCG	GGCGACCTGGGAACACTAGA	CACAGACTCTCAGCTTTTCTTTCA
GTA0024895	Contig4806	GA	G	A	GAGCTCAAGGGATGGTAGTTCTAC	GAGCTCAAGGGATGGTAGTTCTAT	ATCCTAGATAACAACAGTAATGTGATCAAGCA	CTCCTCTAAGTCTCTTTAAACTGAGC
GTA0025360	mango_rep_c4542	GA	G	A	CAAGAGCAGAACAACATTCTGCTTATAC	CAAGAGCAGAACAACATTCTGCTTATAT	GGGCACTGTACAATTAACATCTTGCA	ATCCATCAACAAAATTTAAATCAAGAGCA
GTA0024770	mango_rep_c9029	GA	G	A	TGGCAACTCTGAAATTGTGTTAAGTG	CTGGCAACTCTGAAATTGTGTTAAGTA	CGCCAACCTTGCCTGACA	CTGGAGATGCTGAAAACCAATCT
GTA0024961	mango_rep_c12102	AG	A	G	CCATTCTGAAGTACCAGCAGACA	CCATTCTGAAGTACCAGCAGACG	ACCCTAGAAGCTGGCAGCA	CGATTACATCTTTGACTGGACCAT
GTA0025213	mango_rep_c5375	TC	T	C	AGATCAGCATCCTCAAGCACAATA	GATCAGCATCCTCAAGCACAATG	GGAATGATCCCTCTTCAGATGGAGT	TGTTCGATGCAACCAAATCAAGA
GTA0025152	Contig4872	CT	C	T	CTTTACCCGTGTGGTGGTTTAC	ACTTTACCCGTGTGGTGGTTTAT	CCACACTCGTCCACAGGTACT	TCTGTTACATCTACTTTACCCGTGT
GTA0025339	Contig866	TA	T	A	GATTGTAGTGCTTTTTCTCGCCT	GATTGTAGTGCTTTTTCTCGCCA	GGCTCCAGAGCTATACAGCACA	GCTGTATGTGTCCACTTTGTGA
GTA0025145	Contig920	AG	A	G	ACCAATGTACAACATCGATCTTTACTCA	CCAATGTACAACATCGATCTTTACTCG	CCTACCTATAATTATAGGAGACGTAATAAAATCCGGATA	GACTCCTCTGTGGTTCTGGT
GTA0025062	mango_rep_c11906	TC	T	C	CCTTTTGCTGGGTGTGCATTA	CCTTTTGCTGGGTGTGCATTG	GCATGTTCATGAGAGAGCGCA	AGCTCAACACATTATGGATTACAGC
GTA0024966	mango_rep_c10386	TC	T	C	CATGATGATTGGTTCTACTGGTACTCA	ATGATGATTGGTTCTACTGGTACTCG	CCATCCGTCATCACAGGGAGT	GGTAAACTGTAGCATATGTGTCCAA
GTA0024958	mango_rep_c17478	GA	G	A	CCTCTCCCTCTCCCGCTAC	CCTCTCCCTCTCCCGCTAT	CCTTTTTGCTGGTAATTCGATGAGATGAT	GCCGAACAAAATGAAGCAAAATGAA
GTA0024878	mango_rep_c4696	AG	A	G	CGTTGAAGCAAAAGCTTGTTTTGTT	CGTTGAAGCAAAAGCTTGTTTTGTC	GGGAACATCCAGCGGCGA	CGACGCAGGAATCGACTTC
GTA0025261	mango_rep_c59259	CT	C	T	GTTGATCACTGTGCATCAAGTGTAC	AGTTGATCACTGTGCATCAAGTGTAT	CAGAATAAATTGAATTAACAAACCTCTCTTCTTCAACT	AGGAAAGTATCTTTCTTGCTGTTCAA
GTA0025287	mango_c19388	TC	T	C	AGTAGGAGGCCTGTCCAGT	GTAGGAGGCCTGTCCAGC	TGAGTCTTTTCAGATTTGTTTGACATTTTTACAGAA	ACTCCACTTCAGCCTCATCA
GTA0025379	mango_rep_c7824	AG	A	G	AGAGAACGATGGCAAATCATAGAGAT	AGAGAACGATGGCAAATCATAGAGAC	GCAAGCCAGTCTTGCTTTGCT	TGGCAAAGATTTTACCCCTTTCA
GTA0024750	mango_rep_c5053	TC	T	C	GGGCGAATCACTTATGCAGTTATTTTA	GGGCGAATCACTTATGCAGTTATTTTG	GGCTTCCGTGATCAAGCAGG	TTGCATAAGGTAAAACTCTGGGC
GTA0024821	mango_rep_c2497	TC	T	C	GCGAAGTACTTCCCAATTTGCA	GCGAAGTACTTCCCAATTTGCG	GCTACCAGGCCTTGTGGG	CACCTCAAGTTGGACAAAAGGAA
GTA0024988	Contig1038	AG	A	G	ACCAGCACAAATCTGAGACTTACAT	CCAGCACAAATCTGAGACTTACAC	TCGGCGAAGTCTTCCGTTGT	CCACAAATATGTCCTTTAAACCAGC
GTA0025228	Contig2004	AG	A	G	GCGAACAAAACTCCTTCCACA	GCGAACAAAACTCCTTCCACG	AGGCTGCAGGTGTTCCGATA	TGCTCCAGGGACTCCAG
GTA0025359	Contig4078	CT	C	T	ACCAGTACAAAGATGCTTGGGAC	ACCAGTACAAAGATGCTTGGGAT	TCTCCAACTTTAACCTCAATTACAACGTCT	TGACCATTGCTCCCCGTTA
GTA0008174	Tcm010s00174807	TC	T	C	ACCTTAGAGCAAAGATTGATGGTGA	CCTTAGAGCAAAGATTGATGGTGG	TGGCATTGTTACACTGCTTTTGGAA	TCAGAAGCCTTTTGGTAGACCT
GTA0008924	Tcm010s00182599	AC	A	C	TGATTCGTTTAGCCTTTGGACCT	GATTCGTTTAGCCTTTGGACCG	TTGCCTTGAGAACCACTGAGTGA	TCATGGCGAGAAGGAGATGAT
GTA0008586	Tcm010s00309996	AG	A	G	CTGCTGTTCCACCATTGTCTT	CTGCTGTTCCACCATTGTCTC	TTCTCTGATGAGGTCGTCATTGTCC	GCTAGTGCAGATCATGAGGC
GTA0010320	Tcm010s00429052	TC	T	C	CTCCTTCATCAACGGCTGAGATAA	TCCTTCATCAACGGCTGAGATAG	AGCTGCTCTCCCAGACGG	ACCATCCTCTCCTTCTGCTC
GTA0012711	Tcm010s00473258	TC	T	C	CGGATGCCTATTCCCGGA	CGGATGCCTATTCCCGGG	ACCACGAGCAGAGTTATGTAATTAACTTTGAA	GCCCGTCCCGATAATCTAAC
GTA0010244	Tcm010s00693224	TC	T	C	CACACAATTCCTTGTACATTCGTGTA	ACACAATTCCTTGTACATTCGTGTG	GCCCAACTGTCTCGTAGCAAAAATTTTA	AGCATTGATAATAAACATCATCCACACA
GTA0049633	Tcm001s00798726	GA	G	A	GCGTGTTTCCCAACTCAAGAAAC	GCGTGTTTCCCAACTCAAGAAAT	ACCGTGAAAAATTGAGGAGGGACA	GAATCGCCATAATTTACCTAGCGT
GTA0049500	Tcm001s00799814	CG	C	G	TGTTGTCCCAGGTTTAAGATGCTAC	TGTTGTCCCAGGTTTAAGATGCTAG	ACCCCAGACCCTGAGCATT	TGCTGCCCGGTTTTTATGG
GTA0049534	Tcm001s01373247	GA	G	A	TGATCTTAAGCAAGCACCCCG	TGATCTTAAGCAAGCACCCCA	CATAAAATGATCATCTAGTCTCTCATACCAAGCA	TCTGCAAATTAATCAAGGCCTTGT
GTA0049647	Tcm001s08382124	AC	A	C	GCATGATAGGCTGAGCAAGAGTA	GCATGATAGGCTGAGCAAGAGTC	CCCCGGAGGGAAGCCTT	TCGGATTTTGACTATGAGAGGAAGA
GTA0049380	Tcm001s08450156	TG	T	G	ACTCTCAAGGGAACTTCAGATATTCCTA	CTCTCAAGGGAACTTCAGATATTCCTC	AAGGCATCAAGGTTGACAATTTTCCA	GAAAGTGATAGCTCACTGGTATCAA
GTA0049514	Tcm001s08787986	AC	A	C	CGTGCCCCAAGAGTTCTTCA	CGTGCCCCAAGAGTTCTTCC	CATGGTGTTACCGCTGTTGGT	CCCTTTTCACCCCAGCTC
GTA0049357	Tcm001s09104635	TG	T	G	CCAAAACTCAAAGTATTGCGGCA	CCAAAACTCAAAGTATTGCGGCC	GGACTTGCCATAGCGGCTG	GCCAAGCCACCTACGATTC
GTA0049640	Tcm001s09107851	TG	T	G	ACTCCAAGTTCTGCGGCA	ACTCCAAGTTCTGCGGCC	CGAAGAAAGTGGGCTTGCCAT	CACGTATGACGCCTTCAACAA
GTA0049555	Tcm001s09685890	GA	G	A	AACCGTACCTAGTGTAATGCGG	GAAACCGTACCTAGTGTAATGCGA	ACGACCATGGGACAAATGGAGT	GCTTAAAAGAAACCGTACCTAGTGT
GTA0049446	Tcm001s10280875	AC	A	C	GCTTTGCATAGATAAGTGGCTGGT	CTTTGCATAGATAAGTGGCTGGG	GAAGCACGACAAAGTGGGCA	GGTTCCTTCCAAATGCAAACATAT
GTA0049457	Tcm001s10367946	TG	T	G	GCAATTTGGGTCAAGCAACTTCA	GCAATTTGGGTCAAGCAACTTCC	GCATGATTTTGTTCCCATTGGCAG	GGTCCAATGTCTTTTGCAAGAAA
GTA0049378	Tcm001s11451523	CT	C	T	GCTGATTATTTTGACTATTTTGATTCTAATTCATCC	GCTGATTATTTTGACTATTTTGATTCTAATTCATCT	TGTTTCTATTGGCTCTTGGACTGGA	TGATCAAAAACTTGGTGTACATGCT
GTA0049506	Tcm001s13075153	AC	A	C	TGACATAGGCATTGGAGTTGCA	GACATAGGCATTGGAGTTGCC	GGATCCATGGCGGTGCTTT	TTTCCCTTATCCCCATCCTTATCT
GTA0049606	Tcm002s00003267	TA	T	A	GTCTGGCTGAAGAAGAGGCT	GTCTGGCTGAAGAAGAGGCA	CAAGGATGGATTATGTTGAAATTCGATTTCTCT	TTGAGAAGCTACGTCTGGCT
GTA0049363	Tcm002s00005403	TC	T	C	CGTTTGCCGCTGTCTGATCA	GTTTGCCGCTGTCTGATCG	CCACTAGGAGTGCTGGGGA	CTGTGCCAGATGAAGGAACATAAT
GTA0049516	Tcm002s00129021	AC	A	C	CCATGTACTCGTATATCAGGAGATTCAAA	CCATGTACTCGTATATCAGGAGATTCAAC	GGAGGATAAGGCACAGGCATCT	CCCACACACTTCCGTTCTC
GTA0049677	Tcm002s00821820	GA	G	A	GCTGCTTTGCTAGCTTCCTC	AGCTGCTTTGCTAGCTTCCTT	ACATGGAGAGCTGGGAACGT	ACCGTTTGAGATTTGCTTGGAG
GTA0049473	Tcm002s00949417	AG	A	G	CTCCATCTGATCTCCATATGGGAAA	CTCCATCTGATCTCCATATGGGAAG	TATTAAGTGGAATTATACTCTACTTGGGAAATATGATACT	GACCCGTATGAAGTAGAATTGTGAT
GTA0049505	Tcm002s00949433	TC	T	C	GTGGAATTATACTCTACTTGGGAAATATGATACTA	TGGAATTATACTCTACTTGGGAAATATGATACTG	GTGATTATAACTCCATCTGATCTCCATATGGG	TGGCAGGGATGATCAGATCATA
GTA0049636	Tcm002s01182844	CG	C	G	ACACGATGAACACGAAGAAATTCG	CACACGATGAACACGAAGAAATTCC	GCAATAGCTCCATCATGAGAAGAATTCTCT	CAGCCTGGAAATTATTTCTTATGATGC
GTA0049377	Tcm002s01355925	CT	C	T	GGTTCCTTAGCGAGAATTTTCAAAGAAG	GGTTCCTTAGCGAGAATTTTCAAAGAAA	CATTGACAAGCTGCGACACCA	CCTGCCATCAAATCGATCGG
GTA0049650	Tcm002s01785057	AG	A	G	TGTAGGGAATGGACCTTTCCAAA	TGTAGGGAATGGACCTTTCCAAG	GTTGCTGGTTCTGCTCTTGCT	TTCAGGGCAAAAAAGAGATGTTATAGAA
GTA0049520	Tcm002s02622940	AC	A	C	GGTGGGAGCTGAGACCAA	GGTGGGAGCTGAGACCAC	TGCTCGTCTTACTTCCCTGCA	CAAGGCGTTTGGCTATTAGAGTT
GTA0049646	Tcm002s03339877	GC	G	C	CCGGAACTGGAGGGGG	CCGGAACTGGAGGGGC	GAAGCCACTTCCTCCCCCA	AAGTGGTTTCGTATATTCCGGAAC
GTA0049388	Tcm002s03447932	AG	A	G	GGAGAAGATTCATACAAAGTCCAACATGTA	GAGAAGATTCATACAAAGTCCAACATGTG	TCATAATTCAATCATCACAATTTTGAAATATGATAGAAGG	CCGAAAGCATTCAAAGATAAATTGGT
GTA0049629	Tcm002s08388425	AG	A	G	ATGGTGTTATCGTAAATAGGGTTCGT	TGGTGTTATCGTAAATAGGGTTCGC	ACGACCATGGTAGAACCGTTGAA	CGAATGTCGTTCTCAAGTGCG
GTA0049515	Tcm002s09874234	CT	C	T	AGAGAACGGTTAATTCCTTGTAAATTCTTTC	AGAGAACGGTTAATTCCTTGTAAATTCTTTT	CCCCTCGTTTGTCAGTAGCCA	CTTCATTGGAGTCAGAGAACGG
GTA0049443	Tcm002s10678525	AT	A	T	CAAGCGCAACAACTTAGCAATGA	AAGCGCAACAACTTAGCAATGT	GGCCGCAGACAAAGACCT	CCATTAACCTCCAAGCGCA
GTA0049553	Tcm002s11072529	AG	A	G	AGCTCCTTCATAAAACTCTATTACCGAT	AGCTCCTTCATAAAACTCTATTACCGAC	GGCTTTCGCCGTAAGTTGCA	GGTTCCGACCAAATTCTCTTCA
GTA0049475	Tcm002s12549868	GT	G	T	AGCAGAGGTATTTCCCTGTTACAG	AAGCAGAGGTATTTCCCTGTTACAT	TGCCAGACATCTTCCCATATGCT	TCGGATTTTGTTGCTGGGTTT
GTA0049707	Tcm002s13029755	CT	C	T	CCTCTTCCCTTCCCGACTG	ACCTCTTCCCTTCCCGACTA	CATCATGCCTCCTTGACGTGG	CTGATTATGTGGAGGGCGAC
GTA0049384	Tcm002s13718670	GA	G	A	CAATGTCTCGATTGTCAACACCAG	CAATGTCTCGATTGTCAACACCAA	ACACGATGATGCTGATGATGGGT	GCACCAACCACGTTATGGTC
GTA0049645	Tcm002s15453253	GA	G	A	TTGCTATTGTTTTTGCTTTCGATAAATTTCG	CTTGCTATTGTTTTTGCTTTCGATAAATTTCA	TGTGTAAACAATAACTTTAGTACCAACAAGA	CACAACCGAAAAGGAGTTGCT
GTA0049617	Tcm002s17098626	AG	A	G	TCATTACAGGCAGAGTTAATGGCA	CATTACAGGCAGAGTTAATGGCG	GACACATTGTACTAAATACATAAAAGCAAACCTCT	GGGTTTTCTGAAAATTTTGGACCTT
GTA0049503	Tcm002s18621195	TA	T	A	GAGAGAAATAGTTTGGCCAGATTTTCTAATA	GAGAGAAATAGTTTGGCCAGATTTTCTAATT	CTTTGGCATTTCGGAGGCAATAGT	AACAACGAAGCAAATTAAATTCCAGG
GTA0049372	Tcm002s23507517	CT	C	T	ATGGTTCCAACACGTCTTTTCATTC	ATGGTTCCAACACGTCTTTTCATTT	TCATTGACTTTTTGTTACATAAAAACAAAATTTATAAAAA	CTTTGACCGAGAATAATGGAAGGT
GTA0049622	Tcm002s26449328	AC	A	C	ACAGGTCATACCACAACTGTTGT	ACAGGTCATACCACAACTGTTGG	TACCATGGTCATCCAAATCAACC	ATTGTAATCAAACAGATGGCGGT
GTA0049423	Tcm003s04142057	GA	G	A	ATGAAATTGATGCACTTGGTACCTTAAC	CTTATGAAATTGATGCACTTGGTACCTTAAT	AGTGCAACCACTTCTGCAGCTA	TCCAAGAAAAGTTGTTGGAGCTT
GTA0049614	Tcm003s04842167	GA	G	A	AGATTGAGGATGCCGGAGC	TTTAAGATTGAGGATGCCGGAGT	CTGAAGGACAGAACCTAAATTTGTAACCG	GGTCATAACACTTTGACTAGTTGGT
GTA0049626	Tcm003s06142310	CT	C	T	GCCTACCAGAAAGGTTTGATCCTG	GCCTACCAGAAAGGTTTGATCCTA	CTGTAATATCCTTAACTTGCTCTAGAGAGGTG	AGTGGTAGAAAAGATTATGTTGAGCC
GTA0049391	Tcm003s32014983	AC	A	C	CTCAAGATCACAATAACTTTGATGATCATATACA	CTCAAGATCACAATAACTTTGATGATCATATACC	CCTCTGAGTTAATTTGGTTTACTGGGAC	GAGTATCTTGCTAATGCCCGC
GTA0049418	Tcm003s32743353	TG	T	G	GGTGGAGGTAGATTGCCTTCA	GGTGGAGGTAGATTGCCTTCC	CAATGTATGGACAAGAAAGACTGGCG	TGATTATCAACGCAATCCTTGTTCT
GTA0049484	Tcm003s32777650	AT	A	T	ATTCTTGTTTCTCCCTCTCAAGCT	TTCTTGTTTCTCCCTCTCAAGCA	ACAGACCCAGAGAAATGAACTGGAAT	CTCGATTTCAGAGAGTCTTTCTGC
GTA0049577	Tcm004s00005779	CA	C	A	GGCGGAATGGGCAAAAATCTC	GGCGGAATGGGCAAAAATCTA	TCCGGATGCCAAGTCCCC	CTGAATGCAAGAAAATGCATTGG
GTA0049382	Tcm004s00013015	AT	A	T	AATTTTGGAGATTAAGGAGTCAAAAAGGAAT	AATTTTGGAGATTAAGGAGTCAAAAAGGAAA	ACCTTGGAGCGCCACTTCA	CCCATCCTGAAATACGATCACGA
GTA0049529	Tcm004s00037822	CT	C	T	CACCCACTAAGTCGATTCCTTTG	GCACCCACTAAGTCGATTCCTTTA	GGATGCCGCGCATAAACGA	TCAAGCCATTTTATCTCGTACGC
GTA0049603	Tcm004s00350340	GC	G	C	GCTGTTCCTGAACAAGAACAACAAC	GCTGTTCCTGAACAAGAACAACAAG	GTTGTTGTTCTTGTTCAGGAACAGCT	CTGCTGAAGAAGAAGAAACAGCT
GTA0049594	Tcm004s00621973	GA	G	A	AGACTTACAGGTAAAGGAGAATCTGC	GAGACTTACAGGTAAAGGAGAATCTGT	CCTGTTGATTTCAAGAGAATGCTTGGAT	ACGAGTATTGGAAGAGAAAGAGACT
GTA0049449	Tcm004s00647588	AC	A	C	CAACTGTTGTTCTTATGGCAGGT	CAACTGTTGTTCTTATGGCAGGG	TTCCACAGCAAAAATTAACTGGATCAACA	CAGCTGGGAAAAGTAGAGATTAACT
GTA0049392	Tcm004s01198326	CA	C	A	CTTTGATAACTACGAAAAAGGGTCTGAG	ACTTTGATAACTACGAAAAAGGGTCTGAT	CCTTCACCCAAACAATCGAAAAATATTTCATTG	GCCAACCACATCTTGTGCAAA
GTA0049591	Tcm004s02024164	AG	A	G	GCTGCATAATCATGTCCTGCATAGT	CTGCATAATCATGTCCTGCATAGC	ACTGATTGCATTGCTGCCGTT	CGAATTCATCCCCTAATTCTGCT
GTA0049556	Tcm004s03169369	CT	C	T	GTGTTCATGCGGTGAGTTCC	CGTGTTCATGCGGTGAGTTCT	ACGGCATGCATGCAGGG	GTTAACCTCTCCACCAAGACG
GTA0049416	Tcm004s03721893	TG	T	G	CTCGGTCTGCTGGAACTGAA	TCGGTCTGCTGGAACTGAC	CTTGCAACCGCGTCGCA	GCGACCTCCCAAGCTG
GTA0049461	Tcm004s04573926	CA	C	A	CCTCTACCACCTTTTGTATATCGTCC	CCTCTACCACCTTTTGTATATCGTCA	CCTGCAGGGAGTTAATCGGTTT	CTTGTACTGTAGGTCTCCCCT
GTA0049365	Tcm004s05231841	TC	T	C	CCAATCATCTTCGCACTCGTAGT	CAATCATCTTCGCACTCGTAGC	CCTGTACCGTTGATGGTTTGCA	AGCTTGTGTGACATAAGTTCACC
GTA0049688	Tcm004s07181955	CT	C	T	CCTCTCTAATGGCAGTCACTTTTG	GCCTCTCTAATGGCAGTCACTTTTA	GACTACTTAGAAGCCTACCAAAATCTTGGA	TGTGATGATGTTCAGATCTTTAGCC
GTA0049521	Tcm004s10952630	GA	G	A	GGGATGGATTGGCTATCACCC	GGGATGGATTGGCTATCACCT	TGGTGGCTCATCGGAGAAATCA	ACCTTAGATTTTGACGTGATCTTGG
GTA0049655	Tcm004s12181882	CA	C	A	GATTTACTTCTCCTGTGATGGACTTTTG	GATTTACTTCTCCTGTGATGGACTTTTT	GCATACAAATTTTTCAAGCTTTACAATGAGCA	AGCTCTCAACAAGTCTGTGAAATG
GTA0049381	Tcm004s12182014	CG	C	G	ACGTAACACTTCATAAGAAAAGTCAAATTCATG	ACGTAACACTTCATAAGAAAAGTCAAATTCATC	CTTGAGGAGAATGAGCAAAATTGCGA	TTGCGCTAGGCAAATGTTCA
GTA0049643	Tcm004s12485401	CT	C	T	CCTCTCACTAAAGTTTTGTCTCAGC	CCCTCTCACTAAAGTTTTGTCTCAGT	CCACTAACACTAAAGCCAATAGCCC	AGAGGACAACTTAGCTGACCC
GTA0049568	Tcm004s13645361	CT	C	T	AAAAGGCTGAAGCATATGCTGC	GAAAAGGCTGAAGCATATGCTGT	TGTATGTATGTATGTATATAAAAGAACTTACTTCCTTAAA	TTCCTCTGGATATCCCCTTTGAA
GTA0049447	Tcm004s16276537	TA	T	A	GAAGAATTTGTAGAACAACAACGATCTTCA	GAAGAATTTGTAGAACAACAACGATCTTCT	GTGCTACTTGTGGTGATGATAACAACAAT	CTTCCGTTTTATTTTCATCTGGCG
GTA0049678	Tcm004s16277965	TC	T	C	CATGAATTATGCAGGATACTTTGGGT	CATGAATTATGCAGGATACTTTGGGC	CCCGTCCTCCTTTATACCTCCA	GTTCTCATGCTTATTTTCTCCCCA
GTA0049408	Tcm004s16278099	CG	C	G	TCTGGAGCAAGTGAGAACCC	TCTGGAGCAAGTGAGAACCG	AGCAGTGCTCTCCTTCTCAACAG	TGAGTCTACAAATTTGGAGGCAAC
GTA0049487	Tcm004s16278238	TC	T	C	CCCCCGCTGCAACAGT	CCCCGCTGCAACAGC	CAAAAGTGCCGAGGTTGATTGACA	ACCTGACAAAATTCTTCCATGCC
GTA0049593	Tcm004s16278343	CT	C	T	TGGTGGGACCATGAGGAAC	CTGGTGGGACCATGAGGAAT	AAGCTGAATTCTTGTTCTTGCGACG	CTGTCAGAGATACTGGACAGCT
GTA0049642	Tcm004s16279144	TC	T	C	CCTCCACTACCTATTGAATCAGGTTTA	CCTCCACTACCTATTGAATCAGGTTTG	CAATATGGGCAACACTCGGCA	CACCCTTTGATTGAAATGATTTGAAGA
GTA0049406	Tcm004s18391894	AC	A	C	TGTCTTCCATGAGAGACCTTTCAATTA	TGTCTTCCATGAGAGACCTTTCAATTC	TGGCAACATGCTGAAGCGAAAA	AGCGTAATAGTACTGTTAATCCGTCT
GTA0049538	Tcm004s18393288	TC	T	C	TTATTATGTTGTATCATTGTTTGGCGACAT	TGTTGTATCATTGTTTGGCGACAC	AGGCACCATACCAGTGCATCT	GTGGGATAGGCTTGTTAATTATACTAGTT
GTA0049427	Tcm004s19274955	GT	G	T	CTGGTTTCATAGCTTCATGGCTTG	CTGGTTTCATAGCTTCATGGCTTT	GCCTTGACAGTGTAGCCTCGT	GTATGTGTAACCGGAGCGTC
GTA0049679	Tcm004s19510259	CT	C	T	CTCTCTCTCACTCTTCTCCTGC	CCTCTCTCTCACTCTTCTCCTGT	GGGCTCGGGTTTGCGTC	CAAGCACCAGATCCAGCATC
GTA0049402	Tcm004s20268762	AC	A	C	TGAACAGCATCCTCGTGCA	TGAACAGCATCCTCGTGCC	CCTAGCCACATCTCTTAGTGGCA	GGATTAGCAATCTACCATGGGATG
GTA0049474	Tcm004s22432171	AC	A	C	GAAGGAGACGTGCTTTTTGCA	GAAGGAGACGTGCTTTTTGCC	AGCTGCAGCTCAGATGCAGT	GCATACCGGATCATGGAATGATAT
GTA0049526	Tcm004s24910283	AG	A	G	CTTGCAAACCGTGGTATTCGAT	CTTGCAAACCGTGGTATTCGAC	AGGGCATGCAGTCACTCCA	TGCAGATGCATAGAAAACACAGC
GTA0049522	Tcm004s25128616	GT	G	T	CTCAAAGACCCCTTAAGCCTTTC	GCTCAAAGACCCCTTAAGCCTTTA	TCTACATACCAGATGGTTCTTCCAATTGTT	CCGGGTAGAATGGAACAAGAAT
GTA0049453	Tcm004s25128834	TA	T	A	CCAGCAGTGGACTATTCAGGT	CCAGCAGTGGACTATTCAGGA	CCTGCAATATGAAAAGTGGATAAGAAGATATTCC	GCGATTTTACAGATAGCTCACAAGT
GTA0049589	Tcm004s25128897	TC	T	C	ACTAGTTTTAAATGCGGAGGAATCAGT	CTAGTTTTAAATGCGGAGGAATCAGC	TGCTAAACTATGATGAACTCCAACTCCA	TTCTTATCCACTTTTCATATTGCAGGT
GTA0049369	Tcm004s25312311	GC	G	C	TGCTCGTCATCTTCCTCACAAG	TGCTCGTCATCTTCCTCACAAC	GGTGGATCAACACGTATGCCT	GATTGACGGTCACATTAGGTTCC
GTA0049387	Tcm004s25312636	CT	C	T	CTTTTCTGGTTCCAGTTTACCTTTCG	CTTTTCTGGTTCCAGTTTACCTTTCA	GGCCATCTGCAGTGGCAGTA	CTGTGTGGTGTTTAGTAATACAGCT
GTA0049654	Tcm004s25313416	TA	T	A	GGACAGCAACAAAGGATGCA	AGGACAGCAACAAAGGATGCT	GGCAGCAGTCGGTTCATTGAT	CTGCTTACTTCAATGATTCCCAAAG
GTA0049587	Tcm004s25320628	AC	A	C	GTTTTGCCAAAGTAGTTTTCCCAAGA	TTGCCAAAGTAGTTTTCCCAAGC	AACCCGAGTGATGGGCAGA	CCTTTCCACTTCAACATCATTGTAC
GTA0049551	Tcm004s26232550	GC	G	C	GTCGCCCCAGTACCCAG	GTCGCCCCAGTACCCAC	GTTCTCCACAGATGTCAAGAAGGGT	GCCTGCACTTGCCTTCATT
GTA0049379	Tcm004s27956569	AC	A	C	GACCTCCTTCATGGCAGGT	ACCTCCTTCATGGCAGGG	GAAATCGCCCCCTTGGACC	CACATTCCCGGTATGGATGTTTC
GTA0049637	Tcm005s00032255	GA	G	A	GGTGAGGCAACCAGTATTTCTG	GGGTGAGGCAACCAGTATTTCTA	GTCTGCCGGACCCCGA	CGAGAGAGAAAAAATATTTTCTGCGG
GTA0049549	Tcm005s00699904	AC	A	C	GTTGCTCAGCTAAAGTTGAAGAATTCA	TTGCTCAGCTAAAGTTGAAGAATTCC	CCTCCTTGAAAGTAACGTAAATGTGGC	ACTTAGGTTTAAGTTTCCAAGTTGCT
GTA0049397	Tcm005s00934147	TC	T	C	GCAAGTGCCTTTTCTGTAGTTGA	GCAAGTGCCTTTTCTGTAGTTGG	CCTGGACACCACCACAGAGC	GTCACAAGCAGGCATATTTGGA
GTA0049621	Tcm005s00934450	GA	G	A	AAGTTGGTAACCTGAACATTCTTGC	GAAGTTGGTAACCTGAACATTCTTGT	GGCTGCTAGGAATCTCACCTGA	GAGTGGCTCAATTCCAGTTGA
GTA0049510	Tcm005s00934794	GA	G	A	TTGAACTCTCTAGGAATGGAAGGC	AATTTGAACTCTCTAGGAATGGAAGGT	TGCAGTCCCTCTAAGTTTTGAAG	TGGCATTGGAAACCTTGTCAATT
GTA0049628	Tcm005s00934987	CT	C	T	AAATTGGTGACCTAAGCTTTTTCGG	GAAAATTGGTGACCTAAGCTTTTTCGA	CCAGAAAGACCTAATACTTCTAGAGCAGAAA	CGATAACAAACTTGGAACTGGGA
GTA0049535	Tcm005s00935148	TG	T	G	ACAATTTTACAGGAACCATCCCTGTA	CAATTTTACAGGAACCATCCCTGTC	AGTCAATTATCTGAAGTCTAGAAGCATTTGACA	GAAATATTTGCTGGTGGTGTTAACAA
GTA0049696	Tcm005s00935615	AT	A	T	GCCTGCAGCATCTCAATTTGT	GCCTGCAGCATCTCAATTTGA	AGGAATTTGCCCGCCAAAGG	CTCAAGAAATCGGTCGTCTGT
GTA0049411	Tcm005s00935949	TC	T	C	AGGTATCATTGCAGATTCCGAACAT	GGTATCATTGCAGATTCCGAACAC	GTTCTTTCAGGGGATTTTACTTTTGTGGA	CGATCAGATTCATTTGCAAAAGCAG
GTA0049491	Tcm005s01975705	TC	T	C	CCAAAGCTCTGTGGCGTGT	CAAAGCTCTGTGGCGTGC	CAGGCTAGCACAGTCCGGAA	TGCAAGAAACCAACATGGATACTC
GTA0049711	Tcm005s04156874	GA	G	A	TGGTGAAAATGATCCAGCCTCC	TGGTGAAAATGATCCAGCCTCT	ACCCATACTACAAGAAGAGACATATGAGGT	TTTCATCACCATGCAACAGTTCT
GTA0049576	Tcm005s03702319	GT	G	T	TGCAGCTGCAAGTATATTTCAAAACG	ATGCAGCTGCAAGTATATTTCAAAACT	CGCTGCAGTACCATTGGCT	TGGCATTTATCAACATGCAGCT
GTA0049631	Tcm005s04093719	AC	A	C	CAATCCAGCTCTCTATCCCGTA	CAATCCAGCTCTCTATCCCGTC	TCCTACTTTGCTTAGGGCATTGGT	AGGAAAATCCCCTCACCTCC
GTA0049371	Tcm005s29078639	TG	T	G	GCTGCTGCTGTTGTATCCACA	CTGCTGCTGTTGTATCCACC	GCTGATTGAACATTCATGTCTGATATAGGAAC	TGCCATTGCCCATCGTATTG
GTA0049399	Tcm005s30542204	AC	A	C	CCTTCCCATTCAAATAAAGCACCTAA	CCTTCCCATTCAAATAAAGCACCTAC	CACAACCCCTTGCTTCGACAA	GCTTCTCAAGCTGAGGATTATCTT
GTA0049657	Tcm005s30690094	TG	T	G	GTCAGAAGGAGCATTTTGAACAAAGA	TCAGAAGGAGCATTTTGAACAAAGC	CCATTGTCGTGTGATACAGTGGC	TCCTGTGAAAGAGTTAAATGAATTGTGT
GTA0049426	Tcm005s32100554	TC	T	C	CTTTTTCCTTCACCATTTTCACCTCATA	TTTTCCTTCACCATTTTCACCTCATG	CACACCGATGGTTTTACATGTACAACT	GCGACACATGGTATGATATCGGA
GTA0049525	Tcm005s32100604	GT	G	T	CGACACATGGTATGATATCGGAGTC	CGACACATGGTATGATATCGGAGTA	GGTGAAGGAAAAAGAAGAATATCAAATTCTCAACC	TGGCTTAATGAAATATGTTCCGGC
GTA0049635	Tcm005s34382599	TC	T	C	CGACAAAGACAGTAGATTTTCTTCTCTTCA	GACAAAGACAGTAGATTTTCTTCTCTTCG	AGGTCACCCAAAGATGGAGGG	ACATCCACGGGGAGACG
GTA0049668	Tcm005s34382696	AG	A	G	CGCCAACACTTGGAAACAGT	CGCCAACACTTGGAAACAGC	TCCCCGTGGATGTTCTGGAAA	CAAGTGGAGAAGGCCAGAC
GTA0049595	Tcm005s34386630	TA	T	A	AACTTACAGAGGCGCAAGTAAGA	AACTTACAGAGGCGCAAGTAAGT	CCCTCCATCAAAATAAGGTCTAATTTAGGCA	ACGTTGACCTCTCAACCTCA
GTA0049612	Tcm005s34386821	TC	T	C	CTCTTATCAGCCATCCAGACTGAAA	TCTTATCAGCCATCCAGACTGAAG	CAGCTTTCCTAATCCTTGTTTTCTTTTCTCC	GGTCAACTATTAAGACTCTTATCAGCC
GTA0049695	Tcm005s34573685	AC	A	C	TGTGATTTAAAGCCAAAACGCTTCA	TGTGATTTAAAGCCAAAACGCTTCC	CCTGTTCATAGATTAATGCAGCAGTGG	GGGCATCAATGGAGCTTTGT
GTA0049439	Tcm005s34767258	GT	G	T	CCTTCTTTGAGTCAATAGCTTCAGAAG	ACCTTCTTTGAGTCAATAGCTTCAGAAT	TCCTCTGTTGCCGGAACCA	TGTGTGTTGATCAATAAAGAGTGATTCA
GTA0049466	Tcm005s34767361	GC	G	C	CCAAATGCTAATGGTGGCCAG	CCAAATGCTAATGGTGGCCAC	GCTTGAAACACTTGCTGGGA	GCTCATACCATGACATAACCGAT
GTA0049558	Tcm005s34767389	GA	G	A	TGCAAAAGATGGAAGTACTTTAATGGC	CTGCAAAAGATGGAAGTACTTTAATGGT	GGCCAGAGTCTTTTCCCAGC	CATTTAGGTTTACTTCCCCTCTGC
GTA0049684	Tcm005s34768035	TC	T	C	TTACATGGATTCCTTTCTTCTTCCTCA	ACATGGATTCCTTTCTTCTTCCTCG	CGGTTCAAATAGATTCTTAAAAACTGTAGCTGT	GAGAGTCAGCTGAAAATGTGATTTTT
GTA0049405	Tcm005s35488685	AG	A	G	TGCAGAAACTATACCAGGACATGAAAT	GCAGAAACTATACCAGGACATGAAAC	CGGTTCAACTTGGTGGTGGTT	GCTCCGGTGTTTATATGTAAAAGGT
GTA0049390	Tcm006s00377769	AC	A	C	TGGTGCTGTTCCAAATCAATCCTA	GGTGCTGTTCCAAATCAATCCTC	TGGGATCAGCTGCCTGGT	TCACATTAATGATCATAGAGTTGGTGC
GTA0049463	Tcm006s00512128	GA	G	A	TGTGTAACTTGCTTGTCCAACAAC	CATGTGTAACTTGCTTGTCCAACAAT	AGTCTCAATCTCAATGGAGGGCA	AGATTATCTTCAAGCTTGCATGTGT
GTA0049649	Tcm006s00513817	AG	A	G	ATGTAGATCGAGGCATTCTAGTGAAAT	TGTAGATCGAGGCATTCTAGTGAAAC	GCTTAAGGAGTTGCCACAGGG	CAGCTGAATTGGTAACTCTGATATGT
GTA0049370	Tcm006s00907985	GA	G	A	GGTGTCACACCCTCTTCATCG	GGTGTCACACCCTCTTCATCA	CAACTATATCCGTGAAGAGTTTGAGAGGA	GTGCACTACATTGTCATATGAGGT
GTA0049488	Tcm006s01775767	TG	T	G	ACTCAGCTTTATCTACAGATTGCCTT	ACTCAGCTTTATCTACAGATTGCCTG	AGTGGTGCTCAAACCTAACTGGA	CTCAACACTTGAATCCTGAAACTCA
GTA0049598	Tcm006s02130973	CT	C	T	CTTTGGTGCCTAATGGTAATGAAGC	CTTTGGTGCCTAATGGTAATGAAGT	GACGGTATGTCTCTAATTCTGCTAACATCT	CAGGCAAGCAAATCTCCCC
GTA0049430	Tcm006s02366301	GA	G	A	GCCTGGCTTTTTTTAACTTAAAAGCC	GCCTGGCTTTTTTTAACTTAAAAGCT	AGCTTAATTTAAAAGTTATTATTTTTCATAAGAGCTTTA	GAAGTTGTTTGGCCTGGCT
GTA0049641	Tcm006s02452858	TA	T	A	CACCATTTAGGACATTATCTTCATCCACTA	ACCATTTAGGACATTATCTTCATCCACTT	GCGTTGCAAGTATTCGGAATGTCT	TCCTCTATCAGACCTTCATGATCAC
GTA0049494	Tcm006s02799720	GA	G	A	CCATAGCTCCATCGTTCGCTG	CCATAGCTCCATCGTTCGCTA	GTGGTGGATAAAAAAGGACATGACACA	TGTCGTCTCCTGAGTCAAACT
GTA0049398	Tcm006s03069331	AT	A	T	TTTTAAAGATTCAGATTATCAACCTTATGAGGAAAT	TTTTAAAGATTCAGATTATCAACCTTATGAGGAAAA	CCTAGAGTCACCATGACATTTCCTCG	ACCAAATGAAACAATGGGTTCTAGT
GTA0049697	Tcm006s13253348	AG	A	G	GTATAGACTTCGCTCGAAAGTGTCAT	AGACTTCGCTCGAAAGTGTCAC	GGTATGGATTTTGTCCGCATATATCTGAC	GCTCACGTTGGAAACGGATT
GTA0049687	Tcm006s18084612	GT	G	T	CCATCACGATATGCTGTGGGAG	CCATCACGATATGCTGTGGGAT	ATCCAGGAGGGGCTCTTGAAAA	AAAGCCTCAGCTACTCCCA
GTA0049512	Tcm006s20504059	GT	G	T	CCATTAGAGAAGTTTCCAGAGTTATGGATAC	CCATTAGAGAAGTTTCCAGAGTTATGGATAA	AAATATGTCCGTCCTAGTAAAAATTATCATGTATACCTAA	GCTGGTGATCAAGGTTTGGC
GTA0049620	Tcm006s20846379	AG	A	G	TCGCAAACAGTCTCAGGCA	CGCAAACAGTCTCAGGCG	GGGAGATGCCTCTGATGCTCA	ATGCAGAATTAGCACTGAATCACAT
GTA0049682	Tcm006s20846459	CT	C	T	TGCTGTCATACTTACTTGTAACTATCATCG	ATGCTGTCATACTTACTTGTAACTATCATCA	AGGCATCTCCCACATCTTTGGT	GCAGAGTCTTTGTCTGATATATGCAA
GTA0049436	Tcm006s22126130	GA	G	A	GGAACCTCATTCGTAAATGTGTGC	TGGAACCTCATTCGTAAATGTGTGT	CAAGCACAGCCCAACGATCA	AGTTGATAATGAGAAATGCCATTGGA
GTA0049476	Tcm006s22149038	CT	C	T	TTCCAAGCAGGGAATATTTTTGTACAC	AATTCCAAGCAGGGAATATTTTTGTACAT	TCCCATAGGCGACCAACAAGT	GGCACACAATGACTTCCATTTT
GTA0049676	Tcm006s22355586	CA	C	A	GTTGCCAGTGGAAATGTGGAC	GTTGCCAGTGGAAATGTGGAA	CAGCTGATTGAGTGCCCATCG	CCTCCAGATCTCAAGAAGTGGAAT
GTA0049438	Tcm006s23688355	AG	A	G	GAGGTTCACCAGGAACGAGTTTA	GGTTCACCAGGAACGAGTTTG	GACGCCAATGGTGGACTTAGA	GGAAAGTCCAATCTGCTCTCG
GTA0049499	Tcm006s24072148	AG	A	G	CCTTGGAAAAGATATCTGTTTTCTTTAGGT	CCTTGGAAAAGATATCTGTTTTCTTTAGGC	AGGGAAACCAGCACAGGAAGA	CTACGGATTCGTCAACTTGGTC
GTA0049442	Tcm006s26254661	CA	C	A	AGAGAACTGCACTATCTATTGGCTTG	AGAGAACTGCACTATCTATTGGCTTT	GGTCAGAGCATCCTTGGATGAGA	CCCTGAATTGCTTCAATCTGGA
GTA0049541	Tcm006s26509189	AC	A	C	GCCTTTGCAAGCCACATATTGAA	GCCTTTGCAAGCCACATATTGAC	CGTATCTCATGGTTGGAGTGGC	CCGAGTCTGCAGATATATAGTTTCC
GTA0049661	Tcm006s26865198	TG	T	G	ATCTTCAACGATGGGAATTACTCCA	TCTTCAACGATGGGAATTACTCCC	CCTCTACAGCTGTGGCCGA	TCATAACAGTGTCAGTTTGTCATCTTC
GTA0049480	Tcm007s00460954	TC	T	C	AACCCAGAGATAGCCAGAACTTT	AACCCAGAGATAGCCAGAACTTC	CCTCTGCTCTATCCTTTGGCGA	CAGTACGTCCCCAATCTAAGTACA
GTA0049700	Tcm007s00870571	GT	G	T	GAGCTAACATGGTAAATGGCCG	GGAGCTAACATGGTAAATGGCCT	TGGCCATGGTTGTTCACACG	CCCCGAATTTTATAGGATTTTTAAATGAGG
GTA0049683	Tcm007s00995961	TC	T	C	CAAGGCTTGCAAACTGCTGATA	AAGGCTTGCAAACTGCTGATG	GGTAGGGAGAATTCCAAGCTCCA	GCCAATCAATTCGTTACTAGCAAG
GTA0049517	Tcm007s01765529	GT	G	T	AGAAGGTGGAAGTGCATCAGAC	AGAAGGTGGAAGTGCATCAGAA	GCACTGCACTGTCTAGTGGC	ATCTGTGATTTATGCAGAGCATCC
GTA0049364	Tcm007s02143834	CT	C	T	ACAAATGTCTGGTAATCATCTTCATCAAC	CACAAATGTCTGGTAATCATCTTCATCAAT	GGCAGGTGGGTACACTCCA	AGAGTATGGATCTGAAGCTCTCC
GTA0049462	Tcm007s02564346	TC	T	C	AGGTACTGTAATTTATCACAACCCCA	AGGTACTGTAATTTATCACAACCCCG	GGATCCCCAATCTCACTTCCCT	GGTGTTGTATCCCTTCTGGC
GTA0049710	Tcm007s02745689	TG	T	G	CCCTCGATAAGGCAGGCAATTA	CCTCGATAAGGCAGGCAATTC	TGGGAGATCAGGCATTTCTGCT	ATGCAGATTACACGTTGAGGC
GTA0049601	Tcm007s03360521	GC	G	C	AGCCCTGTTGAACTTGGAGATC	AGCCCTGTTGAACTTGGAGATG	ACCAGTGTGGATGTGCAGGA	GCTGCAGGCTTGGAGATTAT
GTA0049609	Tcm008s03082073	TC	T	C	CACAAACTTTGAAGAGTGTCTTGCTTAT	ACAAACTTTGAAGAGTGTCTTGCTTAC	CGTCGAATGGTCCTTGCCTG	TTGCAGGAATTTACGAGTTACACAA
GTA0049675	Tcm008s03677987	GT	G	T	ACTTTTGTAGGTGTTTTATCGGCTTG	GTAACTTTTGTAGGTGTTTTATCGGCTTT	CATCTACCATTCCAGCATGGCC	GTAGGAGTCAGACCAAATCAGGTA
GTA0049469	Tcm008s04842661	GT	G	T	CTATCCAGGAAGCTTTTGCGATG	ACTATCCAGGAAGCTTTTGCGATT	TCGCACCACTTGGACGCTA	GACTCAAATCTAGCTGAAGTTCTCA
GTA0049542	Tcm008s04969398	TA	T	A	GACATGCCTTGTGGGTTATTGTTA	GACATGCCTTGTGGGTTATTGTTT	GGCCCGGTAGCCCACT	GGTTTTACTTCCATGGCAAGTTTG
GTA0049619	Tcm009s08356835	GC	G	C	CACAAAGACTCCTAAATCCATCCG	CACAAAGACTCCTAAATCCATCCC	AGCAAATTTTTGTGAATGGGCACCT	CCGCATACGGCTCGC
GTA0049422	Tcm009s08356839	AC	A	C	TGAATGGGCACCTTTAAGTATTAGGT	TGAATGGGCACCTTTAAGTATTAGGG	CGGCTCGCACAAAGACTCC	ATGTCTGGCATTCAAAGCAAATTTT
GTA0049492	Tcm009s08699355	AG	A	G	CGTTAGCGACGATGTCAGCAT	GTTAGCGACGATGTCAGCAC	AGGTTCCGGGTCGTGACAA	CTTAAAACTCCCTTTTTAGGCCAC
GTA0049632	Tcm009s08930918	AC	A	C	GAGGATGGAATTCCAGAGCATCA	AGGATGGAATTCCAGAGCATCC	ACTGTTTCCGAAACAGACCTCTGG	ATGGTTTGAGGATAAGCGCAAT
GTA0049552	Tcm009s09972373	CT	C	T	AGAAACCTATTAAGTCCTGCCACAC	AGAAACCTATTAAGTCCTGCCACAT	CAAGAGGTCAAAGCTGCTGTGT	CCTGTGCAATAATGTCCTAGCAAT
GTA0049518	Tcm009s09973022	TC	T	C	GTTAATCTCATGTTCAAAGGCCACA	GTTAATCTCATGTTCAAAGGCCACG	TGCATGCAAAAAACGAAATGAAGAAGGA	GGATCGGATCATTGCCCATT
GTA0049460	Tcm009s09977852	GA	G	A	CAGAAGGTGGAGTTTTCGCC	GCAGAAGGTGGAGTTTTCGCT	TGATCGACATGGAAGCAATGAAAACAA	CGGTAATTGGTGGTTATTCGCA
GTA0049431	Tcm009s10537951	CT	C	T	GGACAGCCCAACAAATTCCAAC	GGACAGCCCAACAAATTCCAAT	GGCTGTGTTCCCCACTTCC	TCAGGAGATATGTTCATACAACCCA
GTA0049441	Tcm009s11705142	CT	C	T	CTTCGAAAAATAGTTGCCCCCTC	CTTCGAAAAATAGTTGCCCCCTT	CCATCTGCACATTCGTGGGT	CAATGAAGGCAATTATGGCCC
GTA0049602	Tcm009s12454514	CT	C	T	TCTCACGATGTTGGCCGAC	TCTCACGATGTTGGCCGAT	AGACCAACATGGGCCATTACGA	CGCTCCACCGGATCCC
GTA0049691	Tcm009s15847147	GA	G	A	ACCCACTTCATCCCAATAGAGC	CACCCACTTCATCCCAATAGAGT	GGTGGCAGCATACAAGGCTC	CAATTTTCTTTCACCCACTTCATCC
GTA0049472	Tcm009s18602281	TG	T	G	ACTCATCTCATAACCATCAACATGCTAT	ACTCATCTCATAACCATCAACATGCTAG	CGCACACGGCTTTTGGACT	GGATGCAAAACCTTTCATGGC
GTA0049533	Tcm009s18602386	CT	C	T	CTTTCGGTACAGATTCATGTTCTGC	CCTTTCGGTACAGATTCATGTTCTGT	ACCATTGTGTGCCCTTGCTG	CCGCAAAATGTCAATCTAGCCC
GTA0049659	Tcm009s19759693	TC	T	C	TTACTCACCAGTACTTAATCAAGCCAT	ACTCACCAGTACTTAATCAAGCCAC	AAGTTGCAACTTGTGGCTGGG	ACCTAAAACAATCATCAGACAAGAGG
GTA0049559	Tcm009s22057596	AG	A	G	ACTCTTTTCAAAAGTAGTCACTGCAAATT	ACTCTTTTCAAAAGTAGTCACTGCAAATC	TGCAGCAAAGGCCTCCGA	GCATTTGTCAGAACCTCCGA
GTA0049513	Tcm009s24749491	GA	G	A	TGGTCGTCGAACTCTCGC	CTGGTCGTCGAACTCTCGT	GCCCGTACTTGGTGGAACTCA	AGTATAACACTGGTCGTCGAACT
GTA0049425	Tcm009s28257782	GA	G	A	CTGCATCGTACTCCCCCTTC	CTGCATCGTACTCCCCCTTT	GTGGTCGCAGCTGCATTACA	TTCGAAGCACGTACGCTTAAC
GTA0049458	Tcm009s32087853	TC	T	C	ACCATCACCTTCACCACCTT	ACCATCACCTTCACCACCTC	GGAGATGGAGGTGGTGGAGAC	CCTTATGTTTATAAATCTCCACCACCA
GTA0049531	Tcm009s32233569	AT	A	T	CCATACATTTATAAGTCACCACCACCT	CCATACATTTATAAGTCACCACCACCA	AGGTGGTGATTTATAAATGTATGGAGGAGG	AAGTCACCACCACCACCT
GTA0049673	Tcm009s32975054	CT	C	T	GGAGACAAAGCAAGTTGTAGCAAC	GGAGACAAAGCAAGTTGTAGCAAT	GGTGCAGGGCATAAAGTCCTC	GATTTGTGATAAAGGACAAGGAGACA
GTA0049412	Tcm009s32975185	CT	C	T	GCTAGGACACCCTCACATGC	GCTAGGACACCCTCACATGT	AGGTGTGCTCCATATCAATGC	GCTAAAGTTTGGCATGCAAGG
GTA0049429	Tcm009s32975258	AG	A	G	TGCATTGATATGGAGCACACCTA	GCATTGATATGGAGCACACCTG	GCCTTGGCCATTTGACAGCTA	GTGTAATTGACACTTTGAGAAAACAAAA
GTA0049502	Tcm009s32975488	AT	A	T	ATCTGATTTCTTACAGTGCTTTATTGATTTTCATA	TCTGATTTCTTACAGTGCTTTATTGATTTTCATT	TCACCTCCACCATCGGATTGAA	GGTTTACTTGGCATTTTCCTTTGAA
GTA0049407	Tcm009s33088453	GT	G	T	TCTTGTGATATTTTGACTGCAGATTGATG	ATCTTGTGATATTTTGACTGCAGATTGATT	GATGATAAGAGGCCTGATATATCACCAACT	GCATCTCAAGGAACAATTAAGATCACA
GTA0049666	Tcm009s34690668	GA	G	A	CCCTGAGAAAGTAGTTCTTGGATCAC	CCCTGAGAAAGTAGTTCTTGGATCAT	CAACTGGGGGCGTTATTACTCAA	AGTTGTTCCTTGTCTAACTTCCCT
GTA0049592	Tcm009s36544490	AG	A	G	GTTTTTGAGCTCTTCAGCGGT	GTTTTTGAGCTCTTCAGCGGC	AGCTATTCTGCACATTGCCAGC	CTTCTCCCCAAACGCTTTGT
GTA0049420	Tcm009s38860780	AC	A	C	TCCGATGCTAAGGCTGAGTCTA	CCGATGCTAAGGCTGAGTCTC	ACTACTGGGTATTTTGAGAATGGTTGCT	GCATCTAGTTGCAGTGCTTTGT
GTA0049615	Tcm009s40182835	TG	T	G	CAAAGTGGGCAATTCTCATGCTTAA	AAAGTGGGCAATTCTCATGCTTAC	CCATAAACTTTGCATACATCAGTGGCT	CCAAATCTTGGACACAACTACGAC
GTA0049481	Tcm010s00251728	TC	T	C	CTGTGTTTGCCTACAACAAATGTAGTT	TGTGTTTGCCTACAACAAATGTAGTC	TGCCAGCACATATGGGTGATCT	GCTGATGCTGGACCCAC
GTA0049437	Tcm010s00372080	GT	G	T	TGCCTCTTTTCTTCCTGCTCC	TGCCTCTTTTCTTCCTGCTCA	CGATGAGGCTCTAGGAGCCC	GTCAAGCGAAGAAGCTCCTTT
GTA0049709	Tcm010s00521835	CA	C	A	CTCTGAGGACTTCCTCTGCAG	CTCTGAGGACTTCCTCTGCAT	TTGGGACGAGCTCGCCT	GCTTTCATTCTCTTCGTTGTCATTC
GTA0049566	Tcm010s00530826	AG	A	G	CAGCACAAGATTTGTGAAAAAAGAAATTACAT	AGCACAAGATTTGTGAAAAAAGAAATTACAC	GTGACGGTTGCGTGTTATCCAT	CGCTTCTTCCTCGGTGATTC
GTA0049479	Tcm010s00876179	TA	T	A	AAGCAAAAGAAGAAGAGTCGAAAAAGAA	GAAGCAAAAGAAGAAGAGTCGAAAAAGAT	GGGTTGCTAATACACAAACATACATACATGC	GCAGCAGCAGAAGCAGA
GTA0049396	Tcm010s00938984	AC	A	C	CTGGATCCCAATAACCTAAAGTACCA	TGGATCCCAATAACCTAAAGTACCC	TGCGTCCACAGCCTTCATACT	AAGTCCACCATCTCTCTGATACTC
GTA0049630	Tcm010s00959939	TG	T	G	TGGATGTCGCTTATTGTTGTATTAGTGA	GGATGTCGCTTATTGTTGTATTAGTGC	TCACCCATCTCAGGCCGTTT	GCTCCTGAGTGTTTCAAGACAT
GTA0049536	Tcm010s01244298	CA	C	A	TTGGTTGCTTCTTTTCCCTGC	TCTTGGTTGCTTCTTTTCCCTGA	GGCCGAAGAGATTCTAGCTGAAGA	CACAACAACAATGCTGATGTTCT
GTA0049651	Tcm010s01556142	CG	C	G	GGACCTGGACTGATAACAAGGAG	GGACCTGGACTGATAACAAGGAC	ACGTCTGGAATTGGGTCCACA	GGTAGGAGACTAGGAGTAAACCAT
GTA0049385	Tcm010s01707372	AC	A	C	GTACTCTCATTAACAGTGGCTGGT	ACTCTCATTAACAGTGGCTGGG	ATCAGGCTGTTTCAAGTTTATGCTGG	GCAGTCTCAGCAGTGCAAG
GTA0049623	Tcm010s01875958	TG	T	G	ACATACAAGCAGTGGCAGGT	ACATACAAGCAGTGGCAGGG	TGGCAACTGCCTAAGCCCA	CTGAAAGAATTGAGAGGCTTGAGA
GTA0049362	Tcm010s02085673	CG	C	G	TGGTCATCATCTCAAGAAAGGGAG	TGGTCATCATCTCAAGAAAGGGAC	CTAAATAGCAGCACACTGATTAAATTGCAGA	CATCTTGTGTGTTGAGCTCACT
GTA0049435	Contig_1110_A110T	AT	A	T	GGAAATAGTCTTTTGGCGGCA	TGGAAATAGTCTTTTGGCGGCT	CTCAACTACTTTCGCCACCAACC	TCATTTAGCAAATCCTGGAATGGAA
GTA0049508	Contig_1634_C97T	CT	C	T	GGTTTGAGCTGCAACATAAAAAAATGATTC	GGTTTGAGCTGCAACATAAAAAAATGATTT	TAATAGGCATTATTGATTTGTTGAATTGTTTTTGTTATGT	CGCCTCTCATTACAATACATCTGG
GTA0049605	Contig_1638_A98G	AG	A	G	GTGTTGTGACCAGATAGTACAGCATAT	TGTTGTGACCAGATAGTACAGCATAC	GGCCAAAAAAGCTACTTACCAGATTGT	GTGCTTATGTAAGCTTCCCCTAATT
GTA0049698	Contig_1650_A91G	AG	A	G	GGTTTCGAGCTTAACAAGCCA	GGTTTCGAGCTTAACAAGCCG	TGAAGTAGAGGCCGGCACA	TGTTTGCAGTTCATCCAATCGG
GTA0049686	Contig_1658_A98G	AG	A	G	TCTAGAGTAAAGAAAGGTTAATGCCAGTTT	TCTAGAGTAAAGAAAGGTTAATGCCAGTTC	CTCACAATTGGCTGGCCAACA	AATGCAAGTCTGCTGCCAT
GTA0049404	Contig_1839_C125T	CT	C	T	CAAGAGAAAAAGTTAGTAAGACTTCCCG	GCAAGAGAAAAAGTTAGTAAGACTTCCCA	TCTTGGGTGCGGGTAGCTT	AACACAATCTCAATGCCAAAAAGC
GTA0049665	Contig_2012_C154T	CT	C	T	CAGGTTTGTTTCTCACTTCTCCG	ACAGGTTTGTTTCTCACTTCTCCA	AAGAAGATTATGCAATGCTAATAGGACTGGA	CACAGCACAAGCGTCGAA
GTA0049523	Contig_2032_A105C	AC	A	C	TTTACGGGGAAATTTCTAGGAATCGA	CGGGGAAATTTCTAGGAATCGC	TCACCTTAAGACTGTTAAGTATTTCTGTAAACACA	TCTGACTGTTGAAATTACTTTTACGGG
GTA0049575	Contig_3049_A145G	AG	A	G	CTTCCTGATGGACTTGAACCAGT	TCCTGATGGACTTGAACCAGC	AGAGACAGTGGCATCAGCCAA	CAACTTCGTCTTCAGAAAGAGAACT
GTA0049403	Contig_3384_C120T	CT	C	T	TGCACAGGATCAGACAAGCC	TGCACAGGATCAGACAAGCT	TGCAAGTTTACTAGGAGCTTATTCTTGGT	CTTGACTGGATACAAGAACCTCATT
GTA0049569	Contig_3393_A119T	AT	A	T	ATGGTAAGAGTCTGATTTTTCTCACTCA	GATGGTAAGAGTCTGATTTTTCTCACTCT	AACGTTTATGTTTTATTACTGAGATTCTGAAAAATAACAA	CTCAGAAGCTGATTGATGATGGAAT
GTA0049607	Contig_3450_A115T	AT	A	T	GAGTTAGCTAGCCCAAGTAACCAA	GAGTTAGCTAGCCCAAGTAACCAT	GGCTGTCGACACGCTTTCA	CATCCATTCTTGAAGATGGTTGTG
GTA0049368	Contig_3454_A139G	AG	A	G	TGTATTGGTTTGTACGTATAGACTGCA	TGTATTGGTTTGTACGTATAGACTGCG	TGCCTGGTAATGTCCTAGATTGAGTTT	GCCAGGGTATTCACTTTCATTCTT
GTA0049459	Contig_3554_A93C	AC	A	C	GGTGACAATGTGATGATTCAACCAT	GGTGACAATGTGATGATTCAACCAG	TTTCCTTGGAAAATTTTGGTCAAGAGTTGAA	TTCAGAAATCTGAATGTCCAAGGG
GTA0049692	Contig_4206_A135G	AG	A	G	TCGGTCACGTGAAGTTGTTCT	TCGGTCACGTGAAGTTGTTCC	AGCTTGCTGCTTCTATGATCATT	CGCTTTGGAATTGTTGGTAAAGATT
GTA0049401	Contig_561_G110T	GT	G	T	CCATCATTATTGTGAAGGTATTCCCTG	CCATCATTATTGTGAAGGTATTCCCTT	GACCCACAAAAGGTCGCACA	TCGTCTGTGGTGTAATAGCCA
GTA0049482	Contig_6469_C163T	CT	C	T	ACACTGCTAAAGCTTGTTGATGTG	CACACTGCTAAAGCTTGTTGATGTA	GTGGTTTTCCTATCGGTGCCC	ATGCACAAGCCTTCAAGCT
GTA0049530	Contig_6532_A130T	AT	A	T	CCTATTCTGCACAGGTCTGTTCATA	CCTATTCTGCACAGGTCTGTTCATT	TCTTGAACCCTTTTTTAATGACTGTGTTTTCAA	CCATTCATTTTGCTCTTCTGTTCC
GTA0049528	Contig_658_A124C	AC	A	C	TCATATCAACACTTACACAGGCGTAT	TCATATCAACACTTACACAGGCGTAG	TGTCCCAGTTGATCAGCCTGAA	ATATGAGACTGGTAAAACAGTGTGC
GTA0049432	Contig_6698_C90T	CT	C	T	TCCTACTATGGATCATTTGGTTATCACG	ATTCCTACTATGGATCATTTGGTTATCACA	ATCAGGCGTTCCAGATCTGCT	GGCTGTGATGGAGCATTCC
GTA0049652	Contig_6876_G118T	GT	G	T	TCGCGTTCAACTCGTAAGACAC	TCGCGTTCAACTCGTAAGACAA	CTCACAGTAGTTGTGAGGACTTGTTAGT	TCCCACACAAAACGAATCAAAGT
GTA0049585	Contig_882_A112G	AG	A	G	CAACTGCTAGCAGTTTTAGCACAATATA	AACTGCTAGCAGTTTTAGCACAATATG	GTTTAAGAGCATTATAAGAAAAATCCAGCTGGAA	CTGTCCACCATATCTATTCACCAAT
GTA0049490	SSKP001C2_C1509G	CG	C	G	GGAAGAAAAGATACACTTTCAAGGCTC	GGAAGAAAAGATACACTTTCAAGGCTG	CCGGCTACCGACAGACCT	CACTAGAAAGGGGAGAACTTGAA
GTA0049410	SSKP002C1_C278G	CG	C	G	TGTTTTCTTGACAATACATTGTTGTTGTTTAATC	TGTTTTCTTGACAATACATTGTTGTTGTTTAATG	CCCATGGTTAACCAGCTATATATTAACCGTA	GGGCTTCTTTGAGGTATACAAGTTT
GTA0049596	SSKP003C1_C682T	CT	C	T	TCTCCAATCCAAGGTTCTCACAC	TTCTCCAATCCAAGGTTCTCACAT	ACTAGCAGAGGAACTGCTGGAC	CCATAGAAGGTCTTCTTCAGGTAAC
GTA0049498	SSKP004C1_A448G	AG	A	G	TTGTAGACTCTTATGTTAAGACTTACAACTATGTT	TGTAGACTCTTATGTTAAGACTTACAACTATGTC	GCACTCAATTGGGGTTTGCCT	GCCTGAAGTAGTAGGTTTGTAGAC
GTA0049582	SSKP006C1_G845T	GT	G	T	CTTCCAAGTCAGTATCCGAGTCAG	CTTCCAAGTCAGTATCCGAGTCAT	TGATGAGAATAAAGACCCCACTGATTTGA	GGGAATTCGGTTAACAAGACTCAT
GTA0049588	SSKP007C1_C621T	CT	C	T	GTTCTTTCCCTGAATTCACTATCACC	CGTTCTTTCCCTGAATTCACTATCACT	CGCCATTTACAAGAGCGTGGA	AGAAGAAAGCCAATGACACACG
GTA0049393	SSKP008C1_A700T	AT	A	T	ATTCTTCAAACTCCCGCTTGAGATA	TCTTCAAACTCCCGCTTGAGATT	TCAGGCGAGTTGGCGTATTCT	AAAACATGCGAGAGGTGTGG
GTA0049578	SSKP009C1_A627T	AT	A	T	TCGTTAACAAGGAGAAAGTCAGGATT	CTCGTTAACAAGGAGAAAGTCAGGATA	AGGCTCACAGAAAACAGCCCA	CGCAAGTACAAGAGTATTCTTCACA
GTA0049486	SSKP010C1_C421T	CT	C	T	AGAATATAATGCCGGTGTGTCCG	AGAATATAATGCCGGTGTGTCCA	ACCGATTGAACCAGTGAAGGAACT	GTCTATATTCATCAAACGTCATTGGAGA
GTA0049660	SSKP011C2_A415G	AG	A	G	CGACAAATTAACATTCAAGTACCTGTGA	CGACAAATTAACATTCAAGTACCTGTGG	ACAAGTGGCCTGCCTATCCA	CGACGCTAAACTCACAATTAAACG
GTA0049546	SSKP012C3_C375T	CT	C	T	CCCCATTTATCAACATAACATAAGAAACCAC	CCCCATTTATCAACATAACATAAGAAACCAT	CAGCCGTTTTTGTTTTGTTTGTTAAGGT	GGTCAGATCCTTCAACTGCC
GTA0049560	SSKP013C1_A574G	AG	A	G	CAACCTATCCCTTGCTTGACTAGT	AACCTATCCCTTGCTTGACTAGC	TCAAACACTGCAATAAGTCCTCAGTCT	TGGATCAGGCTCAGATCTCAC
GTA0049478	SSKP014C1_A851G	AG	A	G	TTTACAGAAACATCATAATGGTGTTCTTTTGA	ACAGAAACATCATAATGGTGTTCTTTTGG	TGATGCTCTGCAGGTAATCCCT	GCTGATGCAGTCAATATTTGAAAATCA
GTA0049359	SSKP015C5_A260G	AG	A	G	GTTCACGTTTCTATCGAGCTCCA	TTCACGTTTCTATCGAGCTCCG	AGGACACAACCAGCTGACCA	AGGTAAATGGTGAAGCTAACATTTCA
GTA0049613	SSKP017C1_C697T	CT	C	T	GACCATGGAAACGACCAACG	CGACCATGGAAACGACCAACA	CCCAGAACCAGCTTGAATCTCC	GCATGCTTAGACGATCGACC
GTA0049616	SSKP018C1_G427T	GT	G	T	GTATCTTCGACCTGGGCCC	GTATCTTCGACCTGGGCCA	CCAGGCTCTCGAGGGACA	AGCTTGAAGTTGGAGGAAATGTTAA
GTA0049680	SSKP019C1_C250T	CT	C	T	GTTTCATATGGAACTGGAACAGGTTAAG	GTTTCATATGGAACTGGAACAGGTTAAA	ACAATTTAGAAATTTGACAACATAGCATACAAACCA	CTTCGAGCTAAACTGAAAGTATTGGA
GTA0049451	SSKP020C1_G377T	GT	G	T	GCTCCATCCTCACCACCC	GCTCCATCCTCACCACCA	ACCCCATTGTCACTGACGCA	TCTCGTTACTCCCCGGC
GTA0049667	SSKP021C1_C1039T	CT	C	T	AAAGGTAAGCCAGTTAGCTCTCG	CAAAGGTAAGCCAGTTAGCTCTCA	CCCTGCAGAGTAAGGATTTATTAAAATTGAGG	GAAGGACAATTCAAAGTCGTACTCA
GTA0049627	SSKP022C1_G384T	GT	G	T	AGATGCAGAAACAGTTGTTACAAATCTG	AGATGCAGAAACAGTTGTTACAAATCTT	CCAATAAAATTTCACTGCAAGTAAGGTTATTGACT	ACATTTCAATCAAAATAAGCAGATGCAG
GTA0049495	SSKP023C1_G385T	GT	G	T	GTCTTTGTGATGGCTATGCCATC	AGTCTTTGTGATGGCTATGCCATA	ACGCCCCAACTACCACCT	AGTGTCAAGTCTTTGTGATGGC
GTA0049465	SSKP025C1_A784G	AG	A	G	TGATCTAAAATTGCAGGTCCACCA	GATCTAAAATTGCAGGTCCACCG	GGAACTCAATATTTTGGGCTGTTCATCC	GCTTTAGTCCTAGTGTGACCTCA
GTA0049699	SSKP026C1_A1002T	AT	A	T	CCAGTGGTGTTGACATGCCA	CCAGTGGTGTTGACATGCCT	CGAAGACCCAAGAGCTTGGTG	ACCCACTTGGTGTTTTGCA
GTA0049662	SSKP027C2_C495T	CT	C	T	TCCATAGTGTTGCTAGTGCTTAAAGG	TCCATAGTGTTGCTAGTGCTTAAAGA	AGAAAATTTAAGGATAATGAAAAATTAAGTCACCAATGAT	GACTTAGTGTTGAAACAGTTGTCCT
GTA0049584	SSKP029C1_C509T	CT	C	T	CCTCTTTCTCATGAAAATCGCATCAG	CCTCTTTCTCATGAAAATCGCATCAA	TGCTGTCTGTGACACCGACAT	TGCAGAGCCAAAGGACTGA
GTA0049638	SSKP030C1_G486T	GT	G	T	CAGGTCTACCTTTGTCCATTGC	CCAGGTCTACCTTTGTCCATTGA	CCTGGCTACATAGGCTATGGAAATGATAAA	CTCCCGATAGTAGATATCTTTCACCA
GTA0049452	SSKP031C1_A370G	AG	A	G	GCTTTCATGATATCCAGCATCCCA	CTTTCATGATATCCAGCATCCCG	TGGGTTTCAGAATGAAATGATAAAGCCAAC	TCACCGTTTTTGCATTTTTACAAGC
GTA0049693	SSKP032C1_C127G	CG	C	G	GAAAGTTTCCACTCAGAACACCC	GAAAGTTTCCACTCAGAACACCG	TGTTATGAAATTGCAGTTTGCTTTAAATCTTTAATATGAA	TGCACATCAACTTACAAGCAACT
GTA0049599	SSKP033C1_A1188G	AG	A	G	GTCTCCTAACTTTCTGACTCGTTCA	GTCTCCTAACTTTCTGACTCGTTCG	GCAGAGATGTCGCAATGGAGC	CCTCCGACAGTAATTCAAATAGAGT
GTA0049504	SSKP034C1_A537G	AG	A	G	CTCGAGCTCATCCACATCCA	CTCGAGCTCATCCACATCCG	TGAACCAGAGGCGACTGTTGA	GTCCCTCCACATCCTCCT
GTA0049624	SSKP036C1_A393G	AG	A	G	GCTATATCTTGTCGAAAGGGACGA	GCTATATCTTGTCGAAAGGGACGG	GGAAAGCCACATCACCAGCA	CATCATTAAGGACGTGGAGACTG
GTA0049539	SSKP037C2_A644G	AG	A	G	AGTTTGATAAGAATGGTCCCGCT	GTTTGATAAGAATGGTCCCGCC	TCAGCCTCACCCATGGCTAA	AGCTTGGTGGAAAGAAAAGGTAAA
GTA0049600	SSKP038C1_A444G	AG	A	G	TCTGTCAAGACTCTCAACCACAAAT	CTGTCAAGACTCTCAACCACAAAC	TGCAGTTTGTGATCATTTAACGGAAAAAGT	GGCCCAAAGAAACTAAAATTTTGCT
GTA0049376	SSKP039C1_C414T	CT	C	T	CATTTAGTCACTAAATATGTTTGTTTAAAACCCG	ACATTTAGTCACTAAATATGTTTGTTTAAAACCCA	GCAACCTAGACTTGGAAAGACTCAAAAG	GAGGCTTCGCCCATTCAC
GTA0049547	SSKP041C1_A653T	AT	A	T	GGCCACAAGAATGATCGGTAACT	GGCCACAAGAATGATCGGTAACA	TGTGTCATGGTAACATCTCAATGATGGTAA	CCACCAACAAAATTCCACAGTCAT
GTA0049537	SSKP042C2_C302T	CT	C	T	CCTCGCATATGATATATACTCGTGCAATAG	CCTCGCATATGATATATACTCGTGCAATAA	TCCAAGAACTTCTCGAAGGAGGG	TGCTTCAGAATACCCTTATCCTCC
GTA0049468	SSKP043C1_A609T	AT	A	T	TTTATATATCTTGAAAAGTTTTTAGAGAAGATACCT	TTTATATATCTTGAAAAGTTTTTAGAGAAGATACCA	AGGGGAAAATTCAGTGTCCATCCA	ACTTCAACATATTTATGATTCAGAAGTCTTATTATCT
GTA0049663	SSKP044C1_A1032G	AG	A	G	CATATTTGGATTGAAAGTGAAGGCCTT	CATATTTGGATTGAAAGTGAAGGCCTC	CAAAGACAGCAGTGCATCCCTT	CCAGGTTTGTTAATCTTATGGAGGG
GTA0049597	SSKP045C3_C621T	CT	C	T	TCCATTTGACATTAAATCCTTCAGCTTG	TTTCCATTTGACATTAAATCCTTCAGCTTA	GGCAAGGCAAGCCACTTCT	TCAACAAAGGATAGTGGAAGGTTTC
GTA0049417	SSKP046C2_A827G	AG	A	G	ACATCCAACTGGATTCTGTTGGT	CATCCAACTGGATTCTGTTGGC	CCTTGTGGATGCCAACACGAA	AAGTTGGGTGGGTACAGTACA
GTA0049563	SSKP047C1_C678T	CT	C	T	ACTTACATGACCATGATCACCAAGG	CTACTTACATGACCATGATCACCAAGA	CCTGTCCCAGGAGCTTTTGTG	AAAGCCGACAATAGTGGAGTTAAAA
GTA0049658	SSKP048C1_A614G	AG	A	G	ACCAGAGACTCCAGCATTGTTT	ACCAGAGACTCCAGCATTGTTC	CCTTGCAGTTGGCGGGA	CGCCCAGCCTTGTTACA
GTA0049374	SSKP049C1_C234T	CT	C	T	CAATCATTCATCTATGGAGAAAATTGTGC	GCAATCATTCATCTATGGAGAAAATTGTGT	ACGCAAGGCACAGGGAGA	AGCCTTGAGGTCTCATAATAAATGC
GTA0049448	SSKP050C1_C518T	CT	C	T	ACTGGAAATTACCAGAGGGAGTTAAG	ACTGGAAATTACCAGAGGGAGTTAAA	GCTTTTTGCAGTGTGAGGCCA	GGGAAGTCTGATTCATGCGTT
GTA0049545	SSKP051C1_C695T	CT	C	T	GAATTGTGTAGCCGTCAATGGC	TGAATTGTGTAGCCGTCAATGGT	TCCCCATTGCCCTTCCGA	CGTTGATGAAGACTCGTGAACC
GTA0049450	SSKP052C3_C791G	CG	C	G	AATTCCCATTTCACCGCCATG	CAATTCCCATTTCACCGCCATC	AGGGTAATGTTATCAGAAGGAAGAGATTGAAG	CTCCATCCAATTCCCATTTCAC
GTA0049694	SSKP054C1_A861G	AG	A	G	AGAAAGAGCTGTAAGTTTGTTCATAATTTTCATA	GAAAGAGCTGTAAGTTTGTTCATAATTTTCATG	CAATTCCTGTCCCACTAGATAAATCAAATGC	TGGTCCTCCTGGGACAAC
GTA0049540	SSKP055C3_A517G	AG	A	G	TTGAATAAAATACTAAGTCAGCATTCCATTGT	TGAATAAAATACTAAGTCAGCATTCCATTGC	TGCATGTAAGTGGACTTCGCTGA	GGATTTGCCATTTGCATCTGGT
GTA0049554	SSKP057C1_A440G	AG	A	G	TTCACCTCCGAAATGGCTTTACTA	CACCTCCGAAATGGCTTTACTG	GTTCATCCGGCCGCCC	TGATAGGGATATCACTGGCACTT
GTA0049409	SSKP058C2_A431G	AG	A	G	CTGATGACCTGACTGTTGGATTATCA	TGATGACCTGACTGTTGGATTATCG	CAAGAGCACTTAAAATCTTCAATATCAGTTCCA	GCTCGGCTGTGTTTCTCATATTTTA
GTA0049579	SSKP059C2_C363G	CG	C	G	TCTTCAAGGTCATCAACCATGTAGTC	TCTTCAAGGTCATCAACCATGTAGTG	GGCTTCAGCTTCCAGCCTG	CTGCGAAGGCTTCGGTT
GTA0049681	SSKP060C1_A610C	AC	A	C	GGCTGACAAGGAATTCACTGAGAAT	GCTGACAAGGAATTCACTGAGAAG	CTCCTTCAGTCTCTCTCTGTTTATGTTGA	ACAACATCTCTTAGCTTCAATGCTG
GTA0049477	SSKP062C1_C365T	CT	C	T	GGAACCAACCTTTGACAAGTATCAC	TGGAACCAACCTTTGACAAGTATCAT	CCAGGCATCTCTCCAGCAGA	CTGCATTGAAAGCCATCAAAGAATG
GTA0049445	SSKP063C1_A309G	AG	A	G	AGCAACACTGTGAAGAACGACT	GCAACACTGTGAAGAACGACC	TCGGATTTGGACCTGGGCT	ACAACAAACAAAGTTTTTAAGCAGTAGC
GTA0049433	SSKP064C1_C176G	CG	C	G	TCAGTGGTCCTCTATGTTTTACTTCC	TCAGTGGTCCTCTATGTTTTACTTCG	GGTTGCTTTGCTGCAGGTCT	ACTTTTATTAATCAGTGGTCCTCTATGTTTT
GTA0049586	SSKP065C1_C260G	CG	C	G	CAATGGCCTTAACTGCAGCTTC	AATGGCCTTAACTGCAGCTTG	TGGCAGCAACACTGATACCAGA	TTTGGGTTGGCCCCATTC
GTA0049690	SSKP066C2_C296T	CT	C	T	GGTGCTGACCCAATTTCAAATATTGG	GGTGCTGACCCAATTTCAAATATTGA	TGTTGGGGCTGCAGAGACT	GGTGCAGCAGCTCTTATAGTT
GTA0049489	SSKP068C1_A425C	AC	A	C	TGACCATATTTGAGGCATCGATCA	TGACCATATTTGAGGCATCGATCC	TCTTCGTTGGTTGGTTTGTACTGGT	GGGTTATCAAATTTAGGTTGCCCT
GTA0049548	SSKP069C1_A325G	AG	A	G	GAAATTCGCAGTCTGATGTTATGGAAAT	AAATTCGCAGTCTGATGTTATGGAAAC	CATTTAAAAGATTCTCTAAAAGCTTATAATAACTAGCTGA	CATGGGAAGATCTGCCATGATG
GTA0049689	SSKP070C1_C257T	CT	C	T	AGACCAAATGATGGGGCAGAC	AGACCAAATGATGGGGCAGAT	CCCTAGCTGCCACTCGATTGA	AGCTTTTGAAATTGGAAGGATCTGA
GTA0049421	SSKP071C1_A259C	AC	A	C	TGGAACCAATTCCTGATTCTGGA	GGAACCAATTCCTGATTCTGGC	CTCCCTTATCGAGAGGGAGGAAA	CTGTGGATTTTTCCGCTGCT
GTA0049434	SSKP074C1_C190G	CG	C	G	TCAAAGAACTCTCTCCCTGCAG	TCAAAGAACTCTCTCCCTGCAC	AGGTGGTGAACCATGGAATTC	TTTCCTCTTGTGGGAGCTCA
GTA0049389	SSKP075C1_A358G	AG	A	G	GTTCTCGAGGAAGACAGTCGT	GTTCTCGAGGAAGACAGTCGC	CCCACCTGAGAGGAGTCGAA	TGATGAACAGTATGTTCTCGAGGAA
GTA0049557	SSKP077C2_A650G	AG	A	G	CTTGTACGTTTGTTCTGTTTTCTGCTA	TGTACGTTTGTTCTGTTTTCTGCTG	AGGCTGAGCCATTAGAAGCACA	ACTGAATCAAAACAGCCACTGC
GTA0049670	SSKP078C1_A520C	AC	A	C	GACACTGCAAACATTGACCCAAA	ACACTGCAAACATTGACCCAAC	TTTTAACTTGGCATCTCCTAATGAAGAAACT	CGGATGGTAGCTGATACACGA
GTA0049386	SSKP079C1_C660T	CT	C	T	GCCGTTGATGTTCCTGAAATCG	GCCGTTGATGTTCCTGAAATCA	GTTCCATGATAATATGGGAGGTTGCAAT	ACTGATTCCTTTAAGTTCTTCAGCC
GTA0049648	SSKP080C1_G462T	GT	G	T	CATCTGATGTGTTTATGCTACAACAGG	TCATCTGATGTGTTTATGCTACAACAGT	TTCCCTTTGTTGTGATTGCATATTTGGT	GGATCTATCCAACTGGGTAATCTCA
GTA0049544	SSKP081C1_C270T	CT	C	T	AGGTAAGAGCAGATTAACTTTAGGAATACG	AAGGTAAGAGCAGATTAACTTTAGGAATACA	CCTCAAATTCTTTCTCCAACTCACGTAGT	ATCTTAGGAGATGGGACTCCAAAA
GTA0049471	SSKP082C3_A172C	AC	A	C	TGCTGCAATTCATAAAATGAAACAGCT	GCTGCAATTCATAAAATGAAACAGCG	AGTATGAATAGTTTAGATGATGTTATAAATGCAGCATTTT	GGTTCCAAAATCATCTCCCTTGT
GTA0049570	SSKP083C1_A346G	AG	A	G	GATAACCCGGATTCAGAAGAGGAT	GATAACCCGGATTCAGAAGAGGAC	GGACTCCCTAGCATTTTCATCATGAAC	TGGCAAGGGAGCCTGA
GTA0049507	SSKP084C1_C300T	CT	C	T	TTACCCAATTGCTGCTTGTTTACC	TTTTACCCAATTGCTGCTTGTTTACT	ACCCGGCGGCTTATAGTGTC	CAGGTAAACAAACCGGGTCT
GTA0049573	SSKP085C1_C285G	CG	C	G	CCTTTAAAGGTTGCAGGGTTCAC	CCTTTAAAGGTTGCAGGGTTCAG	TGCTTCCCCAGCCTAGTTTCA	TTGAAATGGGCATTGTTTTCTGC
GTA0049672	SSKP087C1_A198G	AG	A	G	GCCGGGGAATTTGAACTTGTTA	GCCGGGGAATTTGAACTTGTTG	CGCAAACTTCTCCACAGCGA	GTGATGTGAAACCTGGTATTGTTTT
GTA0049361	SSKP088C1_A239G	AG	A	G	AGATTTTACTCTCTTCCTCTTTCAATAGAAATGT	GATTTTACTCTCTTCCTCTTTCAATAGAAATGC	TCATGTGGCAATAATGATTGCAAAGGAA	GCCGCAAAATTTCTGAAATAATGGA
GTA0049572	SSKP089C2_C563T	CT	C	T	CCCAATTCATGTGTCTCAGAAACAC	CCCAATTCATGTGTCTCAGAAACAT	AATAATTCACCCTATCTACGGACGAGC	ACAGGAGATACGACATCTTATGAGG
GTA0049509	SSKP090C1_C380T	CT	C	T	CGAAGGTTCTTCTTGATAGATAGTCATGC	CGAAGGTTCTTCTTGATAGATAGTCATGT	CCAAGACCAGAGGCAAGGC	GGCAAAGGTTAACAGAACTTCATTG
GTA0049611	SSKP091C1_G423T	GT	G	T	CCTTGAAACCGCCAGTCG	GCCTTGAAACCGCCAGTCT	TTTTCCTTGGAGTGCAGCG	TTGATATCGTCACCAAGGCATG
GTA0049639	SSKP092C1_C421G	CG	C	G	CCATTTTGAGACCGAGATTGATCAAG	CCATTTTGAGACCGAGATTGATCAAC	CGTTGTCATCTCTGAAATTAATGTGTTGGT	CCAGCGGTTAGGTGTATCCTAC
GTA0049419	SSKP093C1_A460T	AT	A	T	CCTCTGATGATTTTCCCTACACGT	CCTCTGATGATTTTCCCTACACGA	TTTAGAGTTTTACTATGGCCTGTAATTATAATTTGTGTAC	AGCTTTTCAGCCCGTTCC
GTA0049590	SSKP094C2_G299T	GT	G	T	CCATATTGTTTCTGGAAACACTCTACG	ACCATATTGTTTCTGGAAACACTCTACT	AGAGAGGCCATGTTGCCTCA	TCCCTGTATGCTTCTTCTTCTGT
GTA0049501	SSKP095C1_C352T	CT	C	T	ACCTTGACTCTGGTCTCATAATTCC	CACCTTGACTCTGGTCTCATAATTCT	CCGTGCATTGGAGCTTCCAC	TCTCTCGTATACATCTATGAACCACC
GTA0049567	SSKP096C2_C294T	CT	C	T	CCATCTTGCTTGAGCTTGCTG	CCCATCTTGCTTGAGCTTGCTA	CTTGCTGGTGCGTTACTTGCA	TGAGACGAGATATGACTTCAACCC
GTA0049653	SSKP097C1_C257G	CG	C	G	AAAGGTTAACAGAACTTCATTGTGCC	AAGGTTAACAGAACTTCATTGTGCG	ACCAGAGGCAAGGCATTACATGA	AATCTAACTTGGCAAAGGTTAACAG
GTA0049669	SSKP098C2_A234G	AG	A	G	AACTCATTGCATAATGATAGCTACAAATAAAGTT	ACTCATTGCATAATGATAGCTACAAATAAAGTC	AACGACTGAATGGAGATCTGTGA	TGCAAAGGTAAGATGTGATCTCAAA
GTA0049400	SSKP099C2_G304T	GT	G	T	AAGTCTCTGCAAATCATCAATGAGC	CAAGTCTCTGCAAATCATCAATGAGA	AGCGGCGGATCCATTACATCA	TCCTGGAAGTGATAAGAGATTCCAA
GTA0049532	SSKP100C1_A171G	AG	A	G	GGCCTGTAATTGATGCATATGCA	GGCCTGTAATTGATGCATATGCG	GAGGCAAAATGGTTCCACAGTTAGT	TGCCAAAGTTGATATTGCAGGG
GTA0049395	SSKP103C1_C430T	CT	C	T	TCCATCATCTTCAAAGTCAACAACATTG	CTCCATCATCTTCAAAGTCAACAACATTA	CTTGCTTGTGCAGTTGGGGA	CCAATCAGCAGCTACATTACCTT
GTA0049625	SSKP104C1_A463G	AG	A	G	TCATTGACAGCTTCCATCATGGTA	CATTGACAGCTTCCATCATGGTG	ACTGGCCAAGATCCAGCACA	TGTGCAGATCTTTCCCGTCA
GTA0049455	SSKP105C1_A936G	AG	A	G	CATCGCTTCGTTCATTTACTTGCTT	CATCGCTTCGTTCATTTACTTGCTC	ACTGGACGAAGTCAATGCCGA	AATCGCCGCCATTGTGTC
GTA0049413	SSKP106C1_A384G	AG	A	G	ACTGGTGAGTGCTTTATGTTTCAAAAT	ACTGGTGAGTGCTTTATGTTTCAAAAC	TTTGCCAGCCTGCAAGTTAACA	CCCTTATTAACAGCAAACACACTGA
GTA0049366	SSKP107C1_A1014G	AG	A	G	CGAACTCGTGAAACCCAGTAAAT	CGAACTCGTGAAACCCAGTAAAC	CAGAACTGGGCCCCGC	AACATCTTCCGCTGTAAACTCAG
GTA0049562	SSKP109C1_C764T	CT	C	T	GCGAGCATGAACGTATTGACG	GCGAGCATGAACGTATTGACA	AATGAATAAAGTTGAATTCTAAAGCAAATGAAAAATGAAG	ACCTTCTGATGGCAAATGGG
GTA0049415	SSKP111C1_A758C	AC	A	C	CTGCAGCCGCTGAAACAT	CTGCAGCCGCTGAAACAG	GAATGCTCATAAGAATGTCAAGATTGACAGTT	GCTAATGTCATATTCTGTGGAGCTG
GTA0049644	SSKP114C2_C390T	CT	C	T	ACTTCTCGGATAGCTGCATTCG	CTATACTTCTCGGATAGCTGCATTCA	AGCAGATGCTGGGCTAAACAGA	CATTTTCCCAGAATCCCACCTATA
GTA0049493	SSKP115C1_A717G	AG	A	G	GTCTATCAAGATCCTTCTTCACACCATTA	TCTATCAAGATCCTTCTTCACACCATTG	ACCTGGTCTGGCGCAGT	TGCTTCCTATTAACCCTCCCAT
GTA0049564	SSKP116C1_A524G	AG	A	G	TGCTTTAAACTCTTTTCCATCATCACAAAT	GCTTTAAACTCTTTTCCATCATCACAAAC	TCCACAAGGCTAAGGTTTGGGA	ACTTGCATCAACAACCAGACTT
GTA0049527	SSKP117C1_A422C	AC	A	C	TCCACCAACCTGTTCTAAAACTCA	TCCACCAACCTGTTCTAAAACTCC	ACACTATATTCATCTTACATTTAATTCAAGCAGGGA	AAATTTGTATGTGTCCACCAACCT
GTA0049656	SSKP118C1_C423G	CG	C	G	CACTGGCATGGCATAAAGGAAC	CACTGGCATGGCATAAAGGAAG	CCAGTTTCCTGTTCAGAATTTGAATACCC	CCTCAAAGAAAACTCTTGTTGATGAC
GTA0049394	SSKP119C1_C705T	CT	C	T	AAGGCGAATAGAACGAGGTCG	CAAGGCGAATAGAACGAGGTCA	GGCAGGGATTTCTCGGGTCT	TGGAGCTATAACAAACATGTACAAGG
GTA0049467	SSKP120C1_A561C	AC	A	C	AAGCAGAATCTTATAAGGTACCAGTTCA	AGCAGAATCTTATAAGGTACCAGTTCC	CGCAACTCTCTCTCCCTGCAT	GGCGGATTCGAAGAAAAACATTT
GTA0049574	SSKP121C1_C425T	CT	C	T	GAAGAAATCAGCCGCTTCATCTAAC	TGAAGAAATCAGCCGCTTCATCTAAT	CCTGCACTGCTTCTCAAATCC	CCATGGATGAGTTTCAGTTCCTG
GTA0049383	SSKP122C1_C873T	CT	C	T	TGTCTCCGGGTATCTCCTTCC	TGTCTCCGGGTATCTCCTTCT	CGCCATTGCCAAATGTGGGT	CACATTCCGACGGTTTGTACT
GTA0049470	SSKP123C2_A455G	AG	A	G	TTCAGAACGGTTCCATTTTTCAACAT	TCAGAACGGTTCCATTTTTCAACAC	CCGGGGTTTAGGGTAACAGCA	ACAAACCTGAGGTGATCCTTCA
GTA0049414	SSKP125C1_A378T	AT	A	T	GCCTCTGTCTTCTTCTTCTTCTTCA	GCCTCTGTCTTCTTCTTCTTCTTCT	TTTTAGGCCTTGAATTTGAGACCA	CAGCTCTTGCGTGGCTAAG
GTA0049375	SSKP126C2_A597G	AG	A	G	TGATGAAGTTGTTGTAATTGGTTCATGT	TGATGAAGTTGTTGTAATTGGTTCATGC	CACATTCATTGAAAATGGAGTCCGGAG	TTGGGAGGAGCCTGAAACT
GTA0049485	SSKP127C1_A716G	AG	A	G	GTCAGCTGTTTTGGGAAGTGT	GTCAGCTGTTTTGGGAAGTGC	ACGCCTTGGTTTCGCACG	GAAGTTCCCGGATATTTGGACA
GTA0049571	SSKP128C1_A1132G	AG	A	G	CTGATGGACCGAGACCAGTT	CTGATGGACCGAGACCAGTC	CCAGGGAGATCATTCAGGAGGA	CCTGTTCCAGAAGAGACCCC
GTA0049519	SSKP129C1_C847T	CT	C	T	TGTGTTGTTGGTAATAAGATTTATGACATGAAAC	TGTGTTGTTGGTAATAAGATTTATGACATGAAAT	AAAGTGACCAGAGGAGGCAGT	TGAATCTTCCTTAATATCAGTGTGTTGTT
GTA0049440	SSKP130C4_A363G	AG	A	G	GTAAGCAAGGATGCCTAAAATCTATATCAAA	GTAAGCAAGGATGCCTAAAATCTATATCAAG	GGGCTCGTCGTTTCATGTTCA	CAGGTAAGTTTATTCCACGTAAGCA
GTA0049550	SSKP131C1_A837G	AG	A	G	ACACTGAGTTGACAGCAACTGAA	ACACTGAGTTGACAGCAACTGAG	TGGCCGATCTTGATGCTTCCA	CAAGAGCCTGTGTAACTCGAA
GTA0049454	SSKP132C1_C377T	CT	C	T	CATTTTCCCAGTTGAGCATCAAAC	GCATTTTCCCAGTTGAGCATCAAAT	TGGGTTTATTCCTGGATGGATGCT	ACAAATTGCCAAACATCAAGAAGC
GTA0049428	SSKP134C3_A487G	AG	A	G	ACTTGAAGTTTCAAAACGGTGGAAATT	ACTTGAAGTTTCAAAACGGTGGAAATC	TCTGACATAAATTTTACAAATATTAAATTTAGTTCAAACA	GCTAACATGATGAAGAAGATAGAGCA
GTA0049583	SSKP136C1_A519G	AG	A	G	CCTTTCTGCCTGAATAGAGCAAAAA	CCTTTCTGCCTGAATAGAGCAAAAG	CAAGGCCAAATATAGGCATCCACA	GAAGGTGGGTTAAATATCTGTCTACC
GTA0049618	SSKP137C1_C434T	CT	C	T	ACAAATGGTTTCAGCGAAGATGATC	ACAAATGGTTTCAGCGAAGATGATT	ATGTTGGATAAATATTAATGGACATTGTTTCACCC	ACACGTGCACAGTTTGTGATAA
GTA0049604	SSKP138C2_C598G	CG	C	G	TTCTCCTATGTGTTCCCGGC	ATTTCTCCTATGTGTTCCCGGG	GCATGAAACTGGAGCGTCCG	CCATGTCGCAGCAACCATT
GTA0049511	SSKP139C4_A320G	AG	A	G	TTTTGAAGGCTGCCTCAATAATTTGT	TGAAGGCTGCCTCAATAATTTGC	ACCTTGTGTCCAACTATGTCATCCAT	GGCTATTCAGCTACCCTAAGGT
GTA0049610	SSKP140C1_A1237T	AT	A	T	GATTGACAAAACTAACTTCATTTATAACGATCCTA	ATTGACAAAACTAACTTCATTTATAACGATCCTT	AGCTCCAATTCATCTAAAGAACCATATACATCAT	TCCACAATTTAGTAATTGTCGTAAGGG
GTA0049524	SSKP141C2_C347T	CT	C	T	CAGATAAGACAAACAAAATTATTAGTTAGTTTGATG	CAGATAAGACAAACAAAATTATTAGTTAGTTTGATA	TCACGTCCATGTTTGCTTCA	CTTCCGGATCGTCATTCTCATTAA
GTA0049496	SSKP145C1_C347T	CT	C	T	CTTCATGAATAAAAGATGATAGCTTGACTCTG	CCTTCATGAATAAAAGATGATAGCTTGACTCTA	AGACGCCATGTCCTCCACAA	TCGGGAATAAGGAAATGCATTAACC
GTA0049725	SSKP053C2_A155G	AG	A	G	TTGGCGTTTCAGTTTTCATGCA	TGGCGTTTCAGTTTTCATGCG	GGCCTTGGATGACTACCGACT	GCCTCACATAAATGTTTGGCG
GTA0049727	SSKP056C2_A606G	AG	A	G	CCAACATGGACAAAGAGTGCAT	CCAACATGGACAAAGAGTGCAC	GGGTTGCTGTCGATTACCTGC	TTCACCTCAATTTGATCACCAACA
GTA0049733	SSKP113C1_A491T	AT	A	T	TCAAGGACTTGGTTCTGAAAATGTTTTAT	TCAAGGACTTGGTTCTGAAAATGTTTTAA	GCTCAACAGCATGGACACGA	TCAAGGACTTGGTTCTGAAAATGTT
